# Supplementary material for: Identifying Group-Specific Sequences for Microbial Communities Using Long k-mer Sequence Signatures
Source: Front Microbiol. 2018 May 3;9:872. doi: 10.3389/fmicb.2018.00872 (PMC5943621; doi:10.3389/fmicb.2018.00872)
Supplement: FILE S2 — LC-specific 40-mers and sequences. [file Presentation_2.zip]

Archive with 4 entries (3 files):
- Supplementary File 2/
- Supplementary File 2/Supplementary 2 LC-Specific sequences.fa
- Supplementary File 2/Supplementary 2 LC-Specific-numerical-40-mer.fa
- Supplementary File 2/Supplementary 2 LC-Specific_logical_40-mer.fa
