# Supplementary material for: Identifying Group-Specific Sequences for Microbial Communities Using Long k-mer Sequence Signatures
Source: Front Microbiol. 2018 May 3;9:872. doi: 10.3389/fmicb.2018.00872 (PMC5943621; doi:10.3389/fmicb.2018.00872)
Supplement: FILE S2 — LC-specific 40-mers and sequences. [file Presentation_2.zip › Supplementary File 2/Supplementary 2 LC-Specific sequences.fa]

>Contig1897
TTAATAGCTACGTTTACAATATTTTTCTTAGCATCATCGATACCTTTGCGAATTGCTTC
TGGTACTTCCGCTGCTTTACCTAAGCCAACGCCTACATAACCGTTGCCATCACCAACAAC
TACAAGAGCGCTGAAGGAAAAACGACGACCGCCTTTAACTACTTTGGCTACGCGGTTGAT
GAATACTACTCTTTCTTTAAGATCAAGACTGGTGTAGTCAATTCTCGCCATGTCTATAGT
TCCTCCTTCTTAGAATTTTAAGCCTGCTTCACGAGCACCTTCTGCAAGGGCTGCTACGCG
GCCGTGGTAAATGTAACCACCACGGTCAAACACTAC
>Contig1085
CAAAAAATCCGTATTCGCCTTAAGGCATACGACCACAAAGCTCTCGATCAAAGCGCTGCT
AAGATCGTAGACACTGCAAAAAGAAATGGCGCTATGGTATCTGGTCCGATTCCATTGCCA
ACAGAAAAGAATATCTTCACAATTCTTCGTTCTGTACACGTAAACAAAGATTCTCGTGAA
CAATTCGAAATGCGTACACATAAACGCTTAATCGATATTCTTGAACCAAATTCGAAAACA
GTAGATGCTATCACTCGTTTAGATTTACCAGCTGGTGTATCTATTGAAATAAAACTATAA
GGAGGTGCGATAATGTCTAAAGCTATTTTGGGTAAAAAATTAGGAATGAC
>Contig1284
CCAATTCTTTACCCTTAACAACAAATTTGCATTTGATTGGAAGTTTATGGCTTGCAAGA
CGCATAGCTTCACGAGCTGTAGCTTCTGGCACACCGTCCATTTCAAACATTACACGACCT
GGTTTAACTACTGCTACCCAGTATTCAGGAGAACCTTTACCGGAACCCATACGAGTACCA
GCTGGTTTAGCTGTGATTGGTTTGTCAGGGAAAATTTTAATCCATACTTTACCACCACGT
TTGATATAACGAGTCATAGCAATACGGGCAGCTTCGATTTGACGGTTAGTGATCCAAGAT
GGTTCG
>Contig1031
ATTGATTATATGTTGCTACTGTAGGCATTACATAATCCTCCTTTCGACAAATGATTATTT
AACAGGTTTAACCGTGTTGCGAACCATAACCAAGCTACCTTTAGCGCCTGGGATACCACC
TTTAACCAATAAAAGGTTACGTTCAGCATCAACTTTCACAACGGATAAGCGTTGTACGGT
AACTCTGTAACCACCCATTTGTCCAGGGAGTTTTTTACCTTTGTATACCTTACCGCCGCC
ACCGGAGATCATAGGACCGATGGAACCAGGTTCACGGTGAGATTT
>Contig865
ATCATTAAACGTCGTACAAAATAGGATAAAGGAAAGGAGATAAAATAGTGTCCAGATCTA
TTAAAAAAGGCCCTTTCGTAGCAGATCATTTGCTTAAGAAAGTTGAAGCTTTAAACGAAA
CTAACGAAAAGAAAGTTGTAAAAACCTGGTCCCGTGCCTCTACTATTATCCCAAGTTTTG
TAGGCCACACAATTGCTGTGCATGATGGTCGCAAACATGTACCTGTATTCATTACAGAAG
ATATGGTAGGTCATAAATTAGGTGAGTTCGCTCCTACACGTACT
>Contig276
AAGGACGAAAAATCTACAGGCAAAAAATAGGAGGAAATAATACATGGAAGCAAAAGCAAT
CGCTAGACATATCCGAATCGCGCCTCGTAAAATCCGTATCGTTGCAGATTTAGTGCGCGG
TAAAAACATCGGCGAAGCATTTGCCATCTTGAAGTTCACTCCGAAAGTTGGCGCTGATGT
AGTAGAAAAAGTTATGCGTTCTGCAATCGCAAACGCTGAACATAATTTCGATATGAATGT
TGACAATCTTTACGTATCCGAGATCTTCG
>Contig40
GCGTAAGCAAGACGACGCTTGCCCCAACGATCTACCTTTTCTACTGTGCCGCCTACACG
AGCAATTAAAGCTTCTACTTTTTCAATAACAGCGTTAGTTGCTTCCTCTTCAGCTGGTTT
CACAATAAACATGACTTCGTATTTGTTCATACAAAATCACCTCCTCTTTCGGACTAATGC
CCCTATCGACACATAGGGGTAGGAAGTGCTTACCATCAATAAGCCTTACTATTATAACCT
AAAAAAA
>Contig852
GGGTGGTGACGTAAATGAAGGTTAATGACATTCGCAATATGAGCGCTGCCGAAATGGAA
CAAAAAGTTTCCGGTCTTAAGGAAGAGTTATTTAACCTCCGTTTTCAGCTTGCAACAGGT
CAATTAGAAAATCCTATGCGCATTCGTGAAGTTAAGAAGACAATCGCTCGTATTAAAACT
GTACAACGTGAAGTTGAACTTAAATCTGAAAACGCATAATAACAGATTTGTTAAAG
>Contig1613
GAAGGTGACCTTCGTCGTGAAGAAGCTCTTAACATTAAACGCTTAATTGAAATCAACTCC
TATCGAGGCAAACGTCATCGTATGGGTTTACCACTTCGTGGTCAACGTACTAAAACGAAT
GCACGTACTCGCAAAGGTCCTAGAAAAGCAATTGCTGGTAAAAAGAAATAAGATAAAGGA
GGGATAAAGCGTGGCTAAAAAAGTTGTTAGAACTAAAAGAA
>Contig1311
CCATGGAATTCCCTGAACCAGTTATCTCCGTTGCTGTTGAACCTAAAACAAAAGCTGACC
AAGAAAAAATGGGTACAGCTCTTGCTCGTTTGGCAGAAGAAGATCCTACTTTCAAAGTTC
GTACTGATGAAGAAACAGGTCAAACTATTATCTCCGGTATGGGCGAACTTCACTTGGATA
TCATCGTTGACCGTATGAACCGTGAATTCAAAGTAGA
>Contig1910
TCTCTACCTAGAAGCTTTTCTCGACAGTGTAGGATCAATCACTTCGTTACTATCGCTAGT
AACTCGTCATCACATCTCAGCTTTTAGAGCTACGGATTTGCCTATAGCTCAACCTACATG
CTTAAACACGCACTTCCAATCGCGTGCTGACCTACCTTACTGTGTCACTCCATCGATCAA
ACGATTCACACCGGTACAGGAATTTCAACC
