# Supplementary material for: Identifying Group-Specific Sequences for Microbial Communities Using Long k-mer Sequence Signatures
Source: Front Microbiol. 2018 May 3;9:872. doi: 10.3389/fmicb.2018.00872 (PMC5943621; doi:10.3389/fmicb.2018.00872)
Supplement: FILE S2 — LC-specific 40-mers and sequences. [file Presentation_2.zip › Supplementary File 2/Supplementary 2 LC-Specific-numerical-40-mer.fa]

>lc-specific-40mer-logical-1
AAGAATTTAAGAAAGGGAACGTTGTAGAAGGTACAGTAGT
>lc-specific-40mer-logical-2
AATAAGGAGGAAGACGAATGTACAGAAAATTAGGCCGCGA
>lc-specific-40mer-logical-3
AACTATTTGTCGTCTTACTTGGTTGAAATATTGTCCAATC
>lc-specific-40mer-logical-4
AAAAACTTTCCACTATATAGAATGTGATTTATTAGAATCG
>lc-specific-40mer-logical-5
AAGGTATCAAAGGCATGATTGGTAAAGGTTCCCGTAAACC
>lc-specific-40mer-logical-6
AATAATAACACGTTATATTATCCCGCGCAAGATAATTCAC
>lc-specific-40mer-logical-7
AAAGAAGTTGTTGGCGGTGGCAAAGATATGCCAATCTTGC
>lc-specific-40mer-logical-8
AAAGGTCAAGGGATCTCAGAAATGTACACAGTTCGTAAAA
>lc-specific-40mer-logical-9
AAATAAGAGTGATGTAAGGAGGAATAGACGATGATCCAGC
>lc-specific-40mer-logical-10
AAACGACGATAAAGAGGCATTTGGCCGCCTTCAAAACCGG
>lc-specific-40mer-logical-11
AAACTTGGCGCTGCTGCCAAGTTTTTCTATTCTTAGGACT
>lc-specific-40mer-logical-12
AATGAATAAAGCACCTCTTCATAAACATGTTAAATTTGTA
>lc-specific-40mer-logical-13
AAGCTCGTCAAATGGTAAACCATGGCCACATCTTGGTAAA
>lc-specific-40mer-logical-14
AAATCCGGTATGGAACAACAAGCATACCGCATGGCTGATA
>lc-specific-40mer-logical-15
AAAATTAGCTAAAGGTTACCGCGGTACACGTTCCCGTTTG
>lc-specific-40mer-logical-16
AAGGTCAAGGGATCTCAGAAATGTACACAGTTCGTAAAAT
>lc-specific-40mer-logical-17
AATGTGCCAACGATATGACCACGACCACCAGCAAGGCTTG
>lc-specific-40mer-logical-18
AAGGTTCCCTCAGAGCGGACGGAAATCGCTCGAAGAGTGT
>lc-specific-40mer-logical-19
AATTTATTGTGAATTATCTTGCGCGGGATAATATAACGTG
>lc-specific-40mer-logical-20
AAGTTCCGACCCGCACGAAAGGTGTAACGACTTGCGCACT
>lc-specific-40mer-logical-21
AAAACAGCCATGACTGCAAGGACGATTAAGGTTTGTTCTG
>lc-specific-40mer-logical-22
AAACTTTCCACTATATAGAATGTGATTTATTAGAATCGCT
>lc-specific-40mer-logical-23
AACTGGTGGTGCTGGAGTAGCTTTAGCGGCTTCAATTTGT
>lc-specific-40mer-logical-24
AAACAGCCATGACTGCAAGGACGATTAAGGTTTGTTCTGC
>lc-specific-40mer-logical-25
AACCAAGCGGCTGCTCACGTTTCTTATGGTTTTACAGAAG
>lc-specific-40mer-logical-26
AATGAATTCGATTCCATGCGAATCGGTTTAGCCTCTCCAG
>lc-specific-40mer-logical-27
AAACTGGTGAAACAGTTATCTCTGGTATGGGTGAACTTCA
>lc-specific-40mer-logical-28
AACAGCCATGACTGCAAGGACGATTAAGGTTTGTTCTGCA
>lc-specific-40mer-logical-29
AAACTTGTTATGTAGGTGACCCTGAACGTACTTACAACAT
>lc-specific-40mer-logical-30
AACGTACGAAACCGCATGTTAACATCGGTACAATCGGTCA
>lc-specific-40mer-logical-31
AACCGAGATTATCCCAATCGATATTCTTGCTCATAACAAT
>lc-specific-40mer-logical-32
AAACCGAGATTATCCCAATCGATATTCTTGCTCATAACAA
>lc-specific-40mer-logical-33
AATCCGGTATGGAACAACAAGCATACCGCATGGCTGATAA
>lc-specific-40mer-logical-34
AAAGACCTTGGCATGATGGCTATGTCTTATGGTTATGTAT
>lc-specific-40mer-logical-35
AACGCCTTGTTTTTTGAACAAGGAGCGAACAGTGTCAGTA
>lc-specific-40mer-logical-36
AATTTCCTACGCCCGCGACGGATAGGGACCGAACTGTCTC
>lc-specific-40mer-logical-37
AACATGTTTATGAAGAGGTGCTTTATTCATTTTCTAAATC
>lc-specific-40mer-logical-38
AATTTAACATGTTTATGAAGAGGTGCTTTATTCATTTTCT
>lc-specific-40mer-logical-39
AACTTTCCACTATATAGAATGTGATTTATTAGAATCGCTT
>lc-specific-40mer-logical-40
AAAACTTTCCACTATATAGAATGTGATTTATTAGAATCGC
>lc-specific-40mer-logical-41
AATGTTCCTTCGTATGTCCACATGCTACAATTCGTCCAAT
>lc-specific-40mer-logical-42
AAAACTTGGCGCTGCTGCCAAGTTTTTCTATTCTTAGGAC
>lc-specific-40mer-logical-43
AATTAATGTGCCAACGATATGACCACGACCACCAGCAAGG
>lc-specific-40mer-logical-44
AACGTCGTGAGACAGTTCGGTCCCTATCCGTCGCGGGCGT
>lc-specific-40mer-logical-45
AAATGAATAAAGCACCTCTTCATAAACATGTTAAATTTGT
>lc-specific-40mer-logical-46
AAGCTTTCCATCGTTTCTTTTGTCATACCATAACCGGTAC
>lc-specific-40mer-logical-47
AAATTTCCTACGCCCGCGACGGATAGGGACCGAACTGTCT
>lc-specific-40mer-logical-48
AATGGAAACACGACTAAAGCTTACTCAAAATAGTATACAG
>lc-specific-40mer-logical-49
AACTTGTTATGTAGGTGACCCTGAACGTACTTACAACATG
>lc-specific-40mer-logical-50
AAATTTAACATGTTTATGAAGAGGTGCTTTATTCATTTTC
>lc-specific-40mer-logical-51
AAACAGGTGGTGCACGGTTGTCGTCAGCTCGTGTCGTGAG
>lc-specific-40mer-logical-52
AACCAAGCTACCTTTAGCGCCTGGGATACCACCTTTAACC
>lc-specific-40mer-logical-53
AAAGCTTTCCATCGTTTCTTTTGTCATACCATAACCGGTA
>lc-specific-40mer-logical-54
AAAATGAATAAAGCACCTCTTCATAAACATGTTAAATTTG
>lc-specific-40mer-logical-55
AAGAAAAGTCATTTTAGGTTCAGATTCCATCTTTCACTAT
>lc-specific-40mer-logical-56
AAGCCTTGCTGGTGGTCGTGGTCATATCGTTGGCACATTA
>lc-specific-40mer-logical-57
AATTTAGCTGTCATAACAACTGTGATGATTGTAAGGTATG
>lc-specific-40mer-logical-58
AAACATATAATCCTTTAAATTATGCTATAATAAAGAGTAA
>lc-specific-40mer-logical-59
AACGACGATAAAGAGGCATTTGGCCGCCTTCAAAACCGGA
>lc-specific-40mer-logical-60
AAGGCGGCCAAATGCCTCTTTATCGTCGTTTACCAAAACG
>lc-specific-40mer-logical-61
AAAGGTTCCCTCAGAGCGGACGGAAATCGCTCGAAGAGTG
>lc-specific-40mer-logical-62
ACTTTAAAAAAGCATACAAATAAGATACACTTAAGACGTA
>lc-specific-40mer-logical-63
ACTTCTTTGCTCCTCGTGACCTGATGTCGCTGCATAAGTA
>lc-specific-40mer-logical-64
ACGATGAATTTTATTTACATTGTAAATACGATTGTACATC
>lc-specific-40mer-logical-65
ACCAATTAATGTGCCAACGATATGACCACGACCACCAGCA
>lc-specific-40mer-logical-66
ACGTCAGGGTTTTCTGCAGTACCACGAGTTACAGGAGCAT
>lc-specific-40mer-logical-67
ACGTCAATGGCAAGAGTCCTTCTACGAAGGGCGTACATCA
>lc-specific-40mer-logical-68
ACCAAGATGTGGCCATGGTTTACCATTTGACGAGCTTGAC
>lc-specific-40mer-logical-69
ACTGTTCGCTCCTTGTTCAAAAAACAAGGCGTTATGCAAA
>lc-specific-40mer-logical-70
ACCAACGATTTGGGATGTTGGAGTTACCAATGGAGGGTAA
>lc-specific-40mer-logical-71
ACACTGTTCGCTCCTTGTTCAAAAAACAAGGCGTTATGCA
>lc-specific-40mer-logical-72
ACCTAATTCATGGATCTCTATTTCTGAGAATATGACTTGG
>lc-specific-40mer-logical-73
ACAAGAATGCGCCAGGAACGTCAACGAATTCTTTTTGTTG
>lc-specific-40mer-logical-74
ACTTCGTAGGTCATGGTTTAGGCCGCGAAATGCATGAAGA
>lc-specific-40mer-logical-75
ACGACGATAAAGAGGCATTTGGCCGCCTTCAAAACCGGAG
>lc-specific-40mer-logical-76
ACTTTGCAGTATTAACATCTACACGTACTGTAGGCGTTAT
>lc-specific-40mer-logical-77
ACCGATTGTACCGATGTTAACATGCGGTTTCGTACGTTCA
>lc-specific-40mer-logical-78
ACTCTTCGAGCGATTTCCGTCCGCTCTGAGGGAACCTTTG
>lc-specific-40mer-logical-79
ACATTACAAACGAGGCTATTATGAGTAAAAGTTTTGAGCA
>lc-specific-40mer-logical-80
ACATTTCAAGTTTACCACGAGTTACTACTGTAGTGGAGCA
>lc-specific-40mer-logical-81
ACTGATCATCGCCTTGGTGGGCCGTTACCCCTCCAACTAG
>lc-specific-40mer-logical-82
ACTAATTTATCAGCCATGCGGTATGCTTGTTGTTCCATAC
>lc-specific-40mer-logical-83
ACAAGCCTTGCTGGTGGTCGTGGTCATATCGTTGGCACAT
>lc-specific-40mer-logical-84
ACACGTTATATTATCCCGCGCAAGATAATTCACAATAAAT
>lc-specific-40mer-logical-85
ACGTCGTGAGACAGTTCGGTCCCTATCCGTCGCGGGCGTA
>lc-specific-40mer-logical-86
ACTATTTGTCGTCTTACTTGGTTGAAATATTGTCCAATCA
>lc-specific-40mer-logical-87
ACCAAGCTACCTTTAGCGCCTGGGATACCACCTTTAACCA
>lc-specific-40mer-logical-88
ACCAATAATGCGTATGTTTCGGTATCCTGATATTTACCAT
>lc-specific-40mer-logical-89
ACGTTATATTATCCCGCGCAAGATAATTCACAATAAATTC
>lc-specific-40mer-logical-90
ACATACCTTACAATCATCACAGTTGTTATGACAGCTAAAT
>lc-specific-40mer-logical-91
ACATAGTAAATGGAGATGTAAATATCATATTGTTTTTGCT
>lc-specific-40mer-logical-92
ACAGTTCGGTCCCTATCCGTCGCGGGCGTAGGAAATTTGA
>lc-specific-40mer-logical-93
ACTTTTACCAACATTTGGAAGGCCTACGATGCCTACTTCT
>lc-specific-40mer-logical-94
ACATGTTTATGAAGAGGTGCTTTATTCATTTTCTAAATCT
>lc-specific-40mer-logical-95
ACAAGATGTACAATCGTATTTACAATGTAAATAAAATTCA
>lc-specific-40mer-logical-96
ACGTCTTAAGTGTATCTTATTTGTATGCTTTTTTAAAGTC
>lc-specific-40mer-logical-97
AGCGATTTCCGTCCGCTCTGAGGGAACCTTTGGGCGCCTC
>lc-specific-40mer-logical-98
AGTACCATGAGGCAATACTACTGCACCACGAACTTGTTGA
>lc-specific-40mer-logical-99
AGGCTGCAACTCGCCTACGTGAAGTCGGAATCGCTAGTAA
>lc-specific-40mer-logical-100
AGCTAGTTGGAGGGGTAACGGCCCACCAAGGCGATGATCA
>lc-specific-40mer-logical-101
AGTTCGGTCCCTATCCGTCGCGGGCGTAGGAAATTTGAGA
>lc-specific-40mer-logical-102
AGGCACACGGTTTCAGGTTCTATTTCACTCCCCTCCCGGG
>lc-specific-40mer-logical-103
AGCCTTGCTGGTGGTCGTGGTCATATCGTTGGCACATTAA
>lc-specific-40mer-logical-104
AGGTTCCCTCAGAGCGGACGGAAATCGCTCGAAGAGTGTA
>lc-specific-40mer-logical-105
AGAACGTCGTGAGACAGTTCGGTCCCTATCCGTCGCGGGC
>lc-specific-40mer-logical-106
AGAGTAACGGAGGCGCCCAAAGGTTCCCTCAGAGCGGACG
>lc-specific-40mer-logical-107
AGGGATAGTATGAATCCATATAATGTAACAGGACCTACTG
>lc-specific-40mer-logical-108
AGACAGTGCGCAAGTCGTTACACCTTTCGTGCGGGTCGGA
>lc-specific-40mer-logical-109
AGCCTACGATCCGAACTGAGAGAGTGTTTCTCGGGTTTGC
>lc-specific-40mer-logical-110
AGCGTTATTGGAACGTGAAGCGTTCCTTGAAACCTTATAA
>lc-specific-40mer-logical-111
AGAGTACCACGAGACACGTGAAACCTTGTGGGAAGCAGGG
>lc-specific-40mer-logical-112
AGTAGCTTTAGCGGCTTCAATTTGTAGTTTTACTTGTTTA
>lc-specific-40mer-logical-113
AGATAGTACATAGAGCACCAAAAAAATCTACAAGGAGGTA
>lc-specific-40mer-logical-114
AGCTATCTCCGTGTTCGATTGGCATTTCACCCCTATCCAC
>lc-specific-40mer-logical-115
AGATGCTCCTGTAACTCGTGGTACTGCAGAAAACCCTGAC
>lc-specific-40mer-logical-116
AGTACTCGTTCTTCCATTTCGCCACCTCCATCACTGTCAA
>lc-specific-40mer-logical-117
AGTTGGAGGGGTAACGGCCCACCAAGGCGATGATCAGTAG
>lc-specific-40mer-logical-118
AGCTTTCCATCGTTTCTTTTGTCATACCATAACCGGTACC
>lc-specific-40mer-logical-119
AGTACAGGCGGCGATGACGAAAACATCCCGTTCTAGTGTC
>lc-specific-40mer-logical-120
AGGCGCCCAAAGGTTCCCTCAGAGCGGACGGAAATCGCTC
>lc-specific-40mer-logical-121
ATCTTCATGCATTTCGCGGCCTAAACCATGACCTACGAAG
>lc-specific-40mer-logical-122
ATCATTTAATTTTGTTTCAGCCAATTGTTTCAATTGACCT
>lc-specific-40mer-logical-123
ATCTGTATGGATGAAATTTAGACCATACCATAACGATATA
>lc-specific-40mer-logical-124
ATAATAACACGTTATATTATCCCGCGCAAGATAATTCACA
>lc-specific-40mer-logical-125
ATACAAACATATAATCCTTTAAATTATGCTATAATAAAGA
>lc-specific-40mer-logical-126
ATTATAAGGTTTCAAGGAACGCTTCACGTTCCAATAACGC
>lc-specific-40mer-logical-127
ATATACTATTAATATGCCTGTTTTACATATTCTTAGCGAT
>lc-specific-40mer-logical-128
ATGCAGCAGCTTTCACAGCTCTTGCAGATGCAGCTAAAGC
>lc-specific-40mer-logical-129
ATTTGGTACCGGTTATGGTATGACAAAAGAAACGATGGAA
>lc-specific-40mer-logical-130
ATTTAGAAAATGAATAAAGCACCTCTTCATAAACATGTTA
>lc-specific-40mer-logical-131
ATTATGAGTAAAAGTTTTGAGCAACTCGGTTGCAGCAAAA
>lc-specific-40mer-logical-132
ATGAGCACAAATTTAGAAGTAGGCATCGTAGGCCTTCCAA
>lc-specific-40mer-logical-133
ATATCGTTATGGTATGGTCTAAATTTCATCCATACAGATG
>lc-specific-40mer-logical-134
ATCGTAGGCTGCAACTCGCCTACGTGAAGTCGGAATCGCT
>lc-specific-40mer-logical-135
ATATAATACAAACAGAGATGAAAGGGGGTTACCGTGTGAA
>lc-specific-40mer-logical-136
ATTAATGTGCCAACGATATGACCACGACCACCAGCAAGGC
>lc-specific-40mer-logical-137
ATATATCGTTATGGTATGGTCTAAATTTCATCCATACAGA
>lc-specific-40mer-logical-138
ATGTACAATCGTATTTACAATGTAAATAAAATTCATCGTA
>lc-specific-40mer-logical-139
ATTCTAATAAATCACATTCTATATAGTGGAAAGTTTTTAA
>lc-specific-40mer-logical-140
ATAAATAAGAACCTTGTAGGTTTAAATAGTTTTCATTAAT
>lc-specific-40mer-logical-141
ATCCAGAGTACCACGAGACACGTGAAACCTTGTGGGAAGC
>lc-specific-40mer-logical-142
ATTATGACATTAGCCACAGGAGGACAATAATGGACAGCAA
>lc-specific-40mer-logical-143
ATCTCCGTGTTCGATTGGCATTTCACCCCTATCCACAACT
>lc-specific-40mer-logical-144
ATTACTAGCGATTCCGACTTCACGTAGGCGAGTTGCAGCC
>lc-specific-40mer-logical-145
ATTGGACAATATTTCAACCAAGTAAGACGACAAATAGTTG
>lc-specific-40mer-logical-146
ATGAGTTGTGGATAGGGGTGAAATGCCAATCGAACACGGA
>lc-specific-40mer-logical-147
ATAATAATAACACGTTATATTATCCCGCGCAAGATAATTC
>lc-specific-40mer-logical-148
ATCAGCCATGCGGTATGCTTGTTGTTCCATACCGGATTTC
>lc-specific-40mer-logical-149
ATACTGCATGGAAAGATTTTAACACAGGTGTGTGGGATAA
>lc-specific-40mer-logical-150
ATCGATTATGACATTAGCCACAGGAGGACAATAATGGACA
>lc-specific-40mer-logical-151
ATCGTCCTACCGTATCCACATAATATCCTCTACACCAGAA
>lc-specific-40mer-logical-152
ATAACGCCTTGTTTTTTGAACAAGGAGCGAACAGTGTCAG
>lc-specific-40mer-logical-153
ATTTAGAAGTAGGCATCGTAGGCCTTCCAAATGTTGGTAA
>lc-specific-40mer-logical-154
ATCGTACACGATACGGTTGATGTGTTGTACTTCGTTTACG
>lc-specific-40mer-logical-155
ATTTTGCTGCAACCGAGTTGCTCAAAACTTTTACTCATAA
>lc-specific-40mer-logical-156
ATTTAATTTTGTTTCAGCCAATTGTTTCAATTGACCTAAG
>lc-specific-40mer-logical-157
ATGAAATCCGGTATGGAACAACAAGCATACCGCATGGCTG
>lc-specific-40mer-logical-158
ATAATACAAACAGAGATGAAAGGGGGTTACCGTGTGAAAC
>lc-specific-40mer-logical-159
ATAACCAAGCTACCTTTAGCGCCTGGGATACCACCTTTAA
>lc-specific-40mer-logical-160
ATTTCCTACGCCCGCGACGGATAGGGACCGAACTGTCTCA
>lc-specific-40mer-logical-161
ATACCAATAATGCGTATGTTTCGGTATCCTGATATTTACC
>lc-specific-40mer-logical-162
CAAGCTCGTCAAATGGTAAACCATGGCCACATCTTGGTAA
>lc-specific-40mer-logical-163
CATAACGCCTACAGTACGTGTAGATGTTAATACTGCAAAG
>lc-specific-40mer-logical-164
CATTAGCAGCTCAAGTATCCGGTAACAAAGTATTCCACAA
>lc-specific-40mer-logical-165
CAGATGCTCCTGTAACTCGTGGTACTGCAGAAAACCCTGA
>lc-specific-40mer-logical-166
CATGAGCACAAATTTAGAAGTAGGCATCGTAGGCCTTCCA
>lc-specific-40mer-logical-167
CAGCCACCCCTGCCAACATGACTCACTAGCTCAGTTGGCA
>lc-specific-40mer-logical-168
CATGTTTATGAAGAGGTGCTTTATTCATTTTCTAAATCTA
>lc-specific-40mer-logical-169
CACTGTTCGCTCCTTGTTCAAAAAACAAGGCGTTATGCAA
>lc-specific-40mer-logical-170
CAGTTCGGTCCCTATCCGTCGCGGGCGTAGGAAATTTGAG
>lc-specific-40mer-logical-171
CAGGGTTTTCTGCAGTACCACGAGTTACAGGAGCATCTGG
>lc-specific-40mer-logical-172
CAATTAATGTGCCAACGATATGACCACGACCACCAGCAAG
>lc-specific-40mer-logical-173
CAGAACGTCGTGAGACAGTTCGGTCCCTATCCGTCGCGGG
>lc-specific-40mer-logical-174
CATAGTAAATGGAGATGTAAATATCATATTGTTTTTGCTC
>lc-specific-40mer-logical-175
CAAATTTCCTACGCCCGCGACGGATAGGGACCGAACTGTC
>lc-specific-40mer-logical-176
CAGTATCTTGATAGTCTAAGAAATTACGTAAAGCCCCCAA
>lc-specific-40mer-logical-177
CATAACCAAGCTACCTTTAGCGCCTGGGATACCACCTTTA
>lc-specific-40mer-logical-178
CAAGCTCCCTTCTGCCTTTACACTCTTCGAGCGATTTCCG
>lc-specific-40mer-logical-179
CAGCTATCTCCGTGTTCGATTGGCATTTCACCCCTATCCA
>lc-specific-40mer-logical-180
CAAGGTATCAAAGGCATGATTGGTAAAGGTTCCCGTAAAC
>lc-specific-40mer-logical-181
CACCAATTAATGTGCCAACGATATGACCACGACCACCAGC
>lc-specific-40mer-logical-182
CATGGTAAATATCAGGATACCGAAACATACGCATTATTGG
>lc-specific-40mer-logical-183
CAACAAGTTCGTGGTGCAGTAGTATTGCCTCATGGTACTG
>lc-specific-40mer-logical-184
CATGGATCTCTATTTCTGAGAATATGACTTGGAATACAGG
>lc-specific-40mer-logical-185
CAGTCAACTCACGAACGATAACGAAATCTACATCTTGTAC
>lc-specific-40mer-logical-186
CACGGTTTGACTCGCGCTCTTGTTGCTAATATGGTAACAG
>lc-specific-40mer-logical-187
CACAATTGACGGAATTCGCGTTTTTTCGCACGACGGTCAC
>lc-specific-40mer-logical-188
CAGAGTACCACGAGACACGTGAAACCTTGTGGGAAGCAGG
>lc-specific-40mer-logical-189
CAGGTGTTCCTGGTTGGATTGGTTGACCTGGTTTCGTTGG
>lc-specific-40mer-logical-190
CATCGCCTTGGTGGGCCGTTACCCCTCCAACTAGCTAATC
>lc-specific-40mer-logical-191
CCGACCCGCACGAAAGGTGTAACGACTTGCGCACTGTCTC
>lc-specific-40mer-logical-192
CCGCGACGGATAGGGACCGAACTGTCTCACGACGTTCTGA
>lc-specific-40mer-logical-193
CCCAAAGGTTCCCTCAGAGCGGACGGAAATCGCTCGAAGA
>lc-specific-40mer-logical-194
CCCTCAGAGCGGACGGAAATCGCTCGAAGAGTGTAAAGGC
>lc-specific-40mer-logical-195
CCAGTCAACTCACGAACGATAACGAAATCTACATCTTGTA
>lc-specific-40mer-logical-196
CCTACGCCCGCGACGGATAGGGACCGAACTGTCTCACGAC
>lc-specific-40mer-logical-197
CCAAAGGTTCCCTCAGAGCGGACGGAAATCGCTCGAAGAG
>lc-specific-40mer-logical-198
CCGTGTTCGATTGGCATTTCACCCCTATCCACAACTCATC
>lc-specific-40mer-logical-199
CCCCGGGAGGGGAGTGAAATAGAACCTGAAACCGTGTGCC
>lc-specific-40mer-logical-200
CCTCAGAGCGGACGGAAATCGCTCGAAGAGTGTAAAGGCA
>lc-specific-40mer-logical-201
CCAGAGTACCACGAGACACGTGAAACCTTGTGGGAAGCAG
>lc-specific-40mer-logical-202
CCTTTACACTCTTCGAGCGATTTCCGTCCGCTCTGAGGGA
>lc-specific-40mer-logical-203
CCGGGAGGGGAGTGAAATAGAACCTGAAACCGTGTGCCTA
>lc-specific-40mer-logical-204
CCTCTCAAATTTCCTACGCCCGCGACGGATAGGGACCGAA
>lc-specific-40mer-logical-205
CCATGAGCACAAATTTAGAAGTAGGCATCGTAGGCCTTCC
>lc-specific-40mer-logical-206
CCAATTAATGTGCCAACGATATGACCACGACCACCAGCAA
>lc-specific-40mer-logical-207
CCTACGATGCCTACTTCTAAATTTGTGCTCATGGTACCAC
>lc-specific-40mer-logical-208
CCATCGTTTCTTTTGTCATACCATAACCGGTACCAAATAA
>lc-specific-40mer-logical-209
CCTAATTCATGGATCTCTATTTCTGAGAATATGACTTGGA
>lc-specific-40mer-logical-210
CGCCTGGGGAGTACGACCGCAAGGTTGAAACTCAAAGGAA
>lc-specific-40mer-logical-211
CGCAAGTCGTTACACCTTTCGTGCGGGTCGGAACTTACCC
>lc-specific-40mer-logical-212
CGTGTTCGATTGGCATTTCACCCCTATCCACAACTCATCC
>lc-specific-40mer-logical-213
CGTTATTGGAACGTGAAGCGTTCCTTGAAACCTTATAATA
>lc-specific-40mer-logical-214
CGGTTTTGAAGGCGGCCAAATGCCTCTTTATCGTCGTTTA
>lc-specific-40mer-logical-215
CGACCCGCACGAAAGGTGTAACGACTTGCGCACTGTCTCA
>lc-specific-40mer-logical-216
CGGATCGTAGGCTGCAACTCGCCTACGTGAAGTCGGAATC
>lc-specific-40mer-logical-217
CGTCAGGGTTTTCTGCAGTACCACGAGTTACAGGAGCATC
>lc-specific-40mer-logical-218
CGATTCCGACTTCACGTAGGCGAGTTGCAGCCTACGATCC
>lc-specific-40mer-logical-219
CGCTCGAAGAGTGTAAAGGCAGAAGGGAGCTTGACTGCGA
>lc-specific-40mer-logical-220
CGATTAAAGTGGTACGTGAGCTGGGTTCAGAACGTCGTGA
>lc-specific-40mer-logical-221
CGTGAGACAGTTCGGTCCCTATCCGTCGCGGGCGTAGGAA
>lc-specific-40mer-logical-222
CGATTTGACGGTTAGTGATCCAAGATGGTTCGCATGCTAC
>lc-specific-40mer-logical-223
CGATTATGACATTAGCCACAGGAGGACAATAATGGACAGC
>lc-specific-40mer-logical-224
CGCCCAAAGGTTCCCTCAGAGCGGACGGAAATCGCTCGAA
>lc-specific-40mer-logical-225
CGATGCAGCAGCTTTCACAGCTCTTGCAGATGCAGCTAAA
>lc-specific-40mer-logical-226
CGCGACGGATAGGGACCGAACTGTCTCACGACGTTCTGAA
>lc-specific-40mer-logical-227
CGCCCGCGACGGATAGGGACCGAACTGTCTCACGACGTTC
>lc-specific-40mer-logical-228
CGGCTTCTCTGTTTCCACATTGAACAACCCATTCTTCGTA
>lc-specific-40mer-logical-229
CGTCTTAAGTGTATCTTATTTGTATGCTTTTTTAAAGTCA
>lc-specific-40mer-logical-230
CGACGATAAAGAGGCATTTGGCCGCCTTCAAAACCGGAGC
>lc-specific-40mer-logical-231
CGAGCGATTTCCGTCCGCTCTGAGGGAACCTTTGGGCGCC
>lc-specific-40mer-logical-232
CTTTAAAAAAGCATACAAATAAGATACACTTAAGACGTAC
>lc-specific-40mer-logical-233
CTTTTACCAACATTTGGAAGGCCTACGATGCCTACTTCTA
>lc-specific-40mer-logical-234
CTTTCCATCGTTTCTTTTGTCATACCATAACCGGTACCAA
>lc-specific-40mer-logical-235
CTTGACAGTGATGGAGGTGGCGAAATGGAAGAACGAGTAC
>lc-specific-40mer-logical-236
CTTAAGTGTATCTTATTTGTATGCTTTTTTAAAGTCAACA
>lc-specific-40mer-logical-237
CTTTAGCTGCATCTGCAAGAGCTGTGAAAGCTGCTGCATC
>lc-specific-40mer-logical-238
CTGAACCCAGCTCGCGTGCCGCTTTAATGGGCGAACAGCC
>lc-specific-40mer-logical-239
CTTCTAGGTAGAGACACATCGCCCGTACCAAAACCGACAC
>lc-specific-40mer-logical-240
CTCATAACCGAGCGGTCGTAGGTTCGAGTCCTACAAGGTC
>lc-specific-40mer-logical-241
CTCCGTGTTCGATTGGCATTTCACCCCTATCCACAACTCA
>lc-specific-40mer-logical-242
CTGATGTACGCCCTTCGTAGAAGGACTCTTGCCATTGACG
>lc-specific-40mer-logical-243
CTAGCGATTCCGACTTCACGTAGGCGAGTTGCAGCCTACG
>lc-specific-40mer-logical-244
CTGATCATCGCCTTGGTGGGCCGTTACCCCTCCAACTAGC
>lc-specific-40mer-logical-245
CTTGCATTAGCAGCTCAAGTATCCGGTAACAAAGTATTCC
>lc-specific-40mer-logical-246
CTCGCAGTCAAGCTCCCTTCTGCCTTTACACTCTTCGAGC
>lc-specific-40mer-logical-247
CTATTATAAGGTTTCAAGGAACGCTTCACGTTCCAATAAC
>lc-specific-40mer-logical-248
CTAATTTATCAGCCATGCGGTATGCTTGTTGTTCCATACC
>lc-specific-40mer-logical-249
CTACGCCCGCGACGGATAGGGACCGAACTGTCTCACGACG
>lc-specific-40mer-logical-250
CTATCTCCGTGTTCGATTGGCATTTCACCCCTATCCACAA
>lc-specific-40mer-logical-251
CTGTTCGCCCATTAAAGCGGCACGCGAGCTGGGTTCAGAA
>lc-specific-40mer-logical-252
CTCTCAAATTTCCTACGCCCGCGACGGATAGGGACCGAAC
>lc-specific-40mer-logical-253
CTCATCATACCATGTTGGTGAATACCAGACTCATGAGCAA
>lc-specific-40mer-logical-254
CTTGTAGGACTCGAACCTACGACCGCTCGGTTATGAGCCG
>lc-specific-40mer-logical-255
CTCTGATGTACGCCCTTCGTAGAAGGACTCTTGCCATTGA
>lc-specific-40mer-logical-256
CTGCATGGAAAGATTTTAACACAGGTGTGTGGGATAAAGC
>lc-specific-40mer-logical-257
CTGTTCGCTCCTTGTTCAAAAAACAAGGCGTTATGCAAAA
>lc-specific-40mer-logical-258
CTTTACACTCTTCGAGCGATTTCCGTCCGCTCTGAGGGAA
>lc-specific-40mer-logical-259
CTCGAAGAGTGTAAAGGCAGAAGGGAGCTTGACTGCGAGA
>lc-specific-40mer-logical-260
CTTCGAGCGATTTCCGTCCGCTCTGAGGGAACCTTTGGGC
>lc-specific-40mer-logical-261
CTACGATGCCTACTTCTAAATTTGTGCTCATGGTACCACC
>lc-specific-40mer-logical-262
CTTTAAATTATGCTATAATAAAGAGTAAGGCTCATGATTA
>lc-specific-40mer-logical-263
GACACTGTTCGCTCCTTGTTCAAAAAACAAGGCGTTATGC
>lc-specific-40mer-logical-264
GAAGACTTGGGTTACCCTCCATTGGTAACTCCAACATCCC
>lc-specific-40mer-logical-265
GATCTAAGTAGTAACCCAATACTTCTTTCAAATTCAATAC
>lc-specific-40mer-logical-266
GAACGTACGAAACCGCATGTTAACATCGGTACAATCGGTC
>lc-specific-40mer-logical-267
GAAACTGGTGAAACAGTTATCTCTGGTATGGGTGAACTTC
>lc-specific-40mer-logical-268
GAAGGCGGCCAAATGCCTCTTTATCGTCGTTTACCAAAAC
>lc-specific-40mer-logical-269
GATCGTAGGCTGCAACTCGCCTACGTGAAGTCGGAATCGC
>lc-specific-40mer-logical-270
GAAATCGCTCGAAGAGTGTAAAGGCAGAAGGGAGCTTGAC
>lc-specific-40mer-logical-271
GATAGTCTAAGAAATTACGTAAAGCCCCCAAATAGTTACC
>lc-specific-40mer-logical-272
GCGCAAGTCGTTACACCTTTCGTGCGGGTCGGAACTTACC
>lc-specific-40mer-logical-273
GCTACTGATCATCGCCTTGGTGGGCCGTTACCCCTCCAAC
>lc-specific-40mer-logical-274
GGCCTACGATGCCTACTTCTAAATTTGTGCTCATGGTACC
>lc-specific-40mer-logical-275
GTTTTGAAGGCGGCCAAATGCCTCTTTATCGTCGTTTACC
>lc-specific-40mer-logical-276
GTGTTCGATTGGCATTTCACCCCTATCCACAACTCATCCC
>lc-specific-40mer-logical-277
GTAAACGACGATAAAGAGGCATTTGGCCGCCTTCAAAACC
>lc-specific-40mer-logical-278
TATAATACAAACAGAGATGAAAGGGGGTTACCGTGTGAAA
>lc-specific-40mer-logical-279
TATTTGGTACCGGTTATGGTATGACAAAAGAAACGATGGA
>lc-specific-40mer-logical-280
TAACCAAGCTACCTTTAGCGCCTGGGATACCACCTTTAAC
>lc-specific-40mer-logical-281
TAATAATAACACGTTATATTATCCCGCGCAAGATAATTCA
>lc-specific-40mer-logical-282
TACATTACAAACGAGGCTATTATGAGTAAAAGTTTTGAGC
>lc-specific-40mer-logical-283
TATCGTCCTACCGTATCCACATAATATCCTCTACACCAGA
>lc-specific-40mer-logical-284
TATTATGAGTAAAAGTTTTGAGCAACTCGGTTGCAGCAAA
>lc-specific-40mer-logical-285
TAGCGATTCCGACTTCACGTAGGCGAGTTGCAGCCTACGA
>lc-specific-40mer-logical-286
TAGCATGCGAACCATCTTGGATCACTAACCGTCAAATCGA
>lc-specific-40mer-logical-287
TAGGTCAATTGAAACAATTGGCTGAAACAAAATTAAATGA
>lc-specific-40mer-logical-288
TAACACGTTATATTATCCCGCGCAAGATAATTCACAATAA
>lc-specific-40mer-logical-289
TACCAAGATGTGGCCATGGTTTACCATTTGACGAGCTTGA
>lc-specific-40mer-logical-290
TACAAGATGTACAATCGTATTTACAATGTAAATAAAATTC
>lc-specific-40mer-logical-291
TACTAGCGATTCCGACTTCACGTAGGCGAGTTGCAGCCTA
>lc-specific-40mer-logical-292
TAACGCCTACAGTACGTGTAGATGTTAATACTGCAAAGTA
>lc-specific-40mer-logical-293
TACTGATCATCGCCTTGGTGGGCCGTTACCCCTCCAACTA
>lc-specific-40mer-logical-294
TACGTCAATGGCAAGAGTCCTTCTACGAAGGGCGTACATC
>lc-specific-40mer-logical-295
TAAAAACTTTCCACTATATAGAATGTGATTTATTAGAATC
>lc-specific-40mer-logical-296
TACTGCATGGAAAGATTTTAACACAGGTGTGTGGGATAAA
>lc-specific-40mer-logical-297
TATCGTTATGGTATGGTCTAAATTTCATCCATACAGATGC
>lc-specific-40mer-logical-298
TAAGTTCCGACCCGCACGAAAGGTGTAACGACTTGCGCAC
>lc-specific-40mer-logical-299
TATACCAATAATGCGTATGTTTCGGTATCCTGATATTTAC
>lc-specific-40mer-logical-300
TAGCTGTCATAACAACTGTGATGATTGTAAGGTATGTGAA
>lc-specific-40mer-logical-301
TCCTCTCAAATTTCCTACGCCCGCGACGGATAGGGACCGA
>lc-specific-40mer-logical-302
TCGAAGAGTGTAAAGGCAGAAGGGAGCTTGACTGCGAGAC
>lc-specific-40mer-logical-303
TCTCCGTGTTCGATTGGCATTTCACCCCTATCCACAACTC
>lc-specific-40mer-logical-304
TCTGATGTACGCCCTTCGTAGAAGGACTCTTGCCATTGAC
>lc-specific-40mer-logical-305
TCATCATACCATGTTGGTGAATACCAGACTCATGAGCAAA
>lc-specific-40mer-logical-306
TCTTAAGTGTATCTTATTTGTATGCTTTTTTAAAGTCAAC
>lc-specific-40mer-logical-307
TCGTAGGTCATGGTTTAGGCCGCGAAATGCATGAAGATCC
>lc-specific-40mer-logical-308
TCTACGAGCCGTTCTAAAGCGTTTGTCATTTAGAATAAAC
>lc-specific-40mer-logical-309
TCCTACGCCCGCGACGGATAGGGACCGAACTGTCTCACGA
>lc-specific-40mer-logical-310
TCCAGAGTACCACGAGACACGTGAAACCTTGTGGGAAGCA
>lc-specific-40mer-logical-311
TCGAGCGATTTCCGTCCGCTCTGAGGGAACCTTTGGGCGC
>lc-specific-40mer-logical-312
TCTAAATTTCATCCATACAGATGCTCAGGTATTTCCAAAA
>lc-specific-40mer-logical-313
TCCGACTTCACGTAGGCGAGTTGCAGCCTACGATCCGAAC
>lc-specific-40mer-logical-314
TCAGCCTACTGACACTGTTCGCTCCTTGTTCAAAAAACAA
>lc-specific-40mer-logical-315
TCACATACCTTACAATCATCACAGTTGTTATGACAGCTAA
>lc-specific-40mer-logical-316
TGCTGTCCATTATTGTCCTCCTGTGGCTAATGTCATAATC
>lc-specific-40mer-logical-317
TGTGGAATACTTTGTTACCGGATACTTGAGCTGCTAATGC
>lc-specific-40mer-logical-318
TGTGGATAGGGGTGAAATGCCAATCGAACACGGAGATAGC
>lc-specific-40mer-logical-319
TGTTCGATTGGCATTTCACCCCTATCCACAACTCATCCCA
>lc-specific-40mer-logical-320
TGCATTAGCAGCTCAAGTATCCGGTAACAAAGTATTCCAC
>lc-specific-40mer-logical-321
TGTAGGCACACGGTTTCAGGTTCTATTTCACTCCCCTCCC
>lc-specific-40mer-logical-322
TGGTACCATGAGCACAAATTTAGAAGTAGGCATCGTAGGC
>lc-specific-40mer-logical-323
TGCGCAAGTCGTTACACCTTTCGTGCGGGTCGGAACTTAC
>lc-specific-40mer-logical-324
TGTACCAATTATCCTGCCAAGGGTACAGTTGGGTAGCTAC
>lc-specific-40mer-logical-325
TGGTACCGGTTATGGTATGACAAAAGAAACGATGGAAAGC
>lc-specific-40mer-logical-326
TTACACTCTTCGAGCGATTTCCGTCCGCTCTGAGGGAACC
>lc-specific-40mer-logical-327
TTAGAAGTAGGCATCGTAGGCCTTCCAAATGTTGGTAAAA
>lc-specific-40mer-logical-328
TTTGGAAATACCTGAGCATCTGTATGGATGAAATTTAGAC
>lc-specific-40mer-logical-329
TTTGCATTGGTTAAAGCACATGCTTTTTTGACAAGCGCAA
>lc-specific-40mer-logical-330
TTGATTACTTTGTATTCAACACCTTCAGCCAACATTTTGC
>lc-specific-40mer-logical-331
TTCGTAGGTCATGGTTTAGGCCGCGAAATGCATGAAGATC
>lc-specific-40mer-logical-332
TTACCTCCTTGTAGATTTTTTTGGTGCTCTATGTACTATC
>lc-specific-40mer-logical-333
TTAACATGTTTATGAAGAGGTGCTTTATTCATTTTCTAAA
>lc-specific-40mer-logical-334
TTGACTTTAAAAAAGCATACAAATAAGATACACTTAAGAC
>lc-specific-40mer-logical-335
TTGCATTAGCAGCTCAAGTATCCGGTAACAAAGTATTCCA
>lc-specific-40mer-logical-336
TTTCCATCGTTTCTTTTGTCATACCATAACCGGTACCAAA
>lc-specific-40mer-logical-337
TTGGAGGTGTACCTACAGGTGTACCGAATGCACAAGATGC
>lc-specific-40mer-logical-338
TTTACCAACATTTGGAAGGCCTACGATGCCTACTTCTAAA
>lc-specific-40mer-logical-339
TTTTGAAGGCGGCCAAATGCCTCTTTATCGTCGTTTACCA
>lc-specific-40mer-logical-340
TTCCGACCCGCACGAAAGGTGTAACGACTTGCGCACTGTC
>lc-specific-40mer-logical-341
TTAAGTGTATCTTATTTGTATGCTTTTTTAAAGTCAACAA
>lc-specific-40mer-logical-342
TTTCCTACGCCCGCGACGGATAGGGACCGAACTGTCTCAC
>lc-specific-40mer-logical-343
TTTATTTACATTGTAAATACGATTGTACATCTTGTACTCA
>lc-specific-40mer-logical-344
TTCCGACTTCACGTAGGCGAGTTGCAGCCTACGATCCGAA
>lc-specific-40mer-logical-345
TTTCGTCCTTTGTAAAAGATGTGCGTGAACAGCTCATCGC
