# Supplementary material for: Identifying Group-Specific Sequences for Microbial Communities Using Long k-mer Sequence Signatures
Source: Front Microbiol. 2018 May 3;9:872. doi: 10.3389/fmicb.2018.00872 (PMC5943621; doi:10.3389/fmicb.2018.00872)
Supplement: FILE S2 — LC-specific 40-mers and sequences. [file Presentation_2.zip › Supplementary File 2/Supplementary 2 LC-Specific_logical_40-mer.fa]

>lc-specific 40mer logical -1
AAAAAAAGAAAAATTTAACATACCTATTTATTGCTCATGA
>lc-specific 40mer logical -2
AAAAAAAGCAATCGTTGCTCAAATGAAAGAAACTCTTTCT
>lc-specific 40mer logical -3
AAAAAAAGCTATGTATTTTACATAGCTTTTTGCTCGTTAT
>lc-specific 40mer logical -4
AAAAAAAGGACGAGTGGCAGCTCGTCCTTTTTCTTGCTTA
>lc-specific 40mer logical -5
AAAAAAATCGTGTTGCCAGAATACAAAGATGAACGCGTAT
>lc-specific 40mer logical -6
AAAAAAATCTGGCGCTACGGCGACGATGTAGATACAGACG
>lc-specific 40mer logical -7
AAAAAAATGATGCATTAGTAACGGTTGAACCGATTGCTAG
>lc-specific 40mer logical -8
AAAAAAATGTCTGTATTCCAGCTAACCACAATGGTAGCAG
>lc-specific 40mer logical -9
AAAAAAATTGTTTGATACAATTGCTCCAAAATATGCAGAC
>lc-specific 40mer logical -10
AAAAAACAAAGTGCTAAGGTTATCAAAACATTAGCTAAAA
>lc-specific 40mer logical -11
AAAAAACAAGCTCAAGAAGCTATTAAAGAAGAAGCTATCC
>lc-specific 40mer logical -12
AAAAAACATATTTTGCTGAAAAAATGGGCCTTGATGCAAA
>lc-specific 40mer logical -13
AAAAAACCAAAATCCATGATGCTTCGTGTACATACTCAAA
>lc-specific 40mer logical -14
AAAAAACGCTGTCGGAACTTTGTGTTTGTGCGATTTAGTG
>lc-specific 40mer logical -15
AAAAAACGTGAAGTTTAAACAATTTCAATTCTTAAAGAAT
>lc-specific 40mer logical -16
AAAAAACTATTGTTACTGTTGGCGATGGCTATCATGGTTA
>lc-specific 40mer logical -17
AAAAAACTCCCTGGACAAATGGGTGGTTACAGAGTTACCG
>lc-specific 40mer logical -18
AAAAAAGAAAAATTTAACATACCTATTTATTGCTCATGAT
>lc-specific 40mer logical -19
AAAAAAGAAGATACTCATAAAATGGCAGAAGCTAATAAAG
>lc-specific 40mer logical -20
AAAAAAGACCTTTTGCCCAGGGCAAAAGGTCAAATAGTTT
>lc-specific 40mer logical -21
AAAAAAGATGGTACTGCTGATAAAATCGTTGAAAAATGGT
>lc-specific 40mer logical -22
AAAAAAGCAATCGTTGCTCAAATGAAAGAAACTCTTTCTG
>lc-specific 40mer logical -23
AAAAAAGCACAAGACGTGTTTTATGATAAACGTAATACAG
>lc-specific 40mer logical -24
AAAAAAGCAGCTCGATTCATTATTGATAATGCAAAAGGCG
>lc-specific 40mer logical -25
AAAAAAGCATGTGCTTTAACCAATGCAAAGTGTGGCGCAG
>lc-specific 40mer logical -26
AAAAAAGCCAGCTGGTAATATTAGACGAGAGGAGGTTTTT
>lc-specific 40mer logical -27
AAAAAAGCCCGCAAAGCAAGCCAATTCTCCAAACGTTAAT
>lc-specific 40mer logical -28
AAAAAAGCTATCGCTAAAGGCATTGACACTGTAGTGTTTG
>lc-specific 40mer logical -29
AAAAAAGCTATGTATTTTACATAGCTTTTTGCTCGTTATA
>lc-specific 40mer logical -30
AAAAAAGCTCAATATGACCAATTCGGCCACGACGCCTTCA
>lc-specific 40mer logical -31
AAAAAAGCTGGCTTCTTGACTCGTGACCCACGTATGAAAG
>lc-specific 40mer logical -32
AAAAAAGGACGAGTGGCAGCTCGTCCTTTTTCTTGCTTAT
>lc-specific 40mer logical -33
AAAAAAGGCAAAAAAAAATGGAGCGGGTGAAGGGAATCGA
>lc-specific 40mer logical -34
AAAAAAGGCATTGCTGAAACTATCGTATATGATGCATTCG
>lc-specific 40mer logical -35
AAAAAAGGCCCTTTCGTAGCAGATCATTTGCTTAAGAAAG
>lc-specific 40mer logical -36
AAAAAAGGCGAAAAAATTGTTTCCGTCAATACAGATGCAT
>lc-specific 40mer logical -37
AAAAAAGGCGATACAGTTGTTGTTATCTCCGGTAAAGATA
>lc-specific 40mer logical -38
AAAAAAGTCCCTGTAACGAAAAACGTTACAGGGACGAGTA
>lc-specific 40mer logical -39
AAAAAAGTGATGACCGCAACTGATGCGGAAACCGGCGAAC
>lc-specific 40mer logical -40
AAAAAAGTTATCGTATCCATGTGGGAATCCGGCAAGGATG
>lc-specific 40mer logical -41
AAAAAATACGGTCTTAAAAAAGCCCGCAAAGCAAGCCAAT
>lc-specific 40mer logical -42
AAAAAATACGGTGGTTTTATCCCAGGTATTCGTGCGGGTA
>lc-specific 40mer logical -43
AAAAAATAGGAGGAAATAATACATGGAAGCAAAAGCAATC
>lc-specific 40mer logical -44
AAAAAATATTGGCCCTTTATAGTGTTTCTTGATATACTTA
>lc-specific 40mer logical -45
AAAAAATCACCTTGCTTAAGTATAATGTAGGTGTTCAAGC
>lc-specific 40mer logical -46
AAAAAATCCGGTGTTGGTATCGTATCCGTACGTAACTCCA
>lc-specific 40mer logical -47
AAAAAATCCGTATTCGCCTTAAGGCATACGACCACAAAGC
>lc-specific 40mer logical -48
AAAAAATCGCTATTGCAGAAGCTAAAAAATTGGGTATTCC
>lc-specific 40mer logical -49
AAAAAATCGTGTTGCCAGAATACAAAGATGAACGCGTATT
>lc-specific 40mer logical -50
AAAAAATCGTTAAAGGCGAAAACATCCCTGAACCAGGTGT
>lc-specific 40mer logical -51
AAAAAATCTATGATTGAACGCGAAAAGAAACGCGCTAAAA
>lc-specific 40mer logical -52
AAAAAATCTCCAGCTCGTAAACGTAATTTACGTAAAGCTA
>lc-specific 40mer logical -53
AAAAAATCTGGCGCTACGGCGACGATGTAGATACAGACGT
>lc-specific 40mer logical -54
AAAAAATCTGGTGGCGTAACAATGTCTCACCTTCGTTTTG
>lc-specific 40mer logical -55
AAAAAATCTTCAATGTAAAAGTAGAAAAAGTAGCTACTAT
>lc-specific 40mer logical -56
AAAAAATGATGCATTAGTAACGGTTGAACCGATTGCTAGC
>lc-specific 40mer logical -57
AAAAAATGGCAGAAATGACAGGGGCTACAATTGTTAGCAC
>lc-specific 40mer logical -58
AAAAAATGGGTACAGCTCTTGCTCGTTTGGCAGAAGAAGA
>lc-specific 40mer logical -59
AAAAAATGGTATCGACCGTATCCGTATTTTCGACGCATTG
>lc-specific 40mer logical -60
AAAAAATGGTCGGAGCAGCAGGATTCGAACCTGCGACCCC
>lc-specific 40mer logical -61
AAAAAATGGTGGGAAATATGATACACTATACATATATCGA
>lc-specific 40mer logical -62
AAAAAATGTAATAGGTGGGAGGCATCATGGCAACTAAGTA
>lc-specific 40mer logical -63
AAAAAATGTCTGTATTCCAGCTAACCACAATGGTAGCAGC
>lc-specific 40mer logical -64
AAAAAATTACACCAATCATCTTGTACCTCCTAGGCCGTTC
>lc-specific 40mer logical -65
AAAAAATTAGACAATATTGAGCACAAAGAGGAAGCTTTAC
>lc-specific 40mer logical -66
AAAAAATTAGCTCAAATCGGTAAACAATACCGCGGTACAA
>lc-specific 40mer logical -67
AAAAAATTGGAACAAAAGGAATACTTCCGTCACTCTGGTT
>lc-specific 40mer logical -68
AAAAAATTGTTTCCGTCAATACAGATGCATTGTGTAAATA
>lc-specific 40mer logical -69
AAAAAATTGTTTGATACAATTGCTCCAAAATATGCAGACC
>lc-specific 40mer logical -70
AAAAACAAAGTGCTAAGGTTATCAAAACATTAGCTAAAAA
>lc-specific 40mer logical -71
AAAAACAACAAGCGTTATTGGAACGTGAAGCGTTCCTTGA
>lc-specific 40mer logical -72
AAAAACAACCTGAACGTGTTGTTGAAATGGCAGTTCGTGG
>lc-specific 40mer logical -73
AAAAACAACGTTTCTTGGATCAATTGAAAGAACGTGAAGC
>lc-specific 40mer logical -74
AAAAACAAGCTCAAGAAGCTATTAAAGAAGAAGCTATCCG
>lc-specific 40mer logical -75
AAAAACAAGGATAGGAGGGAACTGAATGCTATTAGAATTA
>lc-specific 40mer logical -76
AAAAACACAGGTTTCTGCAAAATCGTAAGATGAAGTATAG
>lc-specific 40mer logical -77
AAAAACACATCTCAAATGTTCATCACTGGTCCTGCAGTTA
>lc-specific 40mer logical -78
AAAAACATATTTTGCTGAAAAAATGGGCCTTGATGCAAAA
>lc-specific 40mer logical -79
AAAAACATCGGCGAAGCATTTGCCATCTTGAAGTTCACTC
>lc-specific 40mer logical -80
AAAAACATCGTCCTATCATGATTCACCGTGCATGCTTCGG
>lc-specific 40mer logical -81
AAAAACATCTTCGGCAACACTGTTCAAGTTGTAGAAATGC
>lc-specific 40mer logical -82
AAAAACATTTAACAAAACCTGTAAAAGGTCAGTTCGACAA
>lc-specific 40mer logical -83
AAAAACATTTAGTTCATTGGTCGCAAGAACGGCCTAGGAG
>lc-specific 40mer logical -84
AAAAACCAAAATCCATGATGCTTCGTGTACATACTCAAAC
>lc-specific 40mer logical -85
AAAAACCAATATATCAAATCCGTTATGTTATCTGACCGTC
>lc-specific 40mer logical -86
AAAAACCATTGACACTATATGTGTAAATTGATATTATTAT
>lc-specific 40mer logical -87
AAAAACCTGGTCCCGTGCCTCTACTATTATCCCAAGTTTT
>lc-specific 40mer logical -88
AAAAACCTGTAAATGGTATTGATGGTGTTCGCAGACTTAT
>lc-specific 40mer logical -89
AAAAACGAAACGCTTGAAAGTGCTCTTCGTCGATTCAAAC
>lc-specific 40mer logical -90
AAAAACGAAGCGAAAGATATTTATTCTTATATCCTTTATC
>lc-specific 40mer logical -91
AAAAACGAATACACTTGCTTATCGAGTGGCTCACCTCATC
>lc-specific 40mer logical -92
AAAAACGACGACCGCCTTTAACTACTTTGGCTACGCGGTT
>lc-specific 40mer logical -93
AAAAACGCGGTGGTAAAGGCTCTAAGAACTTCAAGATTAC
>lc-specific 40mer logical -94
AAAAACGCTAATGTTCATAAAAGGCTGCCGTTGGCAGCCT
>lc-specific 40mer logical -95
AAAAACGCTACATTTTAGCTCCTAACGGTCTAAAAGTTGG
>lc-specific 40mer logical -96
AAAAACGCTACCTACGAAAAAGCGGAAAAGGAGATTTTGT
>lc-specific 40mer logical -97
AAAAACGCTGTCGGAACTTTGTGTTTGTGCGATTTAGTGC
>lc-specific 40mer logical -98
AAAAACGTAAAGATTTTATCTGGAAAATGGGCGGCCAACA
>lc-specific 40mer logical -99
AAAAACGTGAAGTTTAAACAATTTCAATTCTTAAAGAATG
>lc-specific 40mer logical -100
AAAAACGTGGTGTATGTACTCGTGTGTACACAGCTACTCC
>lc-specific 40mer logical -101
AAAAACGTGTAGTAATTACTGGCTTAGGGGCAGTGACTCC
>lc-specific 40mer logical -102
AAAAACGTTACAGGGACGAGTATACCCGCGGTTCCACCCT
>lc-specific 40mer logical -103
AAAAACTAGATACCAAACATGGCGGTTATCTCGACGGACA
>lc-specific 40mer logical -104
AAAAACTATTGTTACTGTTGGCGATGGCTATCATGGTTAT
>lc-specific 40mer logical -105
AAAAACTCCCTGGACAAATGGGTGGTTACAGAGTTACCGT
>lc-specific 40mer logical -106
AAAAACTCGCCCATGACAATATAACGTCAAGGACGAGTTT
>lc-specific 40mer logical -107
AAAAACTGAATATTACGCCATTTCTTACTGATGAAGAATT
>lc-specific 40mer logical -108
AAAAACTGCAGCGCATAGTGTCTTTATCTTTTGCCAAGGG
>lc-specific 40mer logical -109
AAAAACTTATTACAAGTTCAAGTAGATAGAAAATTACAAT
>lc-specific 40mer logical -110
AAAAACTTCCATTGGGTCTTGACCCATTTTGGAACGAATA
>lc-specific 40mer logical -111
AAAAACTTGAAATTCACATACCTTACAATCATCACAGTTG
>lc-specific 40mer logical -112
AAAAACTTGAAGAACGCTTTAATACGGTCCATAATAAATA
>lc-specific 40mer logical -113
AAAAACTTGATAATAGCTTTACCGTTCAAAATAGTTGCTC
>lc-specific 40mer logical -114
AAAAACTTGGAAATATCCGCGTAACGCTAAGGGCGTAGAA
>lc-specific 40mer logical -115
AAAAAGAAAAATTTAACATACCTATTTATTGCTCATGATA
>lc-specific 40mer logical -116
AAAAAGAAAAGAACGAAGTTAACAAAAAATTAGCTCAAAT
>lc-specific 40mer logical -117
AAAAAGAAAAGTTAGAAGAATATAAACAAAAACAACAAGC
>lc-specific 40mer logical -118
AAAAAGAAAGGACTATACTTCTTTGCTCCTCGTGACCTGA
>lc-specific 40mer logical -119
AAAAAGAAATAAGATAAAGGAGGGATAAAGCGTGGCTAAA
>lc-specific 40mer logical -120
AAAAAGAAATGGCGCTATGGTATCTGGTCCGATTCCATTG
>lc-specific 40mer logical -121
AAAAAGAAATTCAAGAATCCGCTTACAAATGGCAAATGGA
>lc-specific 40mer logical -122
AAAAAGAACAATCCTGATCGTATTGAAATGATGAAATATT
>lc-specific 40mer logical -123
AAAAAGAAGAAAACACTTTAAAAGTAACTTTGAAATATGG
>lc-specific 40mer logical -124
AAAAAGAAGATACTCATAAAATGGCAGAAGCTAATAAAGC
>lc-specific 40mer logical -125
AAAAAGAAGCTATACAGCTCTCATTTTTTGAAAAGTTTTC
>lc-specific 40mer logical -126
AAAAAGAAGCTGACATCATCCAAGACGTACTTTTGACTTC
>lc-specific 40mer logical -127
AAAAAGAATTCGTTGACGTTCCTGGCGCATTCTTGTTCAC
>lc-specific 40mer logical -128
AAAAAGAATTGAACTTCTACATCATCAATGCTGCGAAAAT
>lc-specific 40mer logical -129
AAAAAGACCAACGAAGGCACCTATCATAAAGATGCCTCCG
>lc-specific 40mer logical -130
AAAAAGACCAACGTCAGAAAAAAATGTCTGAGTATGGCAC
>lc-specific 40mer logical -131
AAAAAGACCTTTTGCCCAGGGCAAAAGGTCAAATAGTTTG
>lc-specific 40mer logical -132
AAAAAGAGTTACAAGGGGTAACGATGTTAGGTCACAAGAC
>lc-specific 40mer logical -133
AAAAAGATGAAGCTATCGTATGTAAAGGTATTGATGCTAT
>lc-specific 40mer logical -134
AAAAAGATGGTACTGCTGATAAAATCGTTGAAAAATGGTT
>lc-specific 40mer logical -135
AAAAAGCAAAGGAAATGCAAGAGAAGGGGGAATAATCCAT
>lc-specific 40mer logical -136
AAAAAGCAATCGTTGCTCAAATGAAAGAAACTCTTTCTGA
>lc-specific 40mer logical -137
AAAAAGCACAAGACGTGTTTTATGATAAACGTAATACAGT
>lc-specific 40mer logical -138
AAAAAGCAGCTCGATTCATTATTGATAATGCAAAAGGCGC
>lc-specific 40mer logical -139
AAAAAGCATGTGCTTTAACCAATGCAAAGTGTGGCGCAGT
>lc-specific 40mer logical -140
AAAAAGCCAGCTGGTAATATTAGACGAGAGGAGGTTTTTA
>lc-specific 40mer logical -141
AAAAAGCGATTGATGCGTTGAAAGATGCGGAACGTAGCCG
>lc-specific 40mer logical -142
AAAAAGCGGGTGTTTTGTCTGAAGTAAGAAAACGCGAACA
>lc-specific 40mer logical -143
AAAAAGCTAAAAAATCCGGTGTTGGTATCGTATCCGTACG
>lc-specific 40mer logical -144
AAAAAGCTATGTAAAATACATAGCTTTTTTTGTTTATTCA
>lc-specific 40mer logical -145
AAAAAGCTATGTATTTTACATAGCTTTTTGCTCGTTATAG
>lc-specific 40mer logical -146
AAAAAGCTCAATATGACCAATTCGGCCACGACGCCTTCAA
>lc-specific 40mer logical -147
AAAAAGCTGAACAATACGTAGTAACTGGTCTTGAAATGTT
>lc-specific 40mer logical -148
AAAAAGCTTTGGCTTGGTTAGCTAAAGGTGCTCAGCCTAC
>lc-specific 40mer logical -149
AAAAAGGAAGAACTTCCTCGTGTACTTGGTGGTTTGGGTA
>lc-specific 40mer logical -150
AAAAAGGACCAAAGCCTCTAACTTGTGGTCCTATTTATCA
>lc-specific 40mer logical -151
AAAAAGGACGAGTGGCAGCTCGTCCTTTTTCTTGCTTATT
>lc-specific 40mer logical -152
AAAAAGGAGAATCATGAATAATTTTGTTGGTTTAAGTAAA
>lc-specific 40mer logical -153
AAAAAGGAGAGCGCTGTGGCTAAGAAAGTACAAAAAAGTC
>lc-specific 40mer logical -154
AAAAAGGAGTCATCATGGCTAATATTAATGAAAACTATTT
>lc-specific 40mer logical -155
AAAAAGGCAAAAAAAAATGGAGCGGGTGAAGGGAATCGAA
>lc-specific 40mer logical -156
AAAAAGGCATTGCTGAAACTATCGTATATGATGCATTCGA
>lc-specific 40mer logical -157
AAAAAGGCCCTTTCGTAGCAGATCATTTGCTTAAGAAAGT
>lc-specific 40mer logical -158
AAAAAGGCCTACCTTTAGGTAGACCTTTTTCTTTTAGTCA
>lc-specific 40mer logical -159
AAAAAGGCGAAAAAATTGTTTCCGTCAATACAGATGCATT
>lc-specific 40mer logical -160
AAAAAGGCGATACAGTTGTTGTTATCTCCGGTAAAGATAA
>lc-specific 40mer logical -161
AAAAAGGCGGTACGCACTAACGTGAATACCGCCGTAATTC
>lc-specific 40mer logical -162
AAAAAGGCTACATCCAAAAAGAAATTCAAGAATCCGCTTA
>lc-specific 40mer logical -163
AAAAAGGTGGTCGTAACAATACTGGTAAAATGACAGTTCG
>lc-specific 40mer logical -164
AAAAAGGTTACGACGCATACAAAGCATTAGCATAGGAGGC
>lc-specific 40mer logical -165
AAAAAGGTTGAGTCCGTAACGATTACCAATGATCATGGTA
>lc-specific 40mer logical -166
AAAAAGGTTTGAACCTTTTAACTGTATGTAACACTTGTAC
>lc-specific 40mer logical -167
AAAAAGGTTTGATAAATCTTTGTCAATTCCTCACCATGAT
>lc-specific 40mer logical -168
AAAAAGTAATTAATAGAGAGGCATACTGTGATGATAGAAT
>lc-specific 40mer logical -169
AAAAAGTAGAAGCTTTAATTGCTCGTGTAGGCGGCACAGT
>lc-specific 40mer logical -170
AAAAAGTAGGTAAAGACATTTTCATGTGTGTACCTGTAAA
>lc-specific 40mer logical -171
AAAAAGTCCCTGTAACGAAAAACGTTACAGGGACGAGTAT
>lc-specific 40mer logical -172
AAAAAGTGATGACCGCAACTGATGCGGAAACCGGCGAACA
>lc-specific 40mer logical -173
AAAAAGTGTGTGTGACTAATCCCAATAAGTTGGAAAATCT
>lc-specific 40mer logical -174
AAAAAGTGTTACCAATACGCAACAAATTACAAAAGCGATG
>lc-specific 40mer logical -175
AAAAAGTTAATCCACACGGTTTGCGTGTCGGTATCGTAAA
>lc-specific 40mer logical -176
AAAAAGTTATCGTATCCATGTGGGAATCCGGCAAGGATGC
>lc-specific 40mer logical -177
AAAAAGTTATGCGTTCTGCAATCGCAAACGCTGAACATAA
>lc-specific 40mer logical -178
AAAAAGTTCAACATTTGAGCAAGAATCGTTCCAAGGCTTA
>lc-specific 40mer logical -179
AAAAAGTTCTTCTTGAAGAAAATGGTAAACATAAAGATTG
>lc-specific 40mer logical -180
AAAAAGTTTCCGGTCTTAAGGAAGAGTTATTTAACCTCCG
>lc-specific 40mer logical -181
AAAAATAAACCAACTTTCACACCACACGTAGACACTGGTG
>lc-specific 40mer logical -182
AAAAATAAACGCTTGGCTTTCAAAGAAGAAGTAACAGCTA
>lc-specific 40mer logical -183
AAAAATAATAGGAGGAACATATAGATGGCTAAAAAATCTA
>lc-specific 40mer logical -184
AAAAATACAAATACACCAATAAATGCACCAATAGAACCAA
>lc-specific 40mer logical -185
AAAAATACATGGACGAACCGCGAAGGCGCGGAATATATGT
>lc-specific 40mer logical -186
AAAAATACCATGGTGGTGTGATTACAAAATGCGATGATAT
>lc-specific 40mer logical -187
AAAAATACCCCATTGCAAATGTTGCTTCGCGGTCAAAATT
>lc-specific 40mer logical -188
AAAAATACGGTCTTAAAAAAGCCCGCAAAGCAAGCCAATT
>lc-specific 40mer logical -189
AAAAATACGGTGGTTTTATCCCAGGTATTCGTGCGGGTAA
>lc-specific 40mer logical -190
AAAAATACTAAGAAATTAATCAAAGTATCAAGGACAAAGG
>lc-specific 40mer logical -191
AAAAATACTGACTCATAGTAATGCCTCCATATCAACTGAA
>lc-specific 40mer logical -192
AAAAATACTTCGATACCTTCATCTTTACAAATATGTGCAG
>lc-specific 40mer logical -193
AAAAATACTTTGACTCGTATCGCTGCAAACGAATTGAATC
>lc-specific 40mer logical -194
AAAAATAGGAAATGCACTCACAGAGAGCGGGATTAGCTGA
>lc-specific 40mer logical -195
AAAAATAGGAGGAAATAATACATGGAAGCAAAAGCAATCG
>lc-specific 40mer logical -196
AAAAATATCAAATTCGATAGCGGTATTCATGGCAATGACA
>lc-specific 40mer logical -197
AAAAATATGCACGTCAGTGGACTTCGGTACTGTGCCTAAT
>lc-specific 40mer logical -198
AAAAATATGGTCCTTTGAAAGGTAGCTGGATGGGTTTAAA
>lc-specific 40mer logical -199
AAAAATATTGGCCCTTTATAGTGTTTCTTGATATACTTAA
>lc-specific 40mer logical -200
AAAAATATTTAGAAGGCGAAGAATTATCCTTAGAGGAAAT
>lc-specific 40mer logical -201
AAAAATCACCTTGCTTAAGTATAATGTAGGTGTTCAAGCC
>lc-specific 40mer logical -202
AAAAATCATTTTACCTGATGGTAGTGCAAAGGAATACGCT
>lc-specific 40mer logical -203
AAAAATCCACTATGCTTATGGAAGAAGGCAAATACACTTT
>lc-specific 40mer logical -204
AAAAATCCGGTGTTGGTATCGTATCCGTACGTAACTCCAA
>lc-specific 40mer logical -205
AAAAATCCGTATTCGCCTTAAGGCATACGACCACAAAGCT
>lc-specific 40mer logical -206
AAAAATCCTAATTGCATCAAATATGGTTCATACACATCTT
>lc-specific 40mer logical -207
AAAAATCGGTGAAAACATCAACGTACGTCGTTTTGTTCGC
>lc-specific 40mer logical -208
AAAAATCGTGGATTTAATTCAAAAATTAAAAGACCAAGTA
>lc-specific 40mer logical -209
AAAAATCGTGTTGCCAGAATACAAAGATGAACGCGTATTG
>lc-specific 40mer logical -210
AAAAATCGTTAAAGGCGAAAACATCCCTGAACCAGGTGTA
>lc-specific 40mer logical -211
AAAAATCGTTATATGTCATTATTTATTTTGATTTTACCTG
>lc-specific 40mer logical -212
AAAAATCTACAGGCAAAAAATAGGAGGAAATAATACATGG
>lc-specific 40mer logical -213
AAAAATCTATGATTGAACGCGAAAAGAAACGCGCTAAAAT
>lc-specific 40mer logical -214
AAAAATCTCCAGCTCGTAAACGTAATTTACGTAAAGCTAC
>lc-specific 40mer logical -215
AAAAATCTGGCGCTACGGCGACGATGTAGATACAGACGTA
>lc-specific 40mer logical -216
AAAAATCTGGTGGCGTAACAATGTCTCACCTTCGTTTTGG
>lc-specific 40mer logical -217
AAAAATCTTCAATGTAAAAGTAGAAAAAGTAGCTACTATT
>lc-specific 40mer logical -218
AAAAATCTTTATTAAGAACGAACTCTATTAGATAGGGGTG
>lc-specific 40mer logical -219
AAAAATGACTCGCCAAGAGGTATTGGATAAGGTTAAATCC
>lc-specific 40mer logical -220
AAAAATGAGGCAGACCAAGACATCCAGTTGAAATCGTAAT
>lc-specific 40mer logical -221
AAAAATGATGCATTAGTAACGGTTGAACCGATTGCTAGCG
>lc-specific 40mer logical -222
AAAAATGCATTAACAAAACAATATGAAAAAATTCTATCCC
>lc-specific 40mer logical -223
AAAAATGCGATTAAGGAGGTCCTATAATATGACAACAGCT
>lc-specific 40mer logical -224
AAAAATGCTTGGGATTACACAATTAAAGCTCGCGTATTAG
>lc-specific 40mer logical -225
AAAAATGGCAGAAATGACAGGGGCTACAATTGTTAGCACA
>lc-specific 40mer logical -226
AAAAATGGCAGATGTAAAAATCATTTTACCTGATGGTAGT
>lc-specific 40mer logical -227
AAAAATGGCTGCACATATTTGTAAAGATGAAGGTATCGAA
>lc-specific 40mer logical -228
AAAAATGGGGCAAGATGGTTACCCTTATTGGGAAGCAACA
>lc-specific 40mer logical -229
AAAAATGGGTACAGCTCTTGCTCGTTTGGCAGAAGAAGAT
>lc-specific 40mer logical -230
AAAAATGGTATCGACCGTATCCGTATTTTCGACGCATTGA
>lc-specific 40mer logical -231
AAAAATGGTATCTAAAACTACTGGTGGTACTGATCTTGAT
>lc-specific 40mer logical -232
AAAAATGGTCGGAGCAGCAGGATTCGAACCTGCGACCCCC
>lc-specific 40mer logical -233
AAAAATGGTGCGTTACATCATACATATTGTATCATGCAAC
>lc-specific 40mer logical -234
AAAAATGGTGGGAAATATGATACACTATACATATATCGAA
>lc-specific 40mer logical -235
AAAAATGGTTGTTGCTGAAGAAGGCGCTACAATTCAAAAA
>lc-specific 40mer logical -236
AAAAATGTAATAGGTGGGAGGCATCATGGCAACTAAGTAT
>lc-specific 40mer logical -237
AAAAATGTCTGTATTCCAGCTAACCACAATGGTAGCAGCC
>lc-specific 40mer logical -238
AAAAATGTGCTCACCCAGACTACAAACCTATGTTAACTGA
>lc-specific 40mer logical -239
AAAAATTAAAACTCGTCGCGCAGCGGCTAAACGTTTCGCA
>lc-specific 40mer logical -240
AAAAATTAAAAGACCAAGTAAAACCATTAGGTAAAAAAAT
>lc-specific 40mer logical -241
AAAAATTACACCAATCATCTTGTACCTCCTAGGCCGTTCT
>lc-specific 40mer logical -242
AAAAATTACGCATCTGTATCTGGTAAATAACAGAAGGCTG
>lc-specific 40mer logical -243
AAAAATTACTTGACAACTACCGTACAATCGTTGATACTAT
>lc-specific 40mer logical -244
AAAAATTAGACAATATTGAGCACAAAGAGGAAGCTTTACA
>lc-specific 40mer logical -245
AAAAATTAGCTAAAGCATTACAATCTCCAGAAGTTAAGAA
>lc-specific 40mer logical -246
AAAAATTAGCTCAAATCGGTAAACAATACCGCGGTACAAC
>lc-specific 40mer logical -247
AAAAATTAGCTCTTGGCTGTGCTGATATGGGTGCAGAACA
>lc-specific 40mer logical -248
AAAAATTCAACGTTACAGTAAATGGTACAGCATATGATGT
>lc-specific 40mer logical -249
AAAAATTCCAATTACATCCAATTACAACTCCAGAAGCTGA
>lc-specific 40mer logical -250
AAAAATTCGACGACATGATGGAATGGTTGGCAGGCGTATA
>lc-specific 40mer logical -251
AAAAATTGCAGTAGGCATGACATTGGATCAAATTACAAAT
>lc-specific 40mer logical -252
AAAAATTGCTGTGCCTACACGAACGATGTTAGCCCCTTCT
>lc-specific 40mer logical -253
AAAAATTGGAACAAAAGGAATACTTCCGTCACTCTGGTTA
>lc-specific 40mer logical -254
AAAAATTGGGCATCACCTTACCAGAGGATTTGATGAACAA
>lc-specific 40mer logical -255
AAAAATTGGTACTTACTCATGAGTTCCTCCTACTTAGGTA
>lc-specific 40mer logical -256
AAAAATTGTTTCCGTCAATACAGATGCATTGTGTAAATAA
>lc-specific 40mer logical -257
AAAAATTGTTTGATACAATTGCTCCAAAATATGCAGACCG
>lc-specific 40mer logical -258
AAAAATTTAGATAGTACGGAACCAAAGATGGCATTCCCTT
>lc-specific 40mer logical -259
AAAAATTTGAACGTACGAAACCGCATGTTAACATCGGTAC
>lc-specific 40mer logical -260
AAAAATTTTTCTTCTTTTCCTTTTAATTTAAAAGCCATGA
>lc-specific 40mer logical -261
AAAACAAAAGCTGACCAAGAAAAAATGGGTACAGCTCTTG
>lc-specific 40mer logical -262
AAAACAACAAATCGCTGAAGAATTCAACTTGAAACCAGCT
>lc-specific 40mer logical -263
AAAACAACAAGCGTTATTGGAACGTGAAGCGTTCCTTGAA
>lc-specific 40mer logical -264
AAAACAACACTTAAATACACAACAATACTCTCCCTGTGTA
>lc-specific 40mer logical -265
AAAACAACGGTAGCCATTGCACAGGTAACATCAAAGTAAT
>lc-specific 40mer logical -266
AAAACAAGATTCAAGTTACACAACAGAAAGAGGGTTAATC
>lc-specific 40mer logical -267
AAAACAAGCACTTGTTCATGCTACTAGCGTAATTGATAAA
>lc-specific 40mer logical -268
AAAACAAGCTCAAGAAGCTATTAAAGAAGAAGCTATCCGT
>lc-specific 40mer logical -269
AAAACAAGGAAAATCGGGAGTTGTTAGATGCTATTTTAGC
>lc-specific 40mer logical -270
AAAACAAGGATAGGAGGGAACTGAATGCTATTAGAATTAA
>lc-specific 40mer logical -271
AAAACAATACATATACAAAACTCTCTAATTATATATACCA
>lc-specific 40mer logical -272
AAAACAATACTTTTATTGGTTCTTTATCCAACGTACGGGT
>lc-specific 40mer logical -273
AAAACAATTACAAAAAGAAATTGACGCTTTGAAAGCACAG
>lc-specific 40mer logical -274
AAAACAATTGAAGCCGTTCAAGAAGCAGCTAAGGCTAAAG
>lc-specific 40mer logical -275
AAAACAATTTATCCCAAAACAACGGTAGCCATTGCACAGG
>lc-specific 40mer logical -276
AAAACACAACATCAATCATAATCAAGTTTGAGGATAACTA
>lc-specific 40mer logical -277
AAAACACAAGACATGCAAGCTAAGGTTGTGGAAGCACAAG
>lc-specific 40mer logical -278
AAAACACAGGTTTCTGCAAAATCGTAAGATGAAGTATAGG
>lc-specific 40mer logical -279
AAAACACATAGATTATATAGACTATATGTGCGATAATATA
>lc-specific 40mer logical -280
AAAACACATCTCAAATGTTCATCACTGGTCCTGCAGTTAT
>lc-specific 40mer logical -281
AAAACACTATTGGCTCAAACCTTAGCGAAAATGCTAGAAG
>lc-specific 40mer logical -282
AAAACACTCATATCTATCTCCACCGGAATAAAAGCCGTCT
>lc-specific 40mer logical -283
AAAACACTTTAAAAGTAACTTTGAAATATGGTTCCAATAA
>lc-specific 40mer logical -284
AAAACAGAAAAATTATTAGAAGATTTAGAGGTTCTTATTG
>lc-specific 40mer logical -285
AAAACAGAAATACGTTTATTCAATGTAATACTCCATTATC
>lc-specific 40mer logical -286
AAAACAGAATTAATCGCAAGTGTTGCACAAAAAACTGAAT
>lc-specific 40mer logical -287
AAAACAGATGAAGAAGCTCGTGAATTGTTGACTCAATTCG
>lc-specific 40mer logical -288
AAAACAGATGATGCGGCTACAGTACTTGTTAAAATTAACA
>lc-specific 40mer logical -289
AAAACAGCATCGCCTAAAAACTCTAATCGCTGATTGTGAT
>lc-specific 40mer logical -290
AAAACAGCTTTCACACCTAGCAAAACTATGGACCGCGAAC
>lc-specific 40mer logical -291
AAAACAGTAGATGCTATCACTCGTTTAGATTTACCAGCTG
>lc-specific 40mer logical -292
AAAACAGTATTTGTTCGTGTTGATTTTAATGTTCCTATGA
>lc-specific 40mer logical -293
AAAACAGTTACCATAAAAAGACCAACGAAGGCACCTATCA
>lc-specific 40mer logical -294
AAAACATAAACAAAAACAAGGATAATCTGATAGGAGGTGG
>lc-specific 40mer logical -295
AAAACATATCTAGTGGTCGTACATATAAGTCACGTTGATC
>lc-specific 40mer logical -296
AAAACATATTTTGCTGAAAAAATGGGCCTTGATGCAAAAC
>lc-specific 40mer logical -297
AAAACATCAACGCAAATTGACTACATCTATCAAACGTGCA
>lc-specific 40mer logical -298
AAAACATCCCTGAACCAGGTGTACCTGAGTCCTTCAAGGT
>lc-specific 40mer logical -299
AAAACATCGGCGAAGCATTTGCCATCTTGAAGTTCACTCC
>lc-specific 40mer logical -300
AAAACATCGTAAGCAATTCCGCGGCCGTATGAAAGGTCGT
>lc-specific 40mer logical -301
AAAACATCTTCGGCAACACTGTTCAAGTTGTAGAAATGCA
>lc-specific 40mer logical -302
AAAACATGAACTCTGTACAAATTCTAGGTAATTTAGCTCG
>lc-specific 40mer logical -303
AAAACATGGCTTACGAAAACTTAAAAGCCCAAATTGCTGA
>lc-specific 40mer logical -304
AAAACATTAAGCAGAATGTGCAACAAATATATATAACTTC
>lc-specific 40mer logical -305
AAAACATTAAGCAGAATGTGCAACAAATATATATACTTCT
>lc-specific 40mer logical -306
AAAACATTATGGTTGCTACATGGATATGGAATGGGGCGTA
>lc-specific 40mer logical -307
AAAACATTCCCAGAAGTTAAAACAAATCCATTAACAGAGG
>lc-specific 40mer logical -308
AAAACATTGTTAGACCCATTCGCAGGCAAACAAAGCTTTG
>lc-specific 40mer logical -309
AAAACATTTAAACGCAGAAGAAAATTTTGCATTAGCTGCA
>lc-specific 40mer logical -310
AAAACATTTAACAAAACCTGTAAAAGGTCAGTTCGACAAA
>lc-specific 40mer logical -311
AAAACATTTAGTTCATTGGTCGCAAGAACGGCCTAGGAGG
>lc-specific 40mer logical -312
AAAACCAATATATCAAATCCGTTATGTTATCTGACCGTCC
>lc-specific 40mer logical -313
AAAACCAATGATCCATAAGTTTCGGATGAAGGATAACTAT
>lc-specific 40mer logical -314
AAAACCACCGCTAAAAAAATGTCTGTATTCCAGCTAACCA
>lc-specific 40mer logical -315
AAAACCACCGTATTTTTTCATATTATCTGCCATATCTGTA
>lc-specific 40mer logical -316
AAAACCAGGTCTTGATGGTCATGACCGTGGTGCAAAAGTA
>lc-specific 40mer logical -317
AAAACCAGTGACTCCGCAAGGGGCCGTGGGTTCGAATCCC
>lc-specific 40mer logical -318
AAAACCATAAGAAACGTGAGCAGCCGCTTGGTTGCCGTCC
>lc-specific 40mer logical -319
AAAACCATTAGGTAAAAAAATCGTGTTGCCAGAATACAAA
>lc-specific 40mer logical -320
AAAACCATTGACACTATATGTGTAAATTGATATTATTATA
>lc-specific 40mer logical -321
AAAACCATTGATGACTTAGGAAAAGTTCGCAACTTAGGTA
>lc-specific 40mer logical -322
AAAACCCGCACTCTGGCATATGTTCAATCATATGATTGAT
>lc-specific 40mer logical -323
AAAACCCGTATTATGGGACGTAGATATGAAGGTACCCATC
>lc-specific 40mer logical -324
AAAACCCTAGACCTGATCCAGATAATACTGGCGTAGGGAA
>lc-specific 40mer logical -325
AAAACCCTTACCTTTACCTGTACCCACTACGTCCACCAAT
>lc-specific 40mer logical -326
AAAACCGAACAATGTTAGGTGCCAAAGTGTCGACCTAAGT
>lc-specific 40mer logical -327
AAAACCGAAGTCGTGTCATATGCAGCAATGTATATGGGTA
>lc-specific 40mer logical -328
AAAACCGACACAGGTAGGCGGGGAGAGAATCCTAAGGTGC
>lc-specific 40mer logical -329
AAAACCGAGATTATCCCAATCGATATTCTTGCTCATAACA
>lc-specific 40mer logical -330
AAAACCGTGCTCCAAAGAAACATGGTAATATTCCATTATA
>lc-specific 40mer logical -331
AAAACCTCCTCTCGTCTAATATTACCAGCTGGCTTTTTTA
>lc-specific 40mer logical -332
AAAACCTGAACCTTACAAAGGTAAAGGTATCCGCTATGAA
>lc-specific 40mer logical -333
AAAACCTGCTCAAGATATTTCCAACTTGCGTAAAGAAGCT
>lc-specific 40mer logical -334
AAAACCTGGATGTTGCCGTTATTATCCGACATGTTCCACA
>lc-specific 40mer logical -335
AAAACCTGGTCCCGTGCCTCTACTATTATCCCAAGTTTTG
>lc-specific 40mer logical -336
AAAACCTTAATACATGGCAAGGTTTGACAGGACCATTTAC
>lc-specific 40mer logical -337
AAAACCTTCTAATAAGAAGAAGCCAGCGAATAGTACAGTA
>lc-specific 40mer logical -338
AAAACCTTCTCAAGCTAACCCACAAGGCGGCATCGTTACT
>lc-specific 40mer logical -339
AAAACCTTTATTCCCCAGTTCGATTCTGGGTGCCGCCTCC
>lc-specific 40mer logical -340
AAAACGAAACGCTTGAAAGTGCTCTTCGTCGATTCAAACG
>lc-specific 40mer logical -341
AAAACGAAGCGAAAGATATTTATTCTTATATCCTTTATCA
>lc-specific 40mer logical -342
AAAACGAAGGTGAGACATTGTTACGCCACCAGATTTTTTG
>lc-specific 40mer logical -343
AAAACGAATACACTTGCTTATCGAGTGGCTCACCTCATCG
>lc-specific 40mer logical -344
AAAACGAATGCACGTACTCGCAAAGGTCCTAGAAAAGCAA
>lc-specific 40mer logical -345
AAAACGACGACCGCCTTTAACTACTTTGGCTACGCGGTTG
>lc-specific 40mer logical -346
AAAACGACGTACGTTGATGTTTTCACCGATTTTTGCAATA
>lc-specific 40mer logical -347
AAAACGAGAATATTCTGCCCAGTTCATACCGAAATGGAAT
>lc-specific 40mer logical -348
AAAACGAGTGTTAAAAATCGGTGGTGCAGTTACTCTCGTG
>lc-specific 40mer logical -349
AAAACGATAGGGTTGTGATACGATGAGCATAGAAATTGTA
>lc-specific 40mer logical -350
AAAACGCAGCAGTAGTTATTAAAGATGACAAGACCCCTCG
>lc-specific 40mer logical -351
AAAACGCATAAAAAGTGTTACCAATACGCAACAAATTACA
>lc-specific 40mer logical -352
AAAACGCATACTTTTCTTCTTGGCTTTCTGCCTCTATCTC
>lc-specific 40mer logical -353
AAAACGCGGTACATTACGGCATGGTGGGGCTTTTTTGCGT
>lc-specific 40mer logical -354
AAAACGCTAATGTTCATAAAAGGCTGCCGTTGGCAGCCTT
>lc-specific 40mer logical -355
AAAACGCTACATTTTAGCTCCTAACGGTCTAAAAGTTGGT
>lc-specific 40mer logical -356
AAAACGCTACCTACGAAAAAGCGGAAAAGGAGATTTTGTA
>lc-specific 40mer logical -357
AAAACGCTCCCTTAGTGCACAGCACCGCTAATAACAAGAG
>lc-specific 40mer logical -358
AAAACGCTGTCGGAACTTTGTGTTTGTGCGATTTAGTGCA
>lc-specific 40mer logical -359
AAAACGGAGGTTAAATAACTCTTCCTTAAGACCGGAAACT
>lc-specific 40mer logical -360
AAAACGGCCCTGAAATATTAACCATGCGTGATGAACCGCG
>lc-specific 40mer logical -361
AAAACGTAAAGATTTTATCTGGAAAATGGGCGGCCAACAA
>lc-specific 40mer logical -362
AAAACGTATAATTCGCTATTATTCACTTTATCGCTAAGAG
>lc-specific 40mer logical -363
AAAACGTGAGAAAGCAGTACTTCCCCATCAAGTCGAGGTG
>lc-specific 40mer logical -364
AAAACGTGGTGTATGTACTCGTGTGTACACAGCTACTCCA
>lc-specific 40mer logical -365
AAAACGTGTAGTAATTACTGGCTTAGGGGCAGTGACTCCT
>lc-specific 40mer logical -366
AAAACGTGTATAGATCATGATGACTTCGTCAACTTCATGA
>lc-specific 40mer logical -367
AAAACGTTTATCTAAATTGGAAGAAATCGCTGAATCCTTC
>lc-specific 40mer logical -368
AAAACTAAACGCATGGGTCGTACACAAGGTAAACGTAGCG
>lc-specific 40mer logical -369
AAAACTAAACGCGTTCTTGTATTCGCAAAAGGCGACAATA
>lc-specific 40mer logical -370
AAAACTAACTTCCAAGAACTTCGTTCTTTCGAACTTCCTT
>lc-specific 40mer logical -371
AAAACTACTAAATGTACATTATGACCATCATGGTGAGGAA
>lc-specific 40mer logical -372
AAAACTACTTAAAACGTTTATCTAAATTGGAAGAAATCGC
>lc-specific 40mer logical -373
AAAACTACTTTGACTGCTGCAATCACTAAAGTATTGGCTG
>lc-specific 40mer logical -374
AAAACTAGATACCAAACATGGCGGTTATCTCGACGGACAA
>lc-specific 40mer logical -375
AAAACTATAACTAGGTAAACAATGAGTACTACGCATAAAA
>lc-specific 40mer logical -376
AAAACTATAAGGAGGTGCGATAATGTCTAAAGCTATTTTG
>lc-specific 40mer logical -377
AAAACTATGGACGGCAACCAAGCGGCTGCTCACGTTTCTT
>lc-specific 40mer logical -378
AAAACTATTGTCGTACCTACTGATGGTTCTGAAAATGCTA
>lc-specific 40mer logical -379
AAAACTATTGTTACTGTTGGCGATGGCTATCATGGTTATC
>lc-specific 40mer logical -380
AAAACTCACAAACCGAAGTTTGTGAGTTTTAATTTGGTGA
>lc-specific 40mer logical -381
AAAACTCACAAACTTCGGTTTGTGAGTTTTCTATCTCTAT
>lc-specific 40mer logical -382
AAAACTCCCTGGACAAATGGGTGGTTACAGAGTTACCGTA
>lc-specific 40mer logical -383
AAAACTCGCCCATGACAATATAACGTCAAGGACGAGTTTA
>lc-specific 40mer logical -384
AAAACTCGTCGCGCAGCGGCTAAACGTTTCGCAGTAACTG
>lc-specific 40mer logical -385
AAAACTCTCTAATTATATATACCATCTCCCGTATATATAA
>lc-specific 40mer logical -386
AAAACTCTGAATATGATGATGCAAAAAATGAACAAGCTTT
>lc-specific 40mer logical -387
AAAACTCTTAGGAGGAATACAACATGGAAAAACGTACTGG
>lc-specific 40mer logical -388
AAAACTGAAATAGTACCAACTTGAGCCAAATTAGTTGGTA
>lc-specific 40mer logical -389
AAAACTGAAGCCATTTTGAACAGAACTGAAATTTCTTATC
>lc-specific 40mer logical -390
AAAACTGAATATTACGCCATTTCTTACTGATGAAGAATTG
>lc-specific 40mer logical -391
AAAACTGCAGCGCATAGTGTCTTTATCTTTTGCCAAGGGG
>lc-specific 40mer logical -392
AAAACTGCATAGAAGAATTAATATATATTTGTAAGGTCAT
>lc-specific 40mer logical -393
AAAACTGCGATATCACACGCACATGGCAGGGATATCTTAT
>lc-specific 40mer logical -394
AAAACTGGACATTTTATGGCGAGCTATGCTTACAGCATAT
>lc-specific 40mer logical -395
AAAACTGGCTCTGTAAAAGAAGACCTTCGTGTAGACGTTT
>lc-specific 40mer logical -396
AAAACTGGTCGCTTGAAAGAAGTTTCTATGAGCTTGAAAT
>lc-specific 40mer logical -397
AAAACTGTAAAACAATTACAAAAAGAAATTGACGCTTTGA
>lc-specific 40mer logical -398
AAAACTGTACAACGTGAAGTTGAACTTAAATCTGAAAACG
>lc-specific 40mer logical -399
AAAACTGTATCTTCTTCCATGTTCATGTTCACAAGCAAAA
>lc-specific 40mer logical -400
AAAACTTAAAAGCCCAAATTGCTGAGTACAACAAACTTTG
>lc-specific 40mer logical -401
AAAACTTATTACAAGTTCAAGTAGATAGAAAATTACAATC
>lc-specific 40mer logical -402
AAAACTTCACCTTTGTAAATCCATACTTTAATGCCGATAC
>lc-specific 40mer logical -403
AAAACTTCGATTGGGAACAATTGTGGAAAGGTGAAGAAGA
>lc-specific 40mer logical -404
AAAACTTGAAATTCACATACCTTACAATCATCACAGTTGT
>lc-specific 40mer logical -405
AAAACTTGAAGAACGCTTTAATACGGTCCATAATAAATAG
>lc-specific 40mer logical -406
AAAACTTGATAATAGCTTTACCGTTCAAAATAGTTGCTCC
>lc-specific 40mer logical -407
AAAACTTGCTCGGTAAACGTGTTGACTACTCCGGTCGTTC
>lc-specific 40mer logical -408
AAAACTTGGAAATATCCGCGTAACGCTAAGGGCGTAGAAT
>lc-specific 40mer logical -409
AAAACTTTCACAATTGAATTGAATAATAGCTATAAAATAG
>lc-specific 40mer logical -410
AAAACTTTGATTGGGAACAATTGTGGAAAGGTGAAGAAGA
>lc-specific 40mer logical -411
AAAACTTTTCAAAAAATGAGAGCTGTATAGCTTCTTTTTG
>lc-specific 40mer logical -412
AAAAGAAAAAATCGCTATTGCAGAAGCTAAAAAATTGGGT
>lc-specific 40mer logical -413
AAAAGAAAAAGGCCTACCTTTAGGTAGACCTTTTTCTTTT
>lc-specific 40mer logical -414
AAAAGAAAAATTTAACATACCTATTTATTGCTCATGATAT
>lc-specific 40mer logical -415
AAAAGAAAAATTTGAACGTACGAAACCGCATGTTAACATC
>lc-specific 40mer logical -416
AAAAGAAAAGAAACATATTGAATCCGGTGCGGCTCATATT
>lc-specific 40mer logical -417
AAAAGAAAAGAACGAAGTTAACAAAAAATTAGCTCAAATC
>lc-specific 40mer logical -418
AAAAGAAAAGTTAGAAGAATATAAACAAAAACAACAAGCG
>lc-specific 40mer logical -419
AAAAGAAACATAATAATGGAGGAGGTCACTAATGAAACGC
>lc-specific 40mer logical -420
AAAAGAAACATATTGAATCCGGTGCGGCTCATATTCGTTC
>lc-specific 40mer logical -421
AAAAGAAACGATGGAAAGCTTTGACTATATTTTAGAACCT
>lc-specific 40mer logical -422
AAAAGAAACGCGCTAAAATCGTTGAAAAATATGCAGCTAA
>lc-specific 40mer logical -423
AAAAGAAACTATGGTTCAAAATATGTTGAACAAGGATACT
>lc-specific 40mer logical -424
AAAAGAAAGGACTATACTTCTTTGCTCCTCGTGACCTGAT
>lc-specific 40mer logical -425
AAAAGAAAGTTGTAAAAACCTGGTCCCGTGCCTCTACTAT
>lc-specific 40mer logical -426
AAAAGAAATAAGATAAAGGAGGGATAAAGCGTGGCTAAAA
>lc-specific 40mer logical -427
AAAAGAAATGGCGCTATGGTATCTGGTCCGATTCCATTGC
>lc-specific 40mer logical -428
AAAAGAAATTCAAGAATCCGCTTACAAATGGCAAATGGAA
>lc-specific 40mer logical -429
AAAAGAACAATCCTGATCGTATTGAAATGATGAAATATTG
>lc-specific 40mer logical -430
AAAAGAACATATGCATGACACATCTGCATATTATACAAAA
>lc-specific 40mer logical -431
AAAAGAACGAAGTTAACAAAAAATTAGCTCAAATCGGTAA
>lc-specific 40mer logical -432
AAAAGAACGTGCCAAAAGCGATTAATACAATCTTCTGGCG
>lc-specific 40mer logical -433
AAAAGAAGAAAAAACTAAAAGTGGTATCTTCCTTCCTGAT
>lc-specific 40mer logical -434
AAAAGAAGAAAACACTTTAAAAGTAACTTTGAAATATGGT
>lc-specific 40mer logical -435
AAAAGAAGACCTTCGTGTAGACGTTTGCTCCAAATGCCAT
>lc-specific 40mer logical -436
AAAAGAAGATACTCATAAAATGGCAGAAGCTAATAAAGCA
>lc-specific 40mer logical -437
AAAAGAAGATATGCCATTCCTTCCAGATGGTACTCCAGTA
>lc-specific 40mer logical -438
AAAAGAAGCAAGCTCTTACGAAACTATTGAAGAATTGAAA
>lc-specific 40mer logical -439
AAAAGAAGCTATACAGCTCTCATTTTTTGAAAAGTTTTCT
>lc-specific 40mer logical -440
AAAAGAAGCTCAAAAAGCATAATCTCGCTTTTTGATTTAG
>lc-specific 40mer logical -441
AAAAGAAGGTCGTGTAGCTATGTTGGCAGGCTCTGTAGCT
>lc-specific 40mer logical -442
AAAAGAAGTTAAGTTACGTCCACATATTGAAGACCATGAC
>lc-specific 40mer logical -443
AAAAGAATATCTTCACAATTCTTCGTTCTGTACACGTAAA
>lc-specific 40mer logical -444
AAAAGAATCTAATTTTGTAAAAGGAACTATAGGAGTAGGA
>lc-specific 40mer logical -445
AAAAGAATTCGTTGACGTTCCTGGCGCATTCTTGTTCACT
>lc-specific 40mer logical -446
AAAAGAATTGAACTTCTACATCATCAATGCTGCGAAAATC
>lc-specific 40mer logical -447
AAAAGACAACAAAAATAGCAGATAGTTGATATATCAACTA
>lc-specific 40mer logical -448
AAAAGACACCAACCATTCGATTGGTGTCTTTACTACATAC
>lc-specific 40mer logical -449
AAAAGACCAACGAAGGCACCTATCATAAAGATGCCTCCGT
>lc-specific 40mer logical -450
AAAAGACCAAGTAAAACCATTAGGTAAAAAAATCGTGTTG
>lc-specific 40mer logical -451
AAAAGACCTTTTGCCCAGGGCAAAAGGTCAAATAGTTTGC
>lc-specific 40mer logical -452
AAAAGACGGTTTGATGGTATATACGTCAAAGCAAGATCCA
>lc-specific 40mer logical -453
AAAAGAGAGTATTTTTTATCTCTATCGATGCCATATATTC
>lc-specific 40mer logical -454
AAAAGAGCCAGTTAACGTGTTCTAGGCGTTAGGCTCATCA
>lc-specific 40mer logical -455
AAAAGAGGTAGTACATTGTTTAACGAAGATGTATTAGACT
>lc-specific 40mer logical -456
AAAAGAGGTTTTAACGATGGCAGACGCAAAAAACACTGTG
>lc-specific 40mer logical -457
AAAAGAGTGGGCTTATGTCCACTCTTTCATTTATGATTAG
>lc-specific 40mer logical -458
AAAAGAGTTACAAGGGGTAACGATGTTAGGTCACAAGACC
>lc-specific 40mer logical -459
AAAAGAGTTAGTGTGTTTTCAAGGAGCGTGCGCAGTTGAA
>lc-specific 40mer logical -460
AAAAGATAAAGACACTATGCGCTGCAGTTTTTGTGGACGC
>lc-specific 40mer logical -461
AAAAGATATGTCAAAAGAAGACGTTATTGAGGTGGAAGGT
>lc-specific 40mer logical -462
AAAAGATCCTGACGAAGCGATTAAACGTATCGGTAAAACA
>lc-specific 40mer logical -463
AAAAGATGCATCACCCGGTGGCGTTGTCAAGAAAGGCGAC
>lc-specific 40mer logical -464
AAAAGATTATGACAATCTTTATGCCTTTATTCATTGGTTA
>lc-specific 40mer logical -465
AAAAGCAAAGGAAATGCAAGAGAAGGGGGAATAATCCATG
>lc-specific 40mer logical -466
AAAAGCAAATCTCCAAAAAGCAATCAACGTATTGCAAAAG
>lc-specific 40mer logical -467
AAAAGCAATCGCTAGACATATCCGAATCGCGCCTCGTAAA
>lc-specific 40mer logical -468
AAAAGCAATCGTTGCTCAAATGAAAGAAACTCTTTCTGAA
>lc-specific 40mer logical -469
AAAAGCAATTGCTGGTAAAAAGAAATAAGATAAAGGAGGG
>lc-specific 40mer logical -470
AAAAGCACAAGACGTGTTTTATGATAAACGTAATACAGTA
>lc-specific 40mer logical -471
AAAAGCAGAAACTACTTCAAAGCCACGAATATCCATGTAA
>lc-specific 40mer logical -472
AAAAGCAGCTCGATTCATTATTGATAATGCAAAAGGCGCT
>lc-specific 40mer logical -473
AAAAGCATCTTGATCTTGTGGAAATTGCACCTAACGCTAA
>lc-specific 40mer logical -474
AAAAGCATGTGCTTTAACCAATGCAAAGTGTGGCGCAGTA
>lc-specific 40mer logical -475
AAAAGCCAGCTGGTAATATTAGACGAGAGGAGGTTTTTAG
>lc-specific 40mer logical -476
AAAAGCCCCCGAGTAGGGGGCAGCCAGTGGTAATAGAGTG
>lc-specific 40mer logical -477
AAAAGCCCGCAAAGCAAGCCAATTCTCCAAACGTTAATAT
>lc-specific 40mer logical -478
AAAAGCGATACTGGCGCTTTTCTTCTGTACTTCACTTACA
>lc-specific 40mer logical -479
AAAAGCGATAGAGGATGTAAAATCCTCTACCGCTTTATCA
>lc-specific 40mer logical -480
AAAAGCGATGAAGATGGTAGCTTCTGCTCGTCTTCGTAGG
>lc-specific 40mer logical -481
AAAAGCGATTGATGCGTTGAAAGATGCGGAACGTAGCCGT
>lc-specific 40mer logical -482
AAAAGCGCCAGTATCGCTTTTCTATACCGACGCCAAGAAT
>lc-specific 40mer logical -483
AAAAGCGGGTGTTTTGTCTGAAGTAAGAAAACGCGAACAC
>lc-specific 40mer logical -484
AAAAGCTATACCTTGATTAATCACGGTGATGGAAAAGAAA
>lc-specific 40mer logical -485
AAAAGCTATGTATTTTACATAGCTTTTTGCTCGTTATAGA
>lc-specific 40mer logical -486
AAAAGCTCAATATGACCAATTCGGCCACGACGCCTTCAAA
>lc-specific 40mer logical -487
AAAAGCTCCAATGCCTGGTAAAATCTTATCTGTAGCAGTA
>lc-specific 40mer logical -488
AAAAGCTGACCAAGAAAAAATGGGTACAGCTCTTGCTCGT
>lc-specific 40mer logical -489
AAAAGCTGACCACAAACGCGTAGCTAAATGCTTACCATAC
>lc-specific 40mer logical -490
AAAAGCTGAGATGTGATGACGAGTGACTAGCAATAGTCGC
>lc-specific 40mer logical -491
AAAAGCTGAGATGTGATGACGAGTTACTAGCGATAGTAAC
>lc-specific 40mer logical -492
AAAAGCTGATGTAGGTAAAATCTTACGAGATTTATGTAAG
>lc-specific 40mer logical -493
AAAAGCTGCACAAGCTGGCTTCGACGAAAAAAATGATGCA
>lc-specific 40mer logical -494
AAAAGCTGCATCTAATACAAAAGTAGAAGGTAGCAAAAAC
>lc-specific 40mer logical -495
AAAAGCTGGTCTTACTAACAGCAAAGGCGTTCGCCATGCA
>lc-specific 40mer logical -496
AAAAGCTGTGGAATGTACTAACCTCCACAGCCTTTGCAGG
>lc-specific 40mer logical -497
AAAAGCTTGAACAGCTTTGTAACCTTCATAGGCACGTGCC
>lc-specific 40mer logical -498
AAAAGCTTTGGCTTGGTTAGCTAAAGGTGCTCAGCCTACT
>lc-specific 40mer logical -499
AAAAGGAAGAACTTCCTCGTGTACTTGGTGGTTTGGGTAT
>lc-specific 40mer logical -500
AAAAGGAAGATGGGCATCATTTAATTTTGTTTCAGCCAAT
>lc-specific 40mer logical -501
AAAAGGAATACTTCCGTCACTCTGGTTACCCAGGTGGTTC
>lc-specific 40mer logical -502
AAAAGGAATATGGGCAGCCTGCAAACGAGACTTTGCAAGC
>lc-specific 40mer logical -503
AAAAGGACCAAAGCCTCTAACTTGTGGTCCTATTTATCAT
>lc-specific 40mer logical -504
AAAAGGACGAGTGGCAGCTCGTCCTTTTTCTTGCTTATTT
>lc-specific 40mer logical -505
AAAAGGACGTACAAAAAGCGATTGATGCGTTGAAAGATGC
>lc-specific 40mer logical -506
AAAAGGAGAAAGTATGGAAAAAGTTATCGCTGTAGCTATG
>lc-specific 40mer logical -507
AAAAGGAGAATCATGAATAATTTTGTTGGTTTAAGTAAAA
>lc-specific 40mer logical -508
AAAAGGAGAGCGCTGTGGCTAAGAAAGTACAAAAAAGTCA
>lc-specific 40mer logical -509
AAAAGGAGCTTAATATGTCCGCATTCTTAGGTCACATCCA
>lc-specific 40mer logical -510
AAAAGGAGGATTCGCAATGAGAAGAGATAGAGGCAGAAAG
>lc-specific 40mer logical -511
AAAAGGAGGCTTAAAATCGTGGCAGAAGAAAGAAACGTAC
>lc-specific 40mer logical -512
AAAAGGAGTCATCATGGCTAATATTAATGAAAACTATTTA
>lc-specific 40mer logical -513
AAAAGGATATAACTATAGATTTCTATGCCTATAGTGTACA
>lc-specific 40mer logical -514
AAAAGGATCAGGTAGGTGCTGATATCAGCAAAGAAATTCA
>lc-specific 40mer logical -515
AAAAGGCAAAAAAAAATGGAGCGGGTGAAGGGAATCGAAC
>lc-specific 40mer logical -516
AAAAGGCACTGATAAAGCGGTAGAGGATTTTACATCCTCT
>lc-specific 40mer logical -517
AAAAGGCAGGTAAATAATGGCTAAATTGTGGGGCGGGCGT
>lc-specific 40mer logical -518
AAAAGGCATACCGAATTGAGTCAACAATTCACGAGCTTCT
>lc-specific 40mer logical -519
AAAAGGCATTGAATTCTTGACTCAAAAAGTAGATACTATT
>lc-specific 40mer logical -520
AAAAGGCATTGCTGAAACTATCGTATATGATGCATTCGAA
>lc-specific 40mer logical -521
AAAAGGCCAGGGGTTCGAATCCCTTCTGGGTCACCAAATT
>lc-specific 40mer logical -522
AAAAGGCCCTGTTCCGAAACGTGATGTACTTCCAGATCCG
>lc-specific 40mer logical -523
AAAAGGCCCTTTCGTAGCAGATCATTTGCTTAAGAAAGTT
>lc-specific 40mer logical -524
AAAAGGCCTACCTTTAGGTAGACCTTTTTCTTTTAGTCAA
>lc-specific 40mer logical -525
AAAAGGCGAAAAAATTGTTTCCGTCAATACAGATGCATTG
>lc-specific 40mer logical -526
AAAAGGCGATACAGTTGTTGTTATCTCCGGTAAAGATAAA
>lc-specific 40mer logical -527
AAAAGGCGGTACGCACTAACGTGAATACCGCCGTAATTCT
>lc-specific 40mer logical -528
AAAAGGCTAAACCTGGCATCACGACGCTTGAGTTAGATAC
>lc-specific 40mer logical -529
AAAAGGCTACATCCAAAAAGAAATTCAAGAATCCGCTTAC
>lc-specific 40mer logical -530
AAAAGGCTATGCCTAGACTTAAAATATTTAGAGAAGAAGT
>lc-specific 40mer logical -531
AAAAGGCTCAAGAAATTCGGGAAATGACCGTAGAAGCCGC
>lc-specific 40mer logical -532
AAAAGGGTTCTTATTATGGTAGTCAAATTGTAGCCCCTGT
>lc-specific 40mer logical -533
AAAAGGTACCATTCTTGTAAGAAGTGTACGCCTTCTTTCA
>lc-specific 40mer logical -534
AAAAGGTAGATCGTTGGGGCAAGCGTCGTCTTGCTTACGC
>lc-specific 40mer logical -535
AAAAGGTAGATGATTGTCGTGAGACACGAACGGTGGGCAA
>lc-specific 40mer logical -536
AAAAGGTATGAATACTTCAACAACTAGGTCTATTACCTAT
>lc-specific 40mer logical -537
AAAAGGTCCTGGATCCGGCCGTGAAGCTGCAATCCGTGCT
>lc-specific 40mer logical -538
AAAAGGTCTTTTTTGTTACGTGAGTTAGGAGGAAATCATG
>lc-specific 40mer logical -539
AAAAGGTGCATACTTCATTACATGTACTGATGTTATTAAA
>lc-specific 40mer logical -540
AAAAGGTGCTAATTCCTATGACAAATGTCGTTAGATGGGA
>lc-specific 40mer logical -541
AAAAGGTGGTCGTAACAATACTGGTAAAATGACAGTTCGT
>lc-specific 40mer logical -542
AAAAGGTTACGTTCAGCATCAACTTTCACAACGGATAAGC
>lc-specific 40mer logical -543
AAAAGGTTACTGCATTATCTGATGTAAACTTTACCATAGA
>lc-specific 40mer logical -544
AAAAGGTTAGGGGCGGTATTTGTGACTATTTTAGAACAAG
>lc-specific 40mer logical -545
AAAAGGTTCTTGGGTAAATTTGGTGAACCCAGACCCCGAT
>lc-specific 40mer logical -546
AAAAGGTTGAGTCCGTAACGATTACCAATGATCATGGTAT
>lc-specific 40mer logical -547
AAAAGGTTTGAACCTTTTAACTGTATGTAACACTTGTACT
>lc-specific 40mer logical -548
AAAAGGTTTGATAAATCTTTGTCAATTCCTCACCATGATG
>lc-specific 40mer logical -549
AAAAGTAACATTCCCTGAAGACTACTTCGTAGCAGAACTT
>lc-specific 40mer logical -550
AAAAGTAATTAATAGAGAGGCATACTGTGATGATAGAATT
>lc-specific 40mer logical -551
AAAAGTACACCTGCAGCTTCGTGTTCAGCCCGAAGTTCAT
>lc-specific 40mer logical -552
AAAAGTACATGTACTCTTTGGGGTTCTAGAGCCCCAAAAA
>lc-specific 40mer logical -553
AAAAGTACGTCTTGGATGATGTCAGCTTCTTTTTCGGAGA
>lc-specific 40mer logical -554
AAAAGTAGAAGCTTTAATTGCTCGTGTAGGCGGCACAGTA
>lc-specific 40mer logical -555
AAAAGTAGAAGGTAGCAAAAACATCAATGTTGATGAAACT
>lc-specific 40mer logical -556
AAAAGTAGACTCCTTAGATTGTGATCTTATCGATGGTTTA
>lc-specific 40mer logical -557
AAAAGTAGGTAAGAAATACGCTGAAGCAGTAAAACTTATT
>lc-specific 40mer logical -558
AAAAGTAGTAGCACGCGCACTTCGCGATGCTGGTTTCGAA
>lc-specific 40mer logical -559
AAAAGTATATGAACGGAGGTATATCTATGAAGGCCTATGT
>lc-specific 40mer logical -560
AAAAGTATGCGTTTTCTGTGCAGACCATATCGATCAAATC
>lc-specific 40mer logical -561
AAAAGTATTGTTCATCACTGAAGGTGATGTAAATGTTGAA
>lc-specific 40mer logical -562
AAAAGTCAGGTGCTCTGCCAACTGAGCTAGTGAGTCATGT
>lc-specific 40mer logical -563
AAAAGTCATGGTCTTCAATATGTGGACGTAACTTAACTTC
>lc-specific 40mer logical -564
AAAAGTCCCTGTAACGAAAAACGTTACAGGGACGAGTATA
>lc-specific 40mer logical -565
AAAAGTGAGGAGATTAACATGAGTTGTAGAAGTGACAATT
>lc-specific 40mer logical -566
AAAAGTGATGACCGCAACTGATGCGGAAACCGGCGAACAA
>lc-specific 40mer logical -567
AAAAGTGCTATTTTAAGATTGTCCTTACAGATTACGATTG
>lc-specific 40mer logical -568
AAAAGTGTCACTATACAATCCAATAGTGTACTATTTTTAC
>lc-specific 40mer logical -569
AAAAGTGTTACAGCGGTTCAACAACAACTAATTAAACACG
>lc-specific 40mer logical -570
AAAAGTGTTACCAATACGCAACAAATTACAAAAGCGATGA
>lc-specific 40mer logical -571
AAAAGTTAATCCACACGGTTTGCGTGTCGGTATCGTAAAA
>lc-specific 40mer logical -572
AAAAGTTAATGTTAATGCCGTTATTTTAACCTTACTATAT
>lc-specific 40mer logical -573
AAAAGTTAATTATCATCGTTGTCATTGGTTGTATCCTAAT
>lc-specific 40mer logical -574
AAAAGTTACAGGTACAGTTCTTGAGCATGGTAAAGGTAAA
>lc-specific 40mer logical -575
AAAAGTTAGAAGAATATAAACAAAAACAACAAGCGTTATT
>lc-specific 40mer logical -576
AAAAGTTATCGTATCCATGTGGGAATCCGGCAAGGATGCT
>lc-specific 40mer logical -577
AAAAGTTATGCGTTCTGCAATCGCAAACGCTGAACATAAT
>lc-specific 40mer logical -578
AAAAGTTCAACATTTGAGCAAGAATCGTTCCAAGGCTTAA
>lc-specific 40mer logical -579
AAAAGTTCTTCTTGAAGAAAATGGTAAACATAAAGATTGG
>lc-specific 40mer logical -580
AAAAGTTTACAAATGATATTCCTTTTGTTTACAGAATTCC
>lc-specific 40mer logical -581
AAAAGTTTCCGGTCTTAAGGAAGAGTTATTTAACCTCCGT
>lc-specific 40mer logical -582
AAAATAAAAAGTACATGTACTCTTTGGGGTTCTAGAGCCC
>lc-specific 40mer logical -583
AAAATAAAAGCCCCCGAGTAGGGGGCAGCCAGTGGTAATA
>lc-specific 40mer logical -584
AAAATAAAAGGTATGAATACTTCAACAACTAGGTCTATTA
>lc-specific 40mer logical -585
AAAATAAAAGTATATGAACGGAGGTATATCTATGAAGGCC
>lc-specific 40mer logical -586
AAAATAAACCAACTTTCACACCACACGTAGACACTGGTGA
>lc-specific 40mer logical -587
AAAATAAACGCTTGGCTTTCAAAGAAGAAGTAACAGCTAA
>lc-specific 40mer logical -588
AAAATAAATTATAACACTTTTTAAATTTATACACTACTAT
>lc-specific 40mer logical -589
AAAATAACGGCATTAACATTAACTTTTGTGTGTGCCACAA
>lc-specific 40mer logical -590
AAAATAACTACTTGAACGTGACGCTCATTCCCGTCTACGC
>lc-specific 40mer logical -591
AAAATAAGGCTTGCAATATTCATAGTAATCTCCTATCTGT
>lc-specific 40mer logical -592
AAAATAATAGGAGGAACATATAGATGGCTAAAAAATCTAT
>lc-specific 40mer logical -593
AAAATAATGGCAATTACTGCTGCTTTGGTAAAAGAATTGC
>lc-specific 40mer logical -594
AAAATAATGTTGGAAGTGACACCGTAGTGGTGTCACCCCA
>lc-specific 40mer logical -595
AAAATAATTCTTATCATTCATTACCTGTTGATTTGAGGAT
>lc-specific 40mer logical -596
AAAATACAAAGAATCCCTAGGATTTCCTAGGGATTCTTCC
>lc-specific 40mer logical -597
AAAATACATGGACGAACCGCGAAGGCGCGGAATATATGTA
>lc-specific 40mer logical -598
AAAATACCAGTACCATAGTCAAAACCTTCTAATAAGAAGA
>lc-specific 40mer logical -599
AAAATACCATGGTGGTGTGATTACAAAATGCGATGATATG
>lc-specific 40mer logical -600
AAAATACCCCATTGCAAATGTTGCTTCGCGGTCAAAATTT
>lc-specific 40mer logical -601
AAAATACCGATACCAGAAATTGGAGAAGCAGATGTACCGA
>lc-specific 40mer logical -602
AAAATACGACGATGTACTGGTTTCAAGCCATCGCGCACAT
>lc-specific 40mer logical -603
AAAATACGGTCTTAAAAAAGCCCGCAAAGCAAGCCAATTC
>lc-specific 40mer logical -604
AAAATACGGTGGTTTTATCCCAGGTATTCGTGCGGGTAAA
>lc-specific 40mer logical -605
AAAATACTAAGAAATTAATCAAAGTATCAAGGACAAAGGA
>lc-specific 40mer logical -606
AAAATACTGAAAAATTTTTCTTCTTTTCCTTTTAATTTAA
>lc-specific 40mer logical -607
AAAATACTGACTCATAGTAATGCCTCCATATCAACTGAAA
>lc-specific 40mer logical -608
AAAATACTTCGATACCTTCATCTTTACAAATATGTGCAGC
>lc-specific 40mer logical -609
AAAATACTTGCATAGGGTATCGTTTCATGTTATTATGATT
>lc-specific 40mer logical -610
AAAATACTTTACCTTACATGGTGAATATCATTAAGATGTC
>lc-specific 40mer logical -611
AAAATACTTTGACTCGTATCGCTGCAAACGAATTGAATCT
>lc-specific 40mer logical -612
AAAATAGAGATGGCAATCGGCACACCTGCGCTCGAAATTT
>lc-specific 40mer logical -613
AAAATAGCATCTAACAACTCCCGATTTTCCTTGTTTTCCT
>lc-specific 40mer logical -614
AAAATAGCATTGCGCAATCGACGAATGTAGAGACCACATA
>lc-specific 40mer logical -615
AAAATAGCTGGTTGTGTATTTGCTGTTTTAACGAGCTCTG
>lc-specific 40mer logical -616
AAAATAGCTTCGAAGCTGTTTGGGAAATGCAACATAAATA
>lc-specific 40mer logical -617
AAAATAGCTTTAGACATTATCGCACCTCCTTATAGTTTTA
>lc-specific 40mer logical -618
AAAATAGGAAATGCACTCACAGAGAGCGGGATTAGCTGAG
>lc-specific 40mer logical -619
AAAATAGGAGGAAATAATACATGGAAGCAAAAGCAATCGC
>lc-specific 40mer logical -620
AAAATAGGATAAAGGAAAGGAGATAAAATAGTGTCCAGAT
>lc-specific 40mer logical -621
AAAATAGGCAAAATAAAAGCCCCCGAGTAGGGGGCAGCCA
>lc-specific 40mer logical -622
AAAATAGTCCGTACGGGATTCGAACCCGTGTTACCGCCGT
>lc-specific 40mer logical -623
AAAATAGTGTCCAGATCTATTAAAAAAGGCCCTTTCGTAG
>lc-specific 40mer logical -624
AAAATATAAAATTTCTGGTGTACCTATCACAGAACATGGT
>lc-specific 40mer logical -625
AAAATATAACTGCCATAATAGTCTCCCTATATTGAAATAA
>lc-specific 40mer logical -626
AAAATATAATCACGTTTAGGTGATTTTGTCCAACCATATA
>lc-specific 40mer logical -627
AAAATATACTAACCGTCTATTTATTTGCATTCACAAATAC
>lc-specific 40mer logical -628
AAAATATACTACAATAGGAAGAGATGTATTTGGCAAGTTG
>lc-specific 40mer logical -629
AAAATATACTTAGTTGCCATGATGCCTCCCACCTATTACA
>lc-specific 40mer logical -630
AAAATATAGTAAGGTTAAAATAACGGCATTAACATTAACT
>lc-specific 40mer logical -631
AAAATATAGTAATGTATTAGATTAGATAATGAGGTGAAAC
>lc-specific 40mer logical -632
AAAATATAGTCAAAGCTTTCCATCGTTTCTTTTGTCATAC
>lc-specific 40mer logical -633
AAAATATATATCAATTATTCTTGACAATTTTTCTCATCAA
>lc-specific 40mer logical -634
AAAATATCAAATTCGATAGCGGTATTCATGGCAATGACAC
>lc-specific 40mer logical -635
AAAATATCTAGCAAACGAACAGGACCATATCCCTCACCAT
>lc-specific 40mer logical -636
AAAATATGCACGTCAGTGGACTTCGGTACTGTGCCTAATT
>lc-specific 40mer logical -637
AAAATATGGACATTAAAGAACAAGAAGTATTCATGGGCGA
>lc-specific 40mer logical -638
AAAATATGGTCCTTTGAAAGGTAGCTGGATGGGTTTAAAA
>lc-specific 40mer logical -639
AAAATATGTTAATTCTTGCATAGGAGCACCTCTTTTTCTA
>lc-specific 40mer logical -640
AAAATATTACACATCAATTGCGCGACATGCGTCCTGTATT
>lc-specific 40mer logical -641
AAAATATTGGCCCTTTATAGTGTTTCTTGATATACTTAAC
>lc-specific 40mer logical -642
AAAATATTTTCAACGATATTTCTCCGATTAAAGACAATTC
>lc-specific 40mer logical -643
AAAATATTTTCAATAATACCGAGGTATTGTGTATCTGCTA
>lc-specific 40mer logical -644
AAAATATTTTGTAAACCACTCTCCAAGAACCACTCATACG
>lc-specific 40mer logical -645
AAAATCAACATCGTTGATACTCCAGGCCATGCTGACTTCG
>lc-specific 40mer logical -646
AAAATCAACCATTTCGTTACAAACAAAAAAGTCCCTGTAA
>lc-specific 40mer logical -647
AAAATCAACGTAATCAAAGTTGTTCGTGAAGCAACTGGTC
>lc-specific 40mer logical -648
AAAATCAATAGAGATAGCGCAATCCCCTACAGGTGAAATT
>lc-specific 40mer logical -649
AAAATCAATCCATTCGAACTTGTAGTACCTCAAAAACCTG
>lc-specific 40mer logical -650
AAAATCAATTTGATTTCTTCAGGTGACACATTTTGCAAAC
>lc-specific 40mer logical -651
AAAATCACAGATTACTAGATGGTGTTTGTCATAGGCTACA
>lc-specific 40mer logical -652
AAAATCACCTCCTCTTTCGGACTAATGCCCCTATCGACAC
>lc-specific 40mer logical -653
AAAATCACGTATACTGCGAAGTATATCCATACAACAAAGC
>lc-specific 40mer logical -654
AAAATCATACATAGGGTAAATTTTCCACTCATTACCCGTA
>lc-specific 40mer logical -655
AAAATCATATTTACAGCATTTACAAAATTGTGATCCAAAC
>lc-specific 40mer logical -656
AAAATCATGAGAACCTCCATCTGGCATTTGCCAATAAAAA
>lc-specific 40mer logical -657
AAAATCATTACTGGAAATCATCTAACTCTTCTCCTTCTAA
>lc-specific 40mer logical -658
AAAATCATTTTACCTGATGGTAGTGCAAAGGAATACGCTG
>lc-specific 40mer logical -659
AAAATCCAAGAAGTAATGAATAAATACCCTGTTACTGTTG
>lc-specific 40mer logical -660
AAAATCCAAGGTGGTTGGAGCGACTTCGACGTAGTAGTTG
>lc-specific 40mer logical -661
AAAATCCACTATGCTTATGGAAGAAGGCAAATACACTTTC
>lc-specific 40mer logical -662
AAAATCCATCCTTATGGTAGATGATGTATATCATAGTGTT
>lc-specific 40mer logical -663
AAAATCCATGATGCTTCGTGTACATACTCAAACAGCTGGT
>lc-specific 40mer logical -664
AAAATCCCTGTAGATCTTAAAGTTGTTACAAAATAATTGT
>lc-specific 40mer logical -665
AAAATCCGTATCGTTGCAGATTTAGTGCGCGGTAAAAACA
>lc-specific 40mer logical -666
AAAATCCGTATTCGCCTTAAGGCATACGACCACAAAGCTC
>lc-specific 40mer logical -667
AAAATCCGTCGGTTGGAAACAACCGTACCGGTTCGATTCC
>lc-specific 40mer logical -668
AAAATCCTAATTGCATCAAATATGGTTCATACACATCTTC
>lc-specific 40mer logical -669
AAAATCCTATGCGCATTCGTGAAGTTAAGAAGACAATCGC
>lc-specific 40mer logical -670
AAAATCCTCTACCGCTTTATCAGTGCCTTTTGTGAAACGC
>lc-specific 40mer logical -671
AAAATCCTGAAGCATTACCATCCATCTCCATCGACGAACC
>lc-specific 40mer logical -672
AAAATCGAAGCTCGTCATGAAGCTCGTTACCTTGCATTAG
>lc-specific 40mer logical -673
AAAATCGAATACCGTACTGATAAAGCAGGTATTATCTCTT
>lc-specific 40mer logical -674
AAAATCGCAACTTGTACTTCTGGAGAACCAGTGTCACCTT
>lc-specific 40mer logical -675
AAAATCGGTGAAAACATCAACGTACGTCGTTTTGTTCGCT
>lc-specific 40mer logical -676
AAAATCGTAAGATGAAGTATAGGGGCTGACGCCTGCCCGG
>lc-specific 40mer logical -677
AAAATCGTGCTGATGATAACCCTGAAACAGTACAGAAACG
>lc-specific 40mer logical -678
AAAATCGTGGATTTAATTCAAAAATTAAAAGACCAAGTAA
>lc-specific 40mer logical -679
AAAATCGTGGCAGAAGAAAGAAACGTACGTAAAGTCCGCG
>lc-specific 40mer logical -680
AAAATCGTGTTGCCAGAATACAAAGATGAACGCGTATTGA
>lc-specific 40mer logical -681
AAAATCGTTAAAGGCGAAAACATCCCTGAACCAGGTGTAC
>lc-specific 40mer logical -682
AAAATCGTTAAAGTACAACGTTTAGCAATGAAAATGGGTG
>lc-specific 40mer logical -683
AAAATCGTTATATGTCATTATTTATTTTGATTTTACCTGT
>lc-specific 40mer logical -684
AAAATCTACAGGCAAAAAATAGGAGGAAATAATACATGGA
>lc-specific 40mer logical -685
AAAATCTATGATTGAACGCGAAAAGAAACGCGCTAAAATC
>lc-specific 40mer logical -686
AAAATCTCCAGCTCGTAAACGTAATTTACGTAAAGCTACA
>lc-specific 40mer logical -687
AAAATCTCGTTTGATTACTTTTCCTCTGGGTAATTAGATG
>lc-specific 40mer logical -688
AAAATCTGGTGGCGTAACAATGTCTCACCTTCGTTTTGGT
>lc-specific 40mer logical -689
AAAATCTGTATACTATTTTGAGTAAGCTTTAGTCGTGTTT
>lc-specific 40mer logical -690
AAAATCTTACCTCGTCGTATTTCCGGTACTTGCGCAAAAC
>lc-specific 40mer logical -691
AAAATCTTCAATGTAAAAGTAGAAAAAGTAGCTACTATTC
>lc-specific 40mer logical -692
AAAATCTTCGTAATGTAGCGATTATCGCCCACGTTGACCA
>lc-specific 40mer logical -693
AAAATCTTCTGTGGTTGTACCACTGAATTCGGCGGCGATC
>lc-specific 40mer logical -694
AAAATCTTGGGTCCTAAAGGCTTGATGCCAAACCCTAAAG
>lc-specific 40mer logical -695
AAAATCTTTACGTTTTTGCAAGAGATTCACCCTCCTTAGG
>lc-specific 40mer logical -696
AAAATCTTTATTAAGAACGAACTCTATTAGATAGGGGTGA
>lc-specific 40mer logical -697
AAAATCTTTCCATGCAGTATGTTGCATTTTGCACCTCCAT
>lc-specific 40mer logical -698
AAAATGACACAACAAGAAGGTGTATTGCGTGTAGGTTCTG
>lc-specific 40mer logical -699
AAAATGACTCGCCAAGAGGTATTGGATAAGGTTAAATCCG
>lc-specific 40mer logical -700
AAAATGACTGCGTTTACTTATAAGGACGGCCAACCAACAG
>lc-specific 40mer logical -701
AAAATGAGGCAGACCAAGACATCCAGTTGAAATCGTAATT
>lc-specific 40mer logical -702
AAAATGAGGTGAGATTGTGGCAGACCAACAATGGTCCCAC
>lc-specific 40mer logical -703
AAAATGATAAATAGGACCACAAGTTAGAGGCTTTGGTCCT
>lc-specific 40mer logical -704
AAAATGATACTGTAACAAGTTTTATTTGGAGGTGCTATAA
>lc-specific 40mer logical -705
AAAATGATCGTTAAATCCAAAACTATCTTAACTGAAGAAA
>lc-specific 40mer logical -706
AAAATGATGCATTAGTAACGGTTGAACCGATTGCTAGCGG
>lc-specific 40mer logical -707
AAAATGATTAGGTTATCAAAAATTTTTATAAGTTTTTGAA
>lc-specific 40mer logical -708
AAAATGATTTTTACATCTGCCATTTTTCTTTCCTCCAATT
>lc-specific 40mer logical -709
AAAATGCAACAAGTAGACGCTCAATACCGTCCACAAATTG
>lc-specific 40mer logical -710
AAAATGCAACATACTGCATGGAAAGATTTTAACACAGGTG
>lc-specific 40mer logical -711
AAAATGCACTAAATCGCACAAACACAAAGTTCCGACAGCG
>lc-specific 40mer logical -712
AAAATGCATTAACAAAACAATATGAAAAAATTCTATCCCT
>lc-specific 40mer logical -713
AAAATGCATTTAGAGGGTAAAGTAGCCATTGTAACTGGCG
>lc-specific 40mer logical -714
AAAATGCCTGACTTGAATGCTAATACCGTAGAACAAGGTA
>lc-specific 40mer logical -715
AAAATGCCTTCGCTACGGTCAAGCACGCCAGTTCGAGTAT
>lc-specific 40mer logical -716
AAAATGCGATTAAGGAGGTCCTATAATATGACAACAGCTA
>lc-specific 40mer logical -717
AAAATGCTAAACGTGCGTTGGAACATGCTCTCGCTGTAGC
>lc-specific 40mer logical -718
AAAATGCTAGAAGTACCATTTGCTATTGCAGATGCTACAA
>lc-specific 40mer logical -719
AAAATGCTTGGGATTACACAATTAAAGCTCGCGTATTAGG
>lc-specific 40mer logical -720
AAAATGGAGCTGGCGATAGGAATTGAACCCACAACCTGCT
>lc-specific 40mer logical -721
AAAATGGATGCCCCCTGTAAAATACAGGGAAGCATCCATG
>lc-specific 40mer logical -722
AAAATGGCAGAAATGACAGGGGCTACAATTGTTAGCACAG
>lc-specific 40mer logical -723
AAAATGGCAGAAGCTAATAAAGCATTTGCTCATTATCGTT
>lc-specific 40mer logical -724
AAAATGGCAGAATTAAAAGGTTCTAACACTGAAAAAAATC
>lc-specific 40mer logical -725
AAAATGGCAGATGTAAAAATCATTTTACCTGATGGTAGTG
>lc-specific 40mer logical -726
AAAATGGCATTGAACATTGAAAACATCGTTGCTGAATTGA
>lc-specific 40mer logical -727
AAAATGGCTGCACATATTTGTAAAGATGAAGGTATCGAAG
>lc-specific 40mer logical -728
AAAATGGGGCAAGATGGTTACCCTTATTGGGAAGCAACAA
>lc-specific 40mer logical -729
AAAATGGGTACAGCTCTTGCTCGTTTGGCAGAAGAAGATC
>lc-specific 40mer logical -730
AAAATGGGTCAAGACCCAATGGAAGTTTTTGATCAAGCAT
>lc-specific 40mer logical -731
AAAATGGTAGACCAGTGTGTTTTGATAGGGGTGAAAGCAA
>lc-specific 40mer logical -732
AAAATGGTATCGACCGTATCCGTATTTTCGACGCATTGAA
>lc-specific 40mer logical -733
AAAATGGTCATATCGTATTGGCTCATGTGTCAGGTAAAAT
>lc-specific 40mer logical -734
AAAATGGTCGCATGATTACACCTCGAGGCTACAAATTATG
>lc-specific 40mer logical -735
AAAATGGTCGGAGCAGCAGGATTCGAACCTGCGACCCCCT
>lc-specific 40mer logical -736
AAAATGGTGCGTTACATCATACATATTGTATCATGCAACG
>lc-specific 40mer logical -737
AAAATGGTTCCTAACGAAGTTAAAGACCTTGTACGCGGTA
>lc-specific 40mer logical -738
AAAATGGTTGTTGCTGAAGAAGGCGCTACAATTCAAAAAG
>lc-specific 40mer logical -739
AAAATGTAAGATATACAACGCGTTTTTCCGCCATGTGGGC
>lc-specific 40mer logical -740
AAAATGTAATAGGTGGGAGGCATCATGGCAACTAAGTATA
>lc-specific 40mer logical -741
AAAATGTACGGCTACAAAAAACGACAATGTATCTAATGCA
>lc-specific 40mer logical -742
AAAATGTACGGTGGTCACTCTACATTCTTGCCGTTGAAAG
>lc-specific 40mer logical -743
AAAATGTAGCGTTTTTCACCATCAGCGTAGTTAAGCAAAG
>lc-specific 40mer logical -744
AAAATGTAGGAATAACTTTGAGCGTGAATTTCTTCTTGGA
>lc-specific 40mer logical -745
AAAATGTAGTGGTTTTAATTCGTTACTCATGGCACATGCC
>lc-specific 40mer logical -746
AAAATGTCACCCATAAAACGAGAATATTCTGCCCAGTTCA
>lc-specific 40mer logical -747
AAAATGTCTGTATTCCAGCTAACCACAATGGTAGCAGCCA
>lc-specific 40mer logical -748
AAAATGTGCTCACCCAGACTACAAACCTATGTTAACTGAA
>lc-specific 40mer logical -749
AAAATGTTACAATTCATACGTTAGCATTAAAACGTGGTAG
>lc-specific 40mer logical -750
AAAATGTTCAATACATTGCTGGAGAAGAATTTAGGCAAGG
>lc-specific 40mer logical -751
AAAATGTTCTGCCATTATTTGTTGTGCCCTTTCCACACAC
>lc-specific 40mer logical -752
AAAATGTTGGCTGAAGGTGTTGAATACAAAGTAATCAAAA
>lc-specific 40mer logical -753
AAAATGTTGGCTGACTTGGCAGTTAACGATGCAGCAGCAT
>lc-specific 40mer logical -754
AAAATTAAAACTCGTCGCGCAGCGGCTAAACGTTTCGCAG
>lc-specific 40mer logical -755
AAAATTAAAAGACCAAGTAAAACCATTAGGTAAAAAAATC
>lc-specific 40mer logical -756
AAAATTAAAGACGCTTTCACAAAGGGCAAGGCATTCATCC
>lc-specific 40mer logical -757
AAAATTAACGAAGTTATCAAGATGCCGCATTTATTGGACA
>lc-specific 40mer logical -758
AAAATTAAGCTTCTACAGGGTATACGCTAACTTTACGGTT
>lc-specific 40mer logical -759
AAAATTAATAATAGCCTTATTTATTTATATGATGATATGG
>lc-specific 40mer logical -760
AAAATTAATGCATTAATGAAAGAAAAGGCAGGTAAATAAT
>lc-specific 40mer logical -761
AAAATTACACCAATCATCTTGTACCTCCTAGGCCGTTCTT
>lc-specific 40mer logical -762
AAAATTACGCATCTGTATCTGGTAAATAACAGAAGGCTGT
>lc-specific 40mer logical -763
AAAATTACTTGACAACTACCGTACAATCGTTGATACTATT
>lc-specific 40mer logical -764
AAAATTAGAATACACGCGGAGGCTATAACTAAGTAAATAC
>lc-specific 40mer logical -765
AAAATTAGACAATATTGAGCACAAAGAGGAAGCTTTACAT
>lc-specific 40mer logical -766
AAAATTAGCTCAAATCGGTAAACAATACCGCGGTACAACT
>lc-specific 40mer logical -767
AAAATTAGCTCTTGGCTGTGCTGATATGGGTGCAGAACAA
>lc-specific 40mer logical -768
AAAATTAGGCACAGTACCGAAGTCCACTGACGTGCATATT
>lc-specific 40mer logical -769
AAAATTATAATCTGATTATAATGTTTCTATAGAATGAAAG
>lc-specific 40mer logical -770
AAAATTATCACCTACGGGTATTATTGGTATAAATGCGATG
>lc-specific 40mer logical -771
AAAATTATGTTTATTCCGCTTGAAACCTTTATTAAAACAT
>lc-specific 40mer logical -772
AAAATTATTTTTTAGCTTTTTTCGCGCCGTATTTGGAACG
>lc-specific 40mer logical -773
AAAATTCAAAGCAGAAGTATACGTATTGACTAAAGAAGAA
>lc-specific 40mer logical -774
AAAATTCAACGTTACAGTAAATGGTACAGCATATGATGTA
>lc-specific 40mer logical -775
AAAATTCATACGCATTTTACCTGACACATGAGCCAATACG
>lc-specific 40mer logical -776
AAAATTCATCTTTTCCAACAGTGTTTGATTGACATGTTCT
>lc-specific 40mer logical -777
AAAATTCCAATTACATCCAATTACAACTCCAGAAGCTGAC
>lc-specific 40mer logical -778
AAAATTCGACGACATGATGGAATGGTTGGCAGGCGTATAT
>lc-specific 40mer logical -779
AAAATTCTAAGAAGGAGGAACTATAGACATGGCGAGAATT
>lc-specific 40mer logical -780
AAAATTGATCGAAGACGCTATTCGTCAACTTGATAGTAAA
>lc-specific 40mer logical -781
AAAATTGATGAAATGGGCGGCGCTGTAGTAGCAATCGAAA
>lc-specific 40mer logical -782
AAAATTGCAGTAGGCATGACATTGGATCAAATTACAAATG
>lc-specific 40mer logical -783
AAAATTGCATCCGGCCGTGACAGCTATAATTTAGATACGT
>lc-specific 40mer logical -784
AAAATTGCCGCATAGAATAGGCCCCAGAATACTACATATG
>lc-specific 40mer logical -785
AAAATTGCGCAACGTAACTTCGGTGGTCAATCCTATCCAC
>lc-specific 40mer logical -786
AAAATTGCTGTGCCTACACGAACGATGTTAGCCCCTTCTT
>lc-specific 40mer logical -787
AAAATTGGAACAAAAGGAATACTTCCGTCACTCTGGTTAC
>lc-specific 40mer logical -788
AAAATTGGAAGCAGCTGCTAACGAGTCCGTTACATTCGAA
>lc-specific 40mer logical -789
AAAATTGGTACTTACTCATGAGTTCCTCCTACTTAGGTAA
>lc-specific 40mer logical -790
AAAATTGTACGCAACACATGTGCTGCTAATATAAAACCTG
>lc-specific 40mer logical -791
AAAATTGTAGAAACTCGTCCACTTTCTAAAGATAAATGTT
>lc-specific 40mer logical -792
AAAATTGTTCCAAGAATCGTACATCATCTTCAAAGAATAG
>lc-specific 40mer logical -793
AAAATTGTTTCCGTCAATACAGATGCATTGTGTAAATAAA
>lc-specific 40mer logical -794
AAAATTGTTTGATACAATTGCTCCAAAATATGCAGACCGT
>lc-specific 40mer logical -795
AAAATTGTTTGTTGCTGGATCATCGTCTATTCCTCCTTAC
>lc-specific 40mer logical -796
AAAATTTACTCCGCTCGTGACGCTGCTCATAAAGTTATGA
>lc-specific 40mer logical -797
AAAATTTAGATAGTACGGAACCAAAGATGGCATTCCCTTT
>lc-specific 40mer logical -798
AAAATTTCACCGATACCGATAAATGATCCCGCTGAAAGCC
>lc-specific 40mer logical -799
AAAATTTCCATATATACAGGCACGATATCGTAGCCCGGTG
>lc-specific 40mer logical -800
AAAATTTGAACGTACGAAACCGCATGTTAACATCGGTACA
>lc-specific 40mer logical -801
AAAATTTGTGCGATATCCATAATAATCTACCTTTCTCCAC
>lc-specific 40mer logical -802
AAAATTTTAATCCATACTTTACCACCACGTTTGATATAAC
>lc-specific 40mer logical -803
AAAATTTTAGGTACTACAGTTTATTATGATGCAGATTGTA
>lc-specific 40mer logical -804
AAAATTTTCCCAACTCGCTCTGCAACAGCAATGGCGCAAG
>lc-specific 40mer logical -805
AAAATTTTCTTCTGCGTTTAAATGTTTTCCCACCGTTTAA
>lc-specific 40mer logical -806
AAAATTTTGCATTAGCTGCATAAGCTACGTCCCTCATACT
>lc-specific 40mer logical -807
AAAATTTTTCTTCTTTTCCTTTTAATTTAAAAGCCATGAA
>lc-specific 40mer logical -808
AAACAAAAAAAGCTATGTATTTTACATAGCTTTTTGCTCG
>lc-specific 40mer logical -809
AAACAAAAAAGTCCCTGTAACGAAAAACGTTACAGGGACG
>lc-specific 40mer logical -810
AAACAAAAACAACAAGCGTTATTGGAACGTGAAGCGTTCC
>lc-specific 40mer logical -811
AAACAAAAACAAGGATAATCTGATAGGAGGTGGATGATTA
>lc-specific 40mer logical -812
AAACAAAAAGGCGAATAAGGAGGAAGACGAATGTACAGAA
>lc-specific 40mer logical -813
AAACAAAAAGGTACTGGTCGTGCACGTTCCGGTTCCAGCC
>lc-specific 40mer logical -814
AAACAAAACAGGATTTGTATCTGAGCGAAAGGTATATATT
>lc-specific 40mer logical -815
AAACAAAAGCTGACCAAGAAAAAATGGGTACAGCTCTTGC
>lc-specific 40mer logical -816
AAACAAAAGGAATATCATTTGTAAACTTTTAAGACGATTC
>lc-specific 40mer logical -817
AAACAAAATAATTCTTATCATTCATTACCTGTTGATTTGA
>lc-specific 40mer logical -818
AAACAAAGATTCTCGTGAACAATTCGAAATGCGTACACAT
>lc-specific 40mer logical -819
AAACAAAGTGGCGGTCATGGTCAATATGGTCACGTTAAGA
>lc-specific 40mer logical -820
AAACAAATAGCGCAACAAGTGGCTAAAGAAAAGGCTAATG
>lc-specific 40mer logical -821
AAACAACAAGCGTTATTGGAACGTGAAGCGTTCCTTGAAA
>lc-specific 40mer logical -822
AAACAACACTTAAATACACAACAATACTCTCCCTGTGTAT
>lc-specific 40mer logical -823
AAACAACCAGCTATCGTTAATGTAGACGAAGAAAAAGCTT
>lc-specific 40mer logical -824
AAACAACCTCGCTTTGATATGATTGCTAAAAAATATTATG
>lc-specific 40mer logical -825
AAACAACGCCGCCAGTTACGAAAATATACTTAGTTGCCAT
>lc-specific 40mer logical -826
AAACAAGAATTGAATATGATTCAATGGGACCAGTCGAAGT
>lc-specific 40mer logical -827
AAACAAGACTTGCCAACAGATCAAGTTATGCGTGTAACTA
>lc-specific 40mer logical -828
AAACAAGATTCAAGTTACACAACAGAAAGAGGGTTAATCG
>lc-specific 40mer logical -829
AAACAAGCACTTGTTCATGCTACTAGCGTAATTGATAAAG
>lc-specific 40mer logical -830
AAACAAGCTCAAGAAGCTATTAAAGAAGAAGCTATCCGTG
>lc-specific 40mer logical -831
AAACAAGCTCGTAAAGAAGGTCTTGGTGGCGAAGTAATCG
>lc-specific 40mer logical -832
AAACAAGGATAGGAGGGAACTGAATGCTATTAGAATTAAA
>lc-specific 40mer logical -833
AAACAAGGCAATAAATTAGCTCTTACACTTGGCTTCTCTC
>lc-specific 40mer logical -834
AAACAAGGGACGAAGATCATTCGCGGTTCCACCCTAGTTA
>lc-specific 40mer logical -835
AAACAAGGTCGTGTCCTCATTCCTGTACCACTACGTGAAT
>lc-specific 40mer logical -836
AAACAAGTAAAAATGGTATCTAAAACTACTGGTGGTACTG
>lc-specific 40mer logical -837
AAACAATACATATACAAAACTCTCTAATTATATATACCAT
>lc-specific 40mer logical -838
AAACAATACCGCGGTACAACTGATATTACTCATTTCTTAT
>lc-specific 40mer logical -839
AAACAATACTTTTATTGGTTCTTTATCCAACGTACGGGTA
>lc-specific 40mer logical -840
AAACAATCAATGGGGCACGCATTGTCCTTGAAACATTGCA
>lc-specific 40mer logical -841
AAACAATGAACATTATTAACGTACTTGAACAAGAACAACT
>lc-specific 40mer logical -842
AAACAATGCAAGGCTTACACCGTACGCACGGTTGTGGCAC
>lc-specific 40mer logical -843
AAACAATGTACTACCTCTTTTATAAAATACCTCTAAAATA
>lc-specific 40mer logical -844
AAACAATTACAAAAAGAAATTGACGCTTTGAAAGCACAGC
>lc-specific 40mer logical -845
AAACAATTATTAGAGGCTGGTGTACACTTTGGTCATCAGA
>lc-specific 40mer logical -846
AAACAATTCATATATTTCGCGTCTATCGTCGTTGCATTCG
>lc-specific 40mer logical -847
AAACAATTGAAGCCGTTCAAGAAGCAGCTAAGGCTAAAGG
>lc-specific 40mer logical -848
AAACAATTTATCCCAAAACAACGGTAGCCATTGCACAGGT
>lc-specific 40mer logical -849
AAACAATTTTTTCGCCTTTTTTATTGTATAAATGGGTTGC
>lc-specific 40mer logical -850
AAACACAAAGTTCCGACAGCGTTTTTTACATGTAGAAGCT
>lc-specific 40mer logical -851
AAACACAACATCAATCATAATCAAGTTTGAGGATAACTAC
>lc-specific 40mer logical -852
AAACACAAGACATGCAAGCTAAGGTTGTGGAAGCACAAGC
>lc-specific 40mer logical -853
AAACACAGCAAAATCAATCCATTCGAACTTGTAGTACCTC
>lc-specific 40mer logical -854
AAACACAGGTTTCTGCAAAATCGTAAGATGAAGTATAGGG
>lc-specific 40mer logical -855
AAACACATTTAGATGTTAGAAAAATTTGAACAATTAATGA
>lc-specific 40mer logical -856
AAACACCATCTTCATCAAGTGGTACGCCACCTTCAACAGC
>lc-specific 40mer logical -857
AAACACGAAGCATAATTAAAGCCTGGAGGAAAACATGAAC
>lc-specific 40mer logical -858
AAACACGCACTTCCAATCGCGTGCTGACCTACCTTACTGT
>lc-specific 40mer logical -859
AAACACGTAAACCTGGTTTGGAAATACGTTTAATTCCTGT
>lc-specific 40mer logical -860
AAACACTATAAAGGGCCAATATTTTTTGTATAACTTATGC
>lc-specific 40mer logical -861
AAACACTATTGGCTCAAACCTTAGCGAAAATGCTAGAAGT
>lc-specific 40mer logical -862
AAACACTCATATCTATCTCCACCGGAATAAAAGCCGTCTT
>lc-specific 40mer logical -863
AAACACTTAAAACCTGCTCAAGATATTTCCAACTTGCGTA
>lc-specific 40mer logical -864
AAACACTTTAAAAGTAACTTTGAAATATGGTTCCAATAAC
>lc-specific 40mer logical -865
AAACAGAAAAATTATTAGAAGATTTAGAGGTTCTTATTGA
>lc-specific 40mer logical -866
AAACAGAAATACGTTTATTCAATGTAATACTCCATTATCA
>lc-specific 40mer logical -867
AAACAGAAATTAACAACCTGTGGATAACTCTGTGGATATA
>lc-specific 40mer logical -868
AAACAGAATTAATCGCAAGTGTTGCACAAAAAACTGAATT
>lc-specific 40mer logical -869
AAACAGAATTCCCAATGCGCGGCAATTTGCCTAAGCGCGA
>lc-specific 40mer logical -870
AAACAGACGGCTACGAAGCAGTACAAATTGGTTACGGTTC
>lc-specific 40mer logical -871
AAACAGAGTGGGTCAAAAAGTTAATCCACACGGTTTGCGT
>lc-specific 40mer logical -872
AAACAGATGAAGAAGCTCGTGAATTGTTGACTCAATTCGG
>lc-specific 40mer logical -873
AAACAGATGATGCGGCTACAGTACTTGTTAAAATTAACAA
>lc-specific 40mer logical -874
AAACAGATGCGCAAGAACCACATTTAATGCAACCATCAGC
>lc-specific 40mer logical -875
AAACAGCTGAAAAAGTACAAGCATCCGCATCTGATGTATT
>lc-specific 40mer logical -876
AAACAGCTGGTTCCATGTTGACTGCACAACAAGTTGATAA
>lc-specific 40mer logical -877
AAACAGCTTTCACACCTAGCAAAACTATGGACCGCGAACA
>lc-specific 40mer logical -878
AAACAGGACTTAGTGCTTTATTGGGGAATGGCACTAATGG
>lc-specific 40mer logical -879
AAACAGGAGGAAACAATGAACATTATTAACGTACTTGAAC
>lc-specific 40mer logical -880
AAACAGGCTACACTGTAAAAGTACCTCTCTTCATTGAAGT
>lc-specific 40mer logical -881
AAACAGGTAACCGGAGGAAAAGATATGTCAAAAGAAGACG
>lc-specific 40mer logical -882
AAACAGGTACTGGTAAGACAGCAGCATTTGGCTTGCCTGT
>lc-specific 40mer logical -883
AAACAGGTCAAACTATTATCTCCGGTATGGGCGAACTTCA
>lc-specific 40mer logical -884
AAACAGTAATGAAAGCGTTGTACTACGCTCGTCGTGACCG
>lc-specific 40mer logical -885
AAACAGTACAGAAACGTCTAGCTGTGTACGAAGAATCTAC
>lc-specific 40mer logical -886
AAACAGTAGATGCTATCACTCGTTTAGATTTACCAGCTGG
>lc-specific 40mer logical -887
AAACAGTATTTGTTCGTGTTGATTTTAATGTTCCTATGAA
>lc-specific 40mer logical -888
AAACAGTCGTTGGTTTAGAGGTTCATACAGAGCTTAAGAC
>lc-specific 40mer logical -889
AAACAGTCTATATTGGAGGAGTAAATATGAATACAGAATC
>lc-specific 40mer logical -890
AAACAGTGGCTCAAAAAGCCTTGTCTGTACAATTACCACA
>lc-specific 40mer logical -891
AAACAGTTGTTCGTATCAACCATCCTACACAAACTCCTTA
>lc-specific 40mer logical -892
AAACATAAACAAAAACAAGGATAATCTGATAGGAGGTGGA
>lc-specific 40mer logical -893
AAACATAATAATGGAGGAGGTCACTAATGAAACGCGTAGT
>lc-specific 40mer logical -894
AAACATAATCAGCTGGTTGATCTTCGAATTTTACGCCTTC
>lc-specific 40mer logical -895
AAACATACATTACACCGTGAAACAAAATAATTCTTATCAT
>lc-specific 40mer logical -896
AAACATAGCGCGTATACTATGCCAAGACAAATCATTGTCC
>lc-specific 40mer logical -897
AAACATATCTAGTGGTCGTACATATAAGTCACGTTGATCA
>lc-specific 40mer logical -898
AAACATATGCATTGTTGCACGGCTTAGCAGAGGATGGTGG
>lc-specific 40mer logical -899
AAACATATTGAATCCGGTGCGGCTCATATTCGTTCTACAT
>lc-specific 40mer logical -900
AAACATATTTTGCTGAAAAAATGGGCCTTGATGCAAAACA
>lc-specific 40mer logical -901
AAACATCAACGCAAATTGACTACATCTATCAAACGTGCAC
>lc-specific 40mer logical -902
AAACATCCCTGAACCAGGTGTACCTGAGTCCTTCAAGGTA
>lc-specific 40mer logical -903
AAACATCCTATTGGAATCGATTGATTCAGCCGGGAATCGT
>lc-specific 40mer logical -904
AAACATCGGCGAAGCATTTGCCATCTTGAAGTTCACTCCG
>lc-specific 40mer logical -905
AAACATCGTAAGCAATTCCGCGGCCGTATGAAAGGTCGTG
>lc-specific 40mer logical -906
AAACATCTAATTACCCAGAGGAAAAGTAATCAAACGAGAT
>lc-specific 40mer logical -907
AAACATCTTCGGCAACACTGTTCAAGTTGTAGAAATGCAA
>lc-specific 40mer logical -908
AAACATGAACTCTGTACAAATTCTAGGTAATTTAGCTCGT
>lc-specific 40mer logical -909
AAACATGGATACCAGCTTCTTTAGTAACGATGCCGCCTTG
>lc-specific 40mer logical -910
AAACATGGCCGTATAGCCATATGTTTCCATAAACGAAATA
>lc-specific 40mer logical -911
AAACATGGCGGTTATCTCGACGGACAATACATTGCGTCCT
>lc-specific 40mer logical -912
AAACATGTACCTGTATTCATTACAGAAGATATGGTAGGTC
>lc-specific 40mer logical -913
AAACATGTATTCACCGCTAGCGCACAATTTGTCGCCAACA
>lc-specific 40mer logical -914
AAACATTAAATCCAGTATTAGAAGCGTAAAAACGGATGCT
>lc-specific 40mer logical -915
AAACATTAAGCAGAATGTGCAACAAATATATATACTTCTA
>lc-specific 40mer logical -916
AAACATTACACGACCTGGTTTAACTACTGCTACCCAGTAT
>lc-specific 40mer logical -917
AAACATTATAATCAGATTATAATTTTATACTCGCCTGAAA
>lc-specific 40mer logical -918
AAACATTATGGAAACAAGAATTGAATATGATTCAATGGGA
>lc-specific 40mer logical -919
AAACATTCCCAGAAGTTAAAACAAATCCATTAACAGAGGC
>lc-specific 40mer logical -920
AAACATTCTTTTATACGTGTTTTATAGGGGCGATTGTCAT
>lc-specific 40mer logical -921
AAACATTGACTAGTCACGTTCAAGACGAGTCTCATGACTG
>lc-specific 40mer logical -922
AAACATTGTACACTATAGGCATAGAAATCTATAGTTATAT
>lc-specific 40mer logical -923
AAACATTGTTAGACCCATTCGCAGGCAAACAAAGCTTTGT
>lc-specific 40mer logical -924
AAACATTTAAACGCAGAAGAAAATTTTGCATTAGCTGCAT
>lc-specific 40mer logical -925
AAACATTTAAATTTGCTCCGCAATGAACGCACAATCCTTT
>lc-specific 40mer logical -926
AAACATTTAACAAAACCTGTAAAAGGTCAGTTCGACAAAG
>lc-specific 40mer logical -927
AAACATTTAGTTCATTGGTCGCAAGAACGGCCTAGGAGGT
>lc-specific 40mer logical -928
AAACCAAAATCCATGATGCTTCGTGTACATACTCAAACAG
>lc-specific 40mer logical -929
AAACCAAACTCCGCGCTTCGTAAAGTTGCCCGTGTACGTT
>lc-specific 40mer logical -930
AAACCAAAGTACGTATGCTGTTTCGCGATTCATGTGAGAA
>lc-specific 40mer logical -931
AAACCAAATCATATGCATCAGCAGGTCCTAACAAACCGGA
>lc-specific 40mer logical -932
AAACCAACAAAATTATTCATGATTCTCCTTTTTCCGACCA
>lc-specific 40mer logical -933
AAACCAACGACTGTTTCGTATTTACTACTCATAGAGAAAC
>lc-specific 40mer logical -934
AAACCAATCACAGCTAAACCAGCTGGTACTCGTATGGGTT
>lc-specific 40mer logical -935
AAACCAATTTCCACTCGTTTATCACGAGGTAAATCTACAC
>lc-specific 40mer logical -936
AAACCAATTTCTTCAGTTAAGATAGTTTTGGATTTAACGA
>lc-specific 40mer logical -937
AAACCACATAGAAGTATATATATTTGTTGCACATTCTGCT
>lc-specific 40mer logical -938
AAACCACATATCATCAAGTCTTATAGTAACTCTCAAGGCG
>lc-specific 40mer logical -939
AAACCACCAGTAGCTCGCATTATGAACTACGGTAAATATC
>lc-specific 40mer logical -940
AAACCACCGTATTTTTTCATATTATCTGCCATATCTGTAA
>lc-specific 40mer logical -941
AAACCACCTAATTGGATAAGGATTACCATGACGATTTTGC
>lc-specific 40mer logical -942
AAACCAGAAAAATCCTTGCTCGCTAAGATTTCTCAAAAAG
>lc-specific 40mer logical -943
AAACCAGAGAATACAACCTTAGGAGTAATAATACCCATAA
>lc-specific 40mer logical -944
AAACCAGAGCAGCAGATACCGTAGAATTGGATACCTTTAG
>lc-specific 40mer logical -945
AAACCAGCACATGGTGTTAAAACTCGCGACAAGAAAAAAG
>lc-specific 40mer logical -946
AAACCAGCATCGCGAAGTGCGCGTGCTACTACTTTTGCAC
>lc-specific 40mer logical -947
AAACCAGCCTTGAGATGAGGTTTCTCATAGCATAAGCTAG
>lc-specific 40mer logical -948
AAACCAGCTGAAGAGGAAGCAACTAACGCTGTTATTGAAA
>lc-specific 40mer logical -949
AAACCAGCTGGTACTCGTATGGGTTCCGGTAAAGGTTCTC
>lc-specific 40mer logical -950
AAACCAGCTTTCATACCTGCCGTAGCACATGAACCTGTGG
>lc-specific 40mer logical -951
AAACCAGGTCGTGTAATGTTTGAAATGGACGGTGTGCCAG
>lc-specific 40mer logical -952
AAACCAGGTCTTAAAACTGTATCTTCTTCCATGTTCATGT
>lc-specific 40mer logical -953
AAACCAGGTCTTGATGGTCATGACCGTGGTGCAAAAGTAG
>lc-specific 40mer logical -954
AAACCAGGTGCTAACCCAGACCATGTTAAACAACAATTGT
>lc-specific 40mer logical -955
AAACCAGGTTTACGTGTTTACGCGAAAAAGGAAGAACTTC
>lc-specific 40mer logical -956
AAACCAGTACCATACACGGTTTCATCAAGTTGATTAATGC
>lc-specific 40mer logical -957
AAACCAGTGACTCCGCAAGGGGCCGTGGGTTCGAATCCCA
>lc-specific 40mer logical -958
AAACCATAAGAAACGTGAGCAGCCGCTTGGTTGCCGTCCA
>lc-specific 40mer logical -959
AAACCATACCACTTCAAGGTTATTAAAAATTAATTCCATA
>lc-specific 40mer logical -960
AAACCATATGTAGCTGTAAAAGCACCTGTATTCTCCTTCT
>lc-specific 40mer logical -961
AAACCATCAGCGATGGTTGGGATAATCTGCAATAAATAAT
>lc-specific 40mer logical -962
AAACCATCGATAAGATCACAATCTAAGGAGTCTACTTTTG
>lc-specific 40mer logical -963
AAACCATTAGGTAAAAAAATCGTGTTGCCAGAATACAAAG
>lc-specific 40mer logical -964
AAACCATTCCAGTTGTAATTCAGTAGAAGTTTCAATGTGA
>lc-specific 40mer logical -965
AAACCATTGATGACTTAGGAAAAGTTCGCAACTTAGGTAA
>lc-specific 40mer logical -966
AAACCATTTATGCCTCACTTTGATATAAATTATATCATAT
>lc-specific 40mer logical -967
AAACCCATCCAGCTACCTTTCAAAGGACCATATTTTTCGA
>lc-specific 40mer logical -968
AAACCCATTCCTTTCCACAGGCGATGGTATGGCAGCAGCA
>lc-specific 40mer logical -969
AAACCCGCACTCTGGCATATGTTCAATCATATGATTGATT
>lc-specific 40mer logical -970
AAACCCGCAGTACTACGTCCGCGTTAGTACTCACAGCCGT
>lc-specific 40mer logical -971
AAACCCTAAAGTTGGTACAGTAACTCCAGACGTTGCTCGT
>lc-specific 40mer logical -972
AAACCCTAGACCTGATCCAGATAATACTGGCGTAGGGAAG
>lc-specific 40mer logical -973
AAACCCTTACCTTTACCTGTACCCACTACGTCCACCAATT
>lc-specific 40mer logical -974
AAACCCTTTTCATTGCTGGTATTTCCCGCATTGAAATCGA
>lc-specific 40mer logical -975
AAACCGAACAATGTTAGGTGCCAAAGTGTCGACCTAAGTG
>lc-specific 40mer logical -976
AAACCGAACATTCAAAGAGTACGGGCGGTTGTAGACGGTG
>lc-specific 40mer logical -977
AAACCGAAGAGTTTACTCTTCGGGGTTGTAGGACTGCAAT
>lc-specific 40mer logical -978
AAACCGATGAGGTGGAGATAAAAATAGGAAATGCACTCAC
>lc-specific 40mer logical -979
AAACCGATGGTGCCTGCAATCAATTCTTGATTTGGAATAT
>lc-specific 40mer logical -980
AAACCGATTCGCATGGAATCGAATTCATTTACGTCTAGCA
>lc-specific 40mer logical -981
AAACCGATTTTCCAGAACGGTTTATGCATATGGATGCCTG
>lc-specific 40mer logical -982
AAACCGCAGCAATCAAGTTTACGGGAGAAGTCGATTGGTG
>lc-specific 40mer logical -983
AAACCGCATGTTAACATCGGTACAATCGGTCACGTTGACC
>lc-specific 40mer logical -984
AAACCGGCGACCAGCGGAGTACGGTTTAAATGATTTAATT
>lc-specific 40mer logical -985
AAACCGTACTCCGCTGGTCGCCGGTTTATGACAGTATCCG
>lc-specific 40mer logical -986
AAACCGTAGTGATCTATCCATGGCCAGGTTGAAGCACAGG
>lc-specific 40mer logical -987
AAACCGTATGTCTACAAACAGTCGAAGTCTGTATATATAT
>lc-specific 40mer logical -988
AAACCGTCCTCTTCAGCCTCTTGAGTAATCCTCCATGCTT
>lc-specific 40mer logical -989
AAACCGTGCTCCAAAGAAACATGGTAATATTCCATTATAA
>lc-specific 40mer logical -990
AAACCGTGTGGATTAACTTTTTGACCCACTCTGTTTCCCT
>lc-specific 40mer logical -991
AAACCGTTCTTCGTGACGGTCATCAATCTATTTTGGCAAC
>lc-specific 40mer logical -992
AAACCTATCATTGCATCTGCAGCTCTTGCAGCAGGCAAAT
>lc-specific 40mer logical -993
AAACCTATGTTAACTGAATACCTAGAAAAAGCATTAGCTG
>lc-specific 40mer logical -994
AAACCTATTGTTAAGGCATTATGCTTAAATATTGCTCATG
>lc-specific 40mer logical -995
AAACCTCACGGCTCTTCCACACCTGGCCTATCAACCATGT
>lc-specific 40mer logical -996
AAACCTCATATAACAAACTACAAACTATACGCAAAAGGAC
>lc-specific 40mer logical -997
AAACCTCATCTCAAGGCTGGTTTCACGCTTAGATGCTTTC
>lc-specific 40mer logical -998
AAACCTCCTCAGGGCCTGCAATGCGGCCTAATACAGCACT
>lc-specific 40mer logical -999
AAACCTCCTCTCGTCTAATATTACCAGCTGGCTTTTTTAA
>lc-specific 40mer logical -1000
AAACCTCGTGCGGACTTCTCCACAGGCTTCTTCGAAGTAG
>lc-specific 40mer logical -1001
AAACCTCTCTAGCGAGTGAGGATGGTGTAAGCTCACATTT
>lc-specific 40mer logical -1002
AAACCTGAACAGGTAGGCAAACGAACTCGTTATACGTACG
>lc-specific 40mer logical -1003
AAACCTGAACCTTACAAAGGTAAAGGTATCCGCTATGAAG
>lc-specific 40mer logical -1004
AAACCTGCTCAAGATATTTCCAACTTGCGTAAAGAAGCTA
>lc-specific 40mer logical -1005
AAACCTGCTGCTCATTTCGAACATACAGTGGTTGTTACAG
>lc-specific 40mer logical -1006
AAACCTGCTGGGATAGCATCAATACCTTTACATACGATAG
>lc-specific 40mer logical -1007
AAACCTGCTTCACGCGGATTGCAAAGTTCAGTAAACCGAA
>lc-specific 40mer logical -1008
AAACCTGGATGTTGCCGTTATTATCCGACATGTTCCACAT
>lc-specific 40mer logical -1009
AAACCTGGTAACTGCTTACCATTGGCTAATATTCCAGACG
>lc-specific 40mer logical -1010
AAACCTGGTCCCGTGCCTCTACTATTATCCCAAGTTTTGT
>lc-specific 40mer logical -1011
AAACCTGGTTTGGAAATACGTTTAATTCCTGTAATAACTT
>lc-specific 40mer logical -1012
AAACCTGTAGCAGCTAAAGGTCAATACATTAAATCTGTAA
>lc-specific 40mer logical -1013
AAACCTGTTAAATAATCATTTGTCGAAAGGAGGATTATGT
>lc-specific 40mer logical -1014
AAACCTTAATCGTCCTTGCAGTCATGGCTGTTTTATTCGT
>lc-specific 40mer logical -1015
AAACCTTAGCGAAAATGCTAGAAGTACCATTTGCTATTGC
>lc-specific 40mer logical -1016
AAACCTTATAATAGGAGGTTTATATGACATATCAAGAGGC
>lc-specific 40mer logical -1017
AAACCTTCAGAAATGCGAGCTAATTTTGCGGACGAAACAA
>lc-specific 40mer logical -1018
AAACCTTCCTGAAGGTGTAGAAATGTGTATGCCTGGCGAT
>lc-specific 40mer logical -1019
AAACCTTCTAATAAGAAGAAGCCAGCGAATAGTACAGTAA
>lc-specific 40mer logical -1020
AAACCTTCTCAAGCTAACCCACAAGGCGGCATCGTTACTA
>lc-specific 40mer logical -1021
AAACCTTGCATACACGGGACTGTATCCAGAGTACCACGAG
>lc-specific 40mer logical -1022
AAACCTTGCATACATGGGACTGTATCCAGAGTACCACGAG
>lc-specific 40mer logical -1023
AAACCTTGCCATACACAGCATCGATAAGATCGATAGCCGT
>lc-specific 40mer logical -1024
AAACCTTGGGAAGATGTGAAAGTTGTTGTTAATGCACCAG
>lc-specific 40mer logical -1025
AAACCTTTATTCCCCAGTTCGATTCTGGGTGCCGCCTCCA
>lc-specific 40mer logical -1026
AAACCTTTCAGCCCATGAGTTTGGTCTCTACTAAATCCGT
>lc-specific 40mer logical -1027
AAACCTTTCTTGATGCCTGTGGAAGACGTATTCACAATCA
>lc-specific 40mer logical -1028
AAACCTTTTAATTCACGTTTTTTTTGTACAGCTAATTCAC
>lc-specific 40mer logical -1029
AAACCTTTTTCACGAAGAAGGTCAACCGCTTTATCGATAT
>lc-specific 40mer logical -1030
AAACGAAACGCTTGAAAGTGCTCTTCGTCGATTCAAACGC
>lc-specific 40mer logical -1031
AAACGAAACTAACGAAAAGAAAGTTGTAAAAACCTGGTCC
>lc-specific 40mer logical -1032
AAACGAAATCAAAGCTGGTAAAATCGAATACCGTACTGAT
>lc-specific 40mer logical -1033
AAACGAAATGCTTCCATAGTTTTACTCCATTATAAAAGAT
>lc-specific 40mer logical -1034
AAACGAAATTTCTGAAATCGTTGGTGGCGCTAATGCCTTG
>lc-specific 40mer logical -1035
AAACGAACAGGACCATATCCCTCACCATTCCAGTTTCTAA
>lc-specific 40mer logical -1036
AAACGAAGAATAGCGTAGCCATTATCTTTACCCATCAATT
>lc-specific 40mer logical -1037
AAACGAAGATAGCAGCTGTAATAACTAATAGGATTGGCCA
>lc-specific 40mer logical -1038
AAACGAAGGTGAGACATTGTTACGCCACCAGATTTTTTGG
>lc-specific 40mer logical -1039
AAACGAAGTACAACACATCAACCGTATCGTGTACGATATT
>lc-specific 40mer logical -1040
AAACGAATACACTTGCTTATCGAGTGGCTCACCTCATCGA
>lc-specific 40mer logical -1041
AAACGAATAGCAGTAATCTTTGCGGGTGGCGTAGGTGCTC
>lc-specific 40mer logical -1042
AAACGAATGCACGTACTCGCAAAGGTCCTAGAAAAGCAAT
>lc-specific 40mer logical -1043
AAACGACCAAATGCTCGCCCTCTTCAAAGAGCGCATGGAA
>lc-specific 40mer logical -1044
AAACGACGAACTGCACGGATTTTACGTTGACCACTAGCAG
>lc-specific 40mer logical -1045
AAACGACGACCGCCTTTAACTACTTTGGCTACGCGGTTGA
>lc-specific 40mer logical -1046
AAACGACTGCTAATACCGCATACGATCTAATCTCGGCATC
>lc-specific 40mer logical -1047
AAACGAGAATATTCTGCCCAGTTCATACCGAAATGGAATT
>lc-specific 40mer logical -1048
AAACGAGATTCGAACTCGCGACCCCCGCCTTGGCAAGGCG
>lc-specific 40mer logical -1049
AAACGAGCAAGAGCTGTACCCATTTTTTCTTGGTCAGCTT
>lc-specific 40mer logical -1050
AAACGAGCTGCATCAGATGTAGTGATAACTTTTGTGTTGA
>lc-specific 40mer logical -1051
AAACGAGGCTATTATGAGTAAAAGTTTTGAGCAACTCGGT
>lc-specific 40mer logical -1052
AAACGAGGCTCGAACTCGCGACCCCGACCTTGGCAAGGTC
>lc-specific 40mer logical -1053
AAACGAGTCATTGCTTTTTTGATATCTTCGATACCAGCAC
>lc-specific 40mer logical -1054
AAACGAGTGATAGCATCTACTGTTTTCGAATTTGGTTCAA
>lc-specific 40mer logical -1055
AAACGAGTGTTAAAAATCGGTGGTGCAGTTACTCTCGTGT
>lc-specific 40mer logical -1056
AAACGATAGGGTTGTGATACGATGAGCATAGAAATTGTAG
>lc-specific 40mer logical -1057
AAACGATGCAAGCTGCTATGGATCAAGCGTATCGCTTCCT
>lc-specific 40mer logical -1058
AAACGATGGAAAGCTTTGACTATATTTTAGAACCTATATA
>lc-specific 40mer logical -1059
AAACGATGGGTACGGTTGATGGTCCAGGCATGCGCATGGT
>lc-specific 40mer logical -1060
AAACGATTTTCATGAAGTCTTTTTCACGAAGTTCTCTAGC
>lc-specific 40mer logical -1061
AAACGATTTTTAAGGAGGTGACTCAATTGCCAAACATTAA
>lc-specific 40mer logical -1062
AAACGCAATTGCAATCGGAACAGTTGAAATTGTTACAACA
>lc-specific 40mer logical -1063
AAACGCAGAAGAAAATTTTGCATTAGCTGCATAAGCTACG
>lc-specific 40mer logical -1064
AAACGCAGCAGTAGTTATTAAAGATGACAAGACCCCTCGT
>lc-specific 40mer logical -1065
AAACGCATAAAAAGTGTTACCAATACGCAACAAATTACAA
>lc-specific 40mer logical -1066
AAACGCATACTTTTCTTCTTGGCTTTCTGCCTCTATCTCT
>lc-specific 40mer logical -1067
AAACGCATGGGTCGTACACAAGGTAAACGTAGCGATTACA
>lc-specific 40mer logical -1068
AAACGCCCGCCCCACAATTTAGCCATTATTTACCTGCCTT
>lc-specific 40mer logical -1069
AAACGCGAAAACCGTGCTCCAAAGAAACATGGTAATATTC
>lc-specific 40mer logical -1070
AAACGCGCTAAAATCGTTGAAAAATATGCAGCTAAACGTG
>lc-specific 40mer logical -1071
AAACGCGGTGGTAAAGGCTCTAAGAACTTCAAGATTACGA
>lc-specific 40mer logical -1072
AAACGCGGTTGCTCTATTAAAGAAATCATCTTGGAAGAAA
>lc-specific 40mer logical -1073
AAACGCGTAGCTAAATGCTTACCATACGCTTAATCGTTAA
>lc-specific 40mer logical -1074
AAACGCGTAGTAGTAGATCCGATTTCCCGTATTGAAGGTC
>lc-specific 40mer logical -1075
AAACGCTAATGTTCATAAAAGGCTGCCGTTGGCAGCCTTT
>lc-specific 40mer logical -1076
AAACGCTACATTTTAGCTCCTAACGGTCTAAAAGTTGGTG
>lc-specific 40mer logical -1077
AAACGCTACCTACGAAAAAGCGGAAAAGGAGATTTTGTAT
>lc-specific 40mer logical -1078
AAACGCTCCCTTAGTGCACAGCACCGCTAATAACAAGAGC
>lc-specific 40mer logical -1079
AAACGCTCCTGCCAAAAAGCGGGTGTTTTGTCTGAAGTAA
>lc-specific 40mer logical -1080
AAACGCTGAACATAATTTCGATATGAATGTTGACAATCTT
>lc-specific 40mer logical -1081
AAACGCTGTCGGAACTTTGTGTTTGTGCGATTTAGTGCAT
>lc-specific 40mer logical -1082
AAACGCTTAATTGAAATCAACTCCTATCGAGGCAAACGTC
>lc-specific 40mer logical -1083
AAACGCTTAGCTATTGCAGCTGAACAGAAAGGATAACTAT
>lc-specific 40mer logical -1084
AAACGCTTGAAAGTGCTCTTCGTCGATTCAAACGCTCCTG
>lc-specific 40mer logical -1085
AAACGCTTGCTTTAGAACGGATGAACTTAGTTTGGAAATA
>lc-specific 40mer logical -1086
AAACGCTTGGCTTTCAAAGAAGAAGTAACAGCTAAATTGA
>lc-specific 40mer logical -1087
AAACGGAATTTACCACAAGCCAATGTCAATACTACAGTAT
>lc-specific 40mer logical -1088
AAACGGAGGTTAAATAACTCTTCCTTAAGACCGGAAACTT
>lc-specific 40mer logical -1089
AAACGGCCCTGAAATATTAACCATGCGTGATGAACCGCGG
>lc-specific 40mer logical -1090
AAACGGCGTCTATTGAAAAAGCAGCTAAATTAGAAGGTCG
>lc-specific 40mer logical -1091
AAACGGTGCAAAAGTTACAGGTACAGTTCTTGAGCATGGT
>lc-specific 40mer logical -1092
AAACGGTGGGAAAACATTTAAACGCAGAAGAAAATTTTGC
>lc-specific 40mer logical -1093
AAACGGTTAAAACACTCATATCTATCTCCACCGGAATAAA
>lc-specific 40mer logical -1094
AAACGGTTACCCATTGTATCGATTTCTTTATTGTAGTAAA
>lc-specific 40mer logical -1095
AAACGGTTAGCTTTTGTGAATACATATGGTTCTAAGAAGT
>lc-specific 40mer logical -1096
AAACGGTTAGGATGCGCCCGAGCCCAGCTTGGGAATGTAT
>lc-specific 40mer logical -1097
AAACGGTTGATCATAGCTTGTTGTTCAGCGTTAGCGCGGT
>lc-specific 40mer logical -1098
AAACGTAAAGATTTTATCTGGAAAATGGGCGGCCAACAAG
>lc-specific 40mer logical -1099
AAACGTAACTTTTTCAACTCTGCCACCCTCCTTATAGTCA
>lc-specific 40mer logical -1100
AAACGTAATACAGTAGTTGCGGATGTTCCTGAATGGTTAG
>lc-specific 40mer logical -1101
AAACGTACACGGGCAACTTTACGAAGCGCGGAGTTTGGTT
>lc-specific 40mer logical -1102
AAACGTATAATTCGCTATTATTCACTTTATCGCTAAGAGC
>lc-specific 40mer logical -1103
AAACGTATACGCTGGTCCTGAGCATCCACATGCAGCTCAA
>lc-specific 40mer logical -1104
AAACGTATATCACTACGAATACGATATTTACGATGATTAA
>lc-specific 40mer logical -1105
AAACGTATGCGATTACTTCGCCACCAAGACCTTCTTTACG
>lc-specific 40mer logical -1106
AAACGTATTAAATTGACTATCCACACTGCAAAACCAGGTA
>lc-specific 40mer logical -1107
AAACGTATTATGTGCATCCAAGTCATGGGCGGTTCTTATC
>lc-specific 40mer logical -1108
AAACGTATTTCCAAACCAGGTTTACGTGTTTACGCGAAAA
>lc-specific 40mer logical -1109
AAACGTCAGGGTTTTCTGCAGTACCACGAGTTACAGGAGC
>lc-specific 40mer logical -1110
AAACGTCATCGTATGGGTTTACCACTTCGTGGTCAACGTA
>lc-specific 40mer logical -1111
AAACGTCGTACAAAATAGGATAAAGGAAAGGAGATAAAAT
>lc-specific 40mer logical -1112
AAACGTCTAGCCTTACGAGGCATAGCTTTGTAATAGCTGC
>lc-specific 40mer logical -1113
AAACGTGAAGTTTAAACAATTTCAATTCTTAAAGAATGAA
>lc-specific 40mer logical -1114
AAACGTGAGCAGCCGCTTGGTTGCCGTCCATAGTTTTAAA
>lc-specific 40mer logical -1115
AAACGTGATATTTATGATTTAATGAACGAATTAACGAACG
>lc-specific 40mer logical -1116
AAACGTGGTGGTAAAGTATGGATTAAAATTTTCCCTGACA
>lc-specific 40mer logical -1117
AAACGTGTAGTAATTACTGGCTTAGGGGCAGTGACTCCTG
>lc-specific 40mer logical -1118
AAACGTGTATAGATCATGATGACTTCGTCAACTTCATGAC
>lc-specific 40mer logical -1119
AAACGTTTAGCCGCTGCGCGACGAGTTTTAATTTTTGGCA
>lc-specific 40mer logical -1120
AAACGTTTATCAGTTTGCGCTACGTGCATTGTAGGCGCTT
>lc-specific 40mer logical -1121
AAACGTTTATCTAAATTGGAAGAAATCGCTGAATCCTTCG
>lc-specific 40mer logical -1122
AAACGTTTCGCAGTAACTGGTACTGGTGAATTCAAGCGTG
>lc-specific 40mer logical -1123
AAACTAAAAAAGCTCAATATGACCAATTCGGCCACGACGC
>lc-specific 40mer logical -1124
AAACTAAACGCATGGGTCGTACACAAGGTAAACGTAGCGA
>lc-specific 40mer logical -1125
AAACTAAACGCGTTCTTGTATTCGCAAAAGGCGACAATAT
>lc-specific 40mer logical -1126
AAACTAAACTAATCTTTGCATGCGAAGATTAACTTAGGTT
>lc-specific 40mer logical -1127
AAACTAAAGATTGAATTTGTATAAATACTTTCACAGAGTC
>lc-specific 40mer logical -1128
AAACTAACGAAAAGAAAGTTGTAAAAACCTGGTCCCGTGC
>lc-specific 40mer logical -1129
AAACTAACTTCCAAGAACTTCGTTCTTTCGAACTTCCTTA
>lc-specific 40mer logical -1130
AAACTAATACAAAATTGATCGAAGACGCTATTCGTCAACT
>lc-specific 40mer logical -1131
AAACTAATCTTTGCATGCGAAGATTAACTTAGGTTAGCTT
>lc-specific 40mer logical -1132
AAACTAATTTGCATGATTAATTTTACACAATTGACTACAT
>lc-specific 40mer logical -1133
AAACTACTAAATGTACATTATGACCATCATGGTGAGGAAT
>lc-specific 40mer logical -1134
AAACTACTTAAAACGTTTATCTAAATTGGAAGAAATCGCT
>lc-specific 40mer logical -1135
AAACTACTTTGACTGCTGCAATCACTAAAGTATTGGCTGA
>lc-specific 40mer logical -1136
AAACTAGATACCAAACATGGCGGTTATCTCGACGGACAAT
>lc-specific 40mer logical -1137
AAACTAGGTGTTATTACCGAACTTAACCCTGAAAAAGGAA
>lc-specific 40mer logical -1138
AAACTAGTAATGCCTCGCCAACTAGTTTTACCATTGGATT
>lc-specific 40mer logical -1139
AAACTATAACTAGGTAAACAATGAGTACTACGCATAAAAT
>lc-specific 40mer logical -1140
AAACTATAAGGAGGTGCGATAATGTCTAAAGCTATTTTGG
>lc-specific 40mer logical -1141
AAACTATCGTATATGATGCATTCGAAATTATTCGTTCCAA
>lc-specific 40mer logical -1142
AAACTATGGACGGCAACCAAGCGGCTGCTCACGTTTCTTA
>lc-specific 40mer logical -1143
AAACTATTATCTCCGGTATGGGCGAACTTCACTTGGATAT
>lc-specific 40mer logical -1144
AAACTATTGTCGTACCTACTGATGGTTCTGAAAATGCTAA
>lc-specific 40mer logical -1145
AAACTATTGTTACTGTTGGCGATGGCTATCATGGTTATCG
>lc-specific 40mer logical -1146
AAACTCAATTGATGTTGGGAAAAACATTTAGTTCATTGGT
>lc-specific 40mer logical -1147
AAACTCACAAACCGAAGTTTGTGAGTTTTAATTTGGTGAC
>lc-specific 40mer logical -1148
AAACTCACAAACTTCGGTTTGTGAGTTTTCTATCTCTATT
>lc-specific 40mer logical -1149
AAACTCATGGGCTGAAAGGTTTGGAAATCTAGAGATTTGC
>lc-specific 40mer logical -1150
AAACTCATTTCTGTGTAGGAATGAGTTTCTTTTCATAATA
>lc-specific 40mer logical -1151
AAACTCCAGCTGACTTCAAAAAATTCGTTGCTGGTACAGA
>lc-specific 40mer logical -1152
AAACTCCCTGGACAAATGGGTGGTTACAGAGTTACCGTAC
>lc-specific 40mer logical -1153
AAACTCCGCGCTTCGTAAAGTTGCCCGTGTACGTTTGACA
>lc-specific 40mer logical -1154
AAACTCCTGGTTTGACTGAATGTAAATTCTGGGGCTTCGG
>lc-specific 40mer logical -1155
AAACTCGCCCATGACAATATAACGTCAAGGACGAGTTTAT
>lc-specific 40mer logical -1156
AAACTCGCGTTGTGGATTACGCAAAATAATATGCTATAAG
>lc-specific 40mer logical -1157
AAACTCGTCCACTTTCTAAAGATAAATGTTGGAGAGTTGT
>lc-specific 40mer logical -1158
AAACTCGTCGCGCAGCGGCTAAACGTTTCGCAGTAACTGG
>lc-specific 40mer logical -1159
AAACTCTCTAATTATATATACCATCTCCCGTATATATAAA
>lc-specific 40mer logical -1160
AAACTCTGACAGATTCAGTGGCGATGGCTATGAGGATCCA
>lc-specific 40mer logical -1161
AAACTCTGGCAGCTGATATCTTCGCAGAAGGTGAATTGGT
>lc-specific 40mer logical -1162
AAACTCTTTCTGAAGCAAAAGGTGCTGTATTGATTGGTTA
>lc-specific 40mer logical -1163
AAACTGAAATAGTACCAACTTGAGCCAAATTAGTTGGTAA
>lc-specific 40mer logical -1164
AAACTGAAGCCATTTTGAACAGAACTGAAATTTCTTATCC
>lc-specific 40mer logical -1165
AAACTGAATATTACGCCATTTCTTACTGATGAAGAATTGG
>lc-specific 40mer logical -1166
AAACTGACACAGTTCGCGCATGGGATTATGCAGTTGAATT
>lc-specific 40mer logical -1167
AAACTGACGGTAATATCGATAAAGCGGTTGACCTTCTTCG
>lc-specific 40mer logical -1168
AAACTGACTTGGCTGAATTTATTTTGCAAACTGCAGTAAG
>lc-specific 40mer logical -1169
AAACTGAGGAACTACAGACTGAAGCAGTTGCATGATGATG
>lc-specific 40mer logical -1170
AAACTGATGGTCGCCATCAACGTGCGATGACCCATGCGGG
>lc-specific 40mer logical -1171
AAACTGATTTGTCGAACCTAAGTAGGCAAATACGGCCGCC
>lc-specific 40mer logical -1172
AAACTGCAACTGCAAATTTCGATGAAACAGTTGAAATCGC
>lc-specific 40mer logical -1173
AAACTGCAAGTAGAGCAAGCAAAAGAACATATAGGAAAGA
>lc-specific 40mer logical -1174
AAACTGCAGCGCATAGTGTCTTTATCTTTTGCCAAGGGGC
>lc-specific 40mer logical -1175
AAACTGCATAGAAGAATTAATATATATTTGTAAGGTCATC
>lc-specific 40mer logical -1176
AAACTGCCAATCTAGAGTATCGGAGAGGAAAGTGGAATTC
>lc-specific 40mer logical -1177
AAACTGCCGTTAAGGAGGAGACGACATGGCACTTATATAT
>lc-specific 40mer logical -1178
AAACTGCGATATCACACGCACATGGCAGGGATATCTTATA
>lc-specific 40mer logical -1179
AAACTGCTAACCGTCACTATGCACACGTTGACTGCCCAGG
>lc-specific 40mer logical -1180
AAACTGCTGCTCTATCCTACTGAGCTATAGACGCATGTAT
>lc-specific 40mer logical -1181
AAACTGGAATGGTGAGGGATATGGTCCTGTTCGTTTGCTA
>lc-specific 40mer logical -1182
AAACTGGACATTTTATGGCGAGCTATGCTTACAGCATATC
>lc-specific 40mer logical -1183
AAACTGGACTACAAAATCGAGTGAATTTTTAGAGAAAAAA
>lc-specific 40mer logical -1184
AAACTGGCTCTGTAAAAGAAGACCTTCGTGTAGACGTTTG
>lc-specific 40mer logical -1185
AAACTGGGCAAACAGATGCGCAAGAACCACATTTAATGCA
>lc-specific 40mer logical -1186
AAACTGGTCGCTTGAAAGAAGTTTCTATGAGCTTGAAATC
>lc-specific 40mer logical -1187
AAACTGTAAAAGCTCCAATGCCTGGTAAAATCTTATCTGT
>lc-specific 40mer logical -1188
AAACTGTACAACGTGAAGTTGAACTTAAATCTGAAAACGC
>lc-specific 40mer logical -1189
AAACTGTATCTTCTTCCATGTTCATGTTCACAAGCAAAAA
>lc-specific 40mer logical -1190
AAACTGTATTAGAAACAGCTGAAAAAGTACAAGCATCCGC
>lc-specific 40mer logical -1191
AAACTGTTCCATAATGACCTCCTCATAACTACCTATTAAT
>lc-specific 40mer logical -1192
AAACTGTTGATTTCATGCCGAACTATGATGAAAGCTTGCA
>lc-specific 40mer logical -1193
AAACTTAAAAGCCCAAATTGCTGAGTACAACAAACTTTGT
>lc-specific 40mer logical -1194
AAACTTAAACTTTTGAGACAACAAGCTCATCTCGTGTCCT
>lc-specific 40mer logical -1195
AAACTTAACTCCACAGTTAAAGTTAAAGGTGAAGGCGTTA
>lc-specific 40mer logical -1196
AAACTTACCGGATACATAATGTCACTCATAATGTCACACT
>lc-specific 40mer logical -1197
AAACTTAGCGGTTGTAACTAACGTAGTACCGTATGTATTG
>lc-specific 40mer logical -1198
AAACTTATGGATCATTGGTTTTAATTCTAACATGGTACCT
>lc-specific 40mer logical -1199
AAACTTATTACAAGTTCAAGTAGATAGAAAATTACAATCG
>lc-specific 40mer logical -1200
AAACTTCACCTTTGTAAATCCATACTTTAATGCCGATACA
>lc-specific 40mer logical -1201
AAACTTCCAATCAAATGCAAATTTGTTGTTAAGGGTAAAG
>lc-specific 40mer logical -1202
AAACTTCGATTGGGAACAATTGTGGAAAGGTGAAGAAGAT
>lc-specific 40mer logical -1203
AAACTTCTACTGAATTACAACTGGAATGGTTTAACCGAGT
>lc-specific 40mer logical -1204
AAACTTGAAATGTACAACAAAATGGGCAAAGCTACTCCAG
>lc-specific 40mer logical -1205
AAACTTGAAATTCACATACCTTACAATCATCACAGTTGTT
>lc-specific 40mer logical -1206
AAACTTGAAGAACGCTTTAATACGGTCCATAATAAATAGG
>lc-specific 40mer logical -1207
AAACTTGAAGGGGGCTGCTCCTAGTACGAGAGGACCGGAG
>lc-specific 40mer logical -1208
AAACTTGATAATAGCTTTACCGTTCAAAATAGTTGCTCCC
>lc-specific 40mer logical -1209
AAACTTGATTATGATTGATGTTGTGTTTTGATGGGACTCC
>lc-specific 40mer logical -1210
AAACTTGATTGCTGCGGTTTCCATGCTGTATACCCTGCAC
>lc-specific 40mer logical -1211
AAACTTGCTCGGTAAACGTGTTGACTACTCCGGTCGTTCC
>lc-specific 40mer logical -1212
AAACTTGGAAATATCCGCGTAACGCTAAGGGCGTAGAATT
>lc-specific 40mer logical -1213
AAACTTGGGATAATAGTAGAGGCACGGGACCAGGTTTTTA
>lc-specific 40mer logical -1214
AAACTTGTACATAGGCCTTCATAGATATACCTCCGTTCAT
>lc-specific 40mer logical -1215
AAACTTTCACAATTGAATTGAATAATAGCTATAAAATAGT
>lc-specific 40mer logical -1216
AAACTTTGGCGCAAGAAAAAATGCTATCAACCTTGCCAGA
>lc-specific 40mer logical -1217
AAACTTTGGGGCAGATCCTAAAGAAGTTTGGGATATTATT
>lc-specific 40mer logical -1218
AAACTTTTCAAAAAATGAGAGCTGTATAGCTTCTTTTTGA
>lc-specific 40mer logical -1219
AAACTTTTGAGACAACAAGCTCATCTCGTGTCCTCCTTCA
>lc-specific 40mer logical -1220
AAACTTTTTGTTCCATTTCGGCAGCGCTCATATTGCGAAT
>lc-specific 40mer logical -1221
AAAGAAAAAATCGCTATTGCAGAAGCTAAAAAATTGGGTA
>lc-specific 40mer logical -1222
AAAGAAAAACATTTAACAAAACCTGTAAAAGGTCAGTTCG
>lc-specific 40mer logical -1223
AAAGAAAAAGCTGAACAATACGTAGTAACTGGTCTTGAAA
>lc-specific 40mer logical -1224
AAAGAAAAAGGCCTACCTTTAGGTAGACCTTTTTCTTTTA
>lc-specific 40mer logical -1225
AAAGAAAAATGGCAGATGTAAAAATCATTTTACCTGATGG
>lc-specific 40mer logical -1226
AAAGAAAAATTTAACATACCTATTTATTGCTCATGATATT
>lc-specific 40mer logical -1227
AAAGAAAAATTTGAACGTACGAAACCGCATGTTAACATCG
>lc-specific 40mer logical -1228
AAAGAAAAGAAACATATTGAATCCGGTGCGGCTCATATTC
>lc-specific 40mer logical -1229
AAAGAAAAGAACGAAGTTAACAAAAAATTAGCTCAAATCG
>lc-specific 40mer logical -1230
AAAGAAAAGGCAGGTAAATAATGGCTAAATTGTGGGGCGG
>lc-specific 40mer logical -1231
AAAGAAAAGTTAGAAGAATATAAACAAAAACAACAAGCGT
>lc-specific 40mer logical -1232
AAAGAAACATAATAATGGAGGAGGTCACTAATGAAACGCG
>lc-specific 40mer logical -1233
AAAGAAACATATTGAATCCGGTGCGGCTCATATTCGTTCT
>lc-specific 40mer logical -1234
AAAGAAACATGGTAATATTCCATTATAATTCGATTCGGTA
>lc-specific 40mer logical -1235
AAAGAAACCAAACTCCGCGCTTCGTAAAGTTGCCCGTGTA
>lc-specific 40mer logical -1236
AAAGAAACCCTTTTCATTGCTGGTATTTCCCGCATTGAAA
>lc-specific 40mer logical -1237
AAAGAAACCGATGAGGTGGAGATAAAAATAGGAAATGCAC
>lc-specific 40mer logical -1238
AAAGAAACGATGGAAAGCTTTGACTATATTTTAGAACCTA
>lc-specific 40mer logical -1239
AAAGAAACGCGCTAAAATCGTTGAAAAATATGCAGCTAAA
>lc-specific 40mer logical -1240
AAAGAAACGGCGTCTATTGAAAAAGCAGCTAAATTAGAAG
>lc-specific 40mer logical -1241
AAAGAAACGTACGTAAAGTCCGCGTAGGTAAAGTTGTTAG
>lc-specific 40mer logical -1242
AAAGAAACTATGGTTCAAAATATGTTGAACAAGGATACTG
>lc-specific 40mer logical -1243
AAAGAAACTCTTTCTGAAGCAAAAGGTGCTGTATTGATTG
>lc-specific 40mer logical -1244
AAAGAAACTGGACTACAAAATCGAGTGAATTTTTAGAGAA
>lc-specific 40mer logical -1245
AAAGAAACTGTATTAGAAACAGCTGAAAAAGTACAAGCAT
>lc-specific 40mer logical -1246
AAAGAAAGAGCTTAAGAAGGAGGGAAACAGAGTGGGTCAA
>lc-specific 40mer logical -1247
AAAGAAAGAGTAGTATTCATCAACCGCGTAGCCAAAGTAG
>lc-specific 40mer logical -1248
AAAGAAAGGACTATACTTCTTTGCTCCTCGTGACCTGATG
>lc-specific 40mer logical -1249
AAAGAAAGTACTAGATTACCTGAATTGTCTTTAATCGGAG
>lc-specific 40mer logical -1250
AAAGAAAGTAGGTGTTTACTATGGGTTGCGGTAGCAGCAG
>lc-specific 40mer logical -1251
AAAGAAAGTTGTAAAAACCTGGTCCCGTGCCTCTACTATT
>lc-specific 40mer logical -1252
AAAGAAATAAGATAAAGGAGGGATAAAGCGTGGCTAAAAA
>lc-specific 40mer logical -1253
AAAGAAATCATCTTGGAAGAAAAACTCATGACCGAAGACG
>lc-specific 40mer logical -1254
AAAGAAATCGATCGTGTATTGAAAATCAACGATGAAGTCC
>lc-specific 40mer logical -1255
AAAGAAATGGCGCTATGGTATCTGGTCCGATTCCATTGCC
>lc-specific 40mer logical -1256
AAAGAAATTCAAAACAAGATTCAAGTTACACAACAGAAAG
>lc-specific 40mer logical -1257
AAAGAAATTCAAGAATCCGCTTACAAATGGCAAATGGAAG
>lc-specific 40mer logical -1258
AAAGAACAAACAATTCATATATTTCGCGTCTATCGTCGTT
>lc-specific 40mer logical -1259
AAAGAACAAGAAGTATTCATGGGCGATTTCCCATTGATGA
>lc-specific 40mer logical -1260
AAAGAACAAGGCTTATGGGATGAAAAGAAACATAATAATG
>lc-specific 40mer logical -1261
AAAGAACAATCCTGATCGTATTGAAATGATGAAATATTGC
>lc-specific 40mer logical -1262
AAAGAACAGAAATAACATTTTCAGTTATCATCGTTAAATA
>lc-specific 40mer logical -1263
AAAGAACAGCTCATCTTCCCTGAAATCGAATATGATCAGG
>lc-specific 40mer logical -1264
AAAGAACATATGCATGACACATCTGCATATTATACAAAAA
>lc-specific 40mer logical -1265
AAAGAACATCCAGTTCTCTTGAACCGTGCCCCTACATTGC
>lc-specific 40mer logical -1266
AAAGAACATCGAATTTTTGACGGTCTTGCACTTCGATATA
>lc-specific 40mer logical -1267
AAAGAACGAAGTTAACAAAAAATTAGCTCAAATCGGTAAA
>lc-specific 40mer logical -1268
AAAGAACGTGCCAAAAGCGATTAATACAATCTTCTGGCGT
>lc-specific 40mer logical -1269
AAAGAACGTTGAAAAAGAAGAAAACACTTTAAAAGTAACT
>lc-specific 40mer logical -1270
AAAGAACGTTTTGGTGCTAAAAAACCAAAATCCATGATGC
>lc-specific 40mer logical -1271
AAAGAAGAAAAAACTAAAAGTGGTATCTTCCTTCCTGATA
>lc-specific 40mer logical -1272
AAAGAAGAAAACACTTTAAAAGTAACTTTGAAATATGGTT
>lc-specific 40mer logical -1273
AAAGAAGAAGAAATTACAAAAGCTATGAAACAAGCTATGA
>lc-specific 40mer logical -1274
AAAGAAGAAGCTATCCGTGCTAACATGTTCTTCGTTAACG
>lc-specific 40mer logical -1275
AAAGAAGACCTTCGTGTAGACGTTTGCTCCAAATGCCATC
>lc-specific 40mer logical -1276
AAAGAAGACGTGCAAAAGGCAGAAAACGCTTATCTGCATA
>lc-specific 40mer logical -1277
AAAGAAGACTAGCTGTATTTGTGAATGCAAATAAATAGAC
>lc-specific 40mer logical -1278
AAAGAAGAGTTAGGTCAAAATAAACAACCACTCGTTGCTA
>lc-specific 40mer logical -1279
AAAGAAGATAATCCTATTTATCTTTCCATGACTCGCTTGG
>lc-specific 40mer logical -1280
AAAGAAGATACTCATAAAATGGCAGAAGCTAATAAAGCAT
>lc-specific 40mer logical -1281
AAAGAAGATATGCCATTCCTTCCAGATGGTACTCCAGTAC
>lc-specific 40mer logical -1282
AAAGAAGCAACTATTCTTGAACTTAATGATCTTGTAAAAG
>lc-specific 40mer logical -1283
AAAGAAGCAAGCTCTTACGAAACTATTGAAGAATTGAAAA
>lc-specific 40mer logical -1284
AAAGAAGCTATACAGCTCTCATTTTTTGAAAAGTTTTCTC
>lc-specific 40mer logical -1285
AAAGAAGCTTTATTAGAAGCGAAAGAAGAAATTCATAAGC
>lc-specific 40mer logical -1286
AAAGAAGGGACAGCATGGAAATAAATAAGGTTTATTCTGG
>lc-specific 40mer logical -1287
AAAGAAGGTCGTGTAGCTATGTTGGCAGGCTCTGTAGCTC
>lc-specific 40mer logical -1288
AAAGAAGGTCTTGGTGGCGAAGTAATCGCATACGTTTGGT
>lc-specific 40mer logical -1289
AAAGAAGTTAAGTTACGTCCACATATTGAAGACCATGACT
>lc-specific 40mer logical -1290
AAAGAAGTTCACGAACTTCCATTTCTACTAATTCTAATAA
>lc-specific 40mer logical -1291
AAAGAAGTTTGGGATATTATTGCAAAAGAAGGTCGTGTAG
>lc-specific 40mer logical -1292
AAAGAATACGCTACTCATGAAGGTGACACTGGTTCTCCAG
>lc-specific 40mer logical -1293
AAAGAATACTGCCGGAGCGAGCGCGATGATAGAGTAGTAG
>lc-specific 40mer logical -1294
AAAGAATATCTTCACAATTCTTCGTTCTGTACACGTAAAC
>lc-specific 40mer logical -1295
AAAGAATATGAAATCACTGATATCCCAGCAGAATATCAAG
>lc-specific 40mer logical -1296
AAAGAATCCAAATGCCATTATGCTAGATCCTCCTTCACAT
>lc-specific 40mer logical -1297
AAAGAATCTAATTTTGTAAAAGGAACTATAGGAGTAGGAA
>lc-specific 40mer logical -1298
AAAGAATTAAAGGGAGGATCTTATGATTCGCGAAAATCTT
>lc-specific 40mer logical -1299
AAAGAATTAGTATTCATATCAAGGGATTGGCCCACAAAGT
>lc-specific 40mer logical -1300
AAAGAATTCGTTGACGTTCCTGGCGCATTCTTGTTCACTA
>lc-specific 40mer logical -1301
AAAGAATTGAACTTCTACATCATCAATGCTGCGAAAATCG
>lc-specific 40mer logical -1302
AAAGAATTTGCTAATGCACTATTTAATAAAGGAATGATTC
>lc-specific 40mer logical -1303
AAAGAATTTGTAGAGGAAGCATTGCCATGATGGATAAACG
>lc-specific 40mer logical -1304
AAAGACAACAAAAATAGCAGATAGTTGATATATCAACTAT
>lc-specific 40mer logical -1305
AAAGACACCAACCATTCGATTGGTGTCTTTACTACATACA
>lc-specific 40mer logical -1306
AAAGACACTATGCGCTGCAGTTTTTGTGGACGCACAAGCG
>lc-specific 40mer logical -1307
AAAGACATCGAACGTGGTCAAGTATTGGCTAAACCAGGTT
>lc-specific 40mer logical -1308
AAAGACCAACGAAGGCACCTATCATAAAGATGCCTCCGTG
>lc-specific 40mer logical -1309
AAAGACCAAGTAAAACCATTAGGTAAAAAAATCGTGTTGC
>lc-specific 40mer logical -1310
AAAGACCATCATTCCCGTCGTGGTTTGTTGAAATTGGTTG
>lc-specific 40mer logical -1311
AAAGACCATCCCATAGACGGCCATAGCTTCTGTCATATGT
>lc-specific 40mer logical -1312
AAAGACCCTTATAGGGTCAGAGCAAACCACCCGTTCTACG
>lc-specific 40mer logical -1313
AAAGACCTTTTGCCCAGGGCAAAAGGTCAAATAGTTTGCA
>lc-specific 40mer logical -1314
AAAGACGCATGGGGCCGTACAATTGAATATGTACGTCTGT
>lc-specific 40mer logical -1315
AAAGACGGAGGATGTATGATTCAATTAGATACGTCATGGT
>lc-specific 40mer logical -1316
AAAGACGGCACATTGGCTGCAACAATTGCTCAACAACCAG
>lc-specific 40mer logical -1317
AAAGACGGCGTTCCTTCCACTGATGCAGCTGAAGTATTGG
>lc-specific 40mer logical -1318
AAAGACGGTAAAGATGCTGTATCCATGTCCGGTAAAGACG
>lc-specific 40mer logical -1319
AAAGACGGTGTCATCACTGATGACACTCGTATTCGTAGTG
>lc-specific 40mer logical -1320
AAAGACGGTTTGATGGTATATACGTCAAAGCAAGATCCAA
>lc-specific 40mer logical -1321
AAAGACGTAACTCCAATTCCTCACAATGGTTGTCGCCCTC
>lc-specific 40mer logical -1322
AAAGACGTTAACTACATCAATGCTCATGGTACATCTACTG
>lc-specific 40mer logical -1323
AAAGACTGTCAACCCTTTTGGTTGACAGTCTTTTTTAATA
>lc-specific 40mer logical -1324
AAAGAGAACAAAAAGATATCTGTTGATATTGTCTAAAAGG
>lc-specific 40mer logical -1325
AAAGAGAGGACTTACAGATGACAGACTTCAATAAAAGTAT
>lc-specific 40mer logical -1326
AAAGAGATTGATCGATAATAAGGGGGTATGTAGATGTCCA
>lc-specific 40mer logical -1327
AAAGAGATTTTAGCATCATCTTGACCAATAACATATTCGT
>lc-specific 40mer logical -1328
AAAGAGCAAAAATTTGATATTTCTATGGTTATGAGTCATG
>lc-specific 40mer logical -1329
AAAGAGCAACAGCAGGTACCCATTCATACGGAGTACATTC
>lc-specific 40mer logical -1330
AAAGAGCATGTGTACTATGTATCATGATTATCATACAACA
>lc-specific 40mer logical -1331
AAAGAGCCAGTTAACGTGTTCTAGGCGTTAGGCTCATCAA
>lc-specific 40mer logical -1332
AAAGAGCCTCCTTTCAAACTCCTTAAAAACGTTAAAGATA
>lc-specific 40mer logical -1333
AAAGAGCTCCAAGACATGAGTCATGGAGCTGCTACTTGTA
>lc-specific 40mer logical -1334
AAAGAGCTTAAGAAGGAGGGAAACAGAGTGGGTCAAAAAG
>lc-specific 40mer logical -1335
AAAGAGGAACAATCCCCTCTTATCTTGCAAGTATCTGCAG
>lc-specific 40mer logical -1336
AAAGAGGAACACATATGCGAATTCAAGGGATTTCTGGATC
>lc-specific 40mer logical -1337
AAAGAGGAGGTGATTTTGTATGAACAAATACGAAGTCATG
>lc-specific 40mer logical -1338
AAAGAGGCATTGCGCACCTTTATGGAACGCCCTCGTCAAA
>lc-specific 40mer logical -1339
AAAGAGGCGTTTTTATGAGACCAATTGCAGAAGCATACAA
>lc-specific 40mer logical -1340
AAAGAGGGCAGTATGTTAGCATTAATCGTAGCCGTAGCAC
>lc-specific 40mer logical -1341
AAAGAGGGCCCATCGACGTGTGATGGCGTTAGGCTCATCT
>lc-specific 40mer logical -1342
AAAGAGGTAGTACATTGTTTAACGAAGATGTATTAGACTT
>lc-specific 40mer logical -1343
AAAGAGGTGGTACAGTGATTGCTATACGAAATGTAACGAA
>lc-specific 40mer logical -1344
AAAGAGGTGTATTATGAATATTCCATTCTTTACAGATTAC
>lc-specific 40mer logical -1345
AAAGAGGTTATCATGAAAGAATTAACAGTAGAAATTACTA
>lc-specific 40mer logical -1346
AAAGAGGTTCCTATTGGTCACCTAGGTGACTATTAGGAAC
>lc-specific 40mer logical -1347
AAAGAGGTTCCTTATGGCATCCGGCAGATCTGAAAAAGAG
>lc-specific 40mer logical -1348
AAAGAGGTTTTAACGATGGCAGACGCAAAAAACACTGTGT
>lc-specific 40mer logical -1349
AAAGAGTAACGGAGGCGCCCAAAGGTTCCCTCAGAGCGGA
>lc-specific 40mer logical -1350
AAAGAGTAGTATTCATCAACCGCGTAGCCAAAGTAGTTAA
>lc-specific 40mer logical -1351
AAAGAGTGGGCTTATGTCCACTCTTTCATTTATGATTAGC
>lc-specific 40mer logical -1352
AAAGAGTTACAAGGGGTAACGATGTTAGGTCACAAGACCG
>lc-specific 40mer logical -1353
AAAGAGTTAGTGTGTTTTCAAGGAGCGTGCGCAGTTGAAA
>lc-specific 40mer logical -1354
AAAGATAAAGACACTATGCGCTGCAGTTTTTGTGGACGCA
>lc-specific 40mer logical -1355
AAAGATAAATAGGATTATCTTCTTTGATGTGATTCATGAT
>lc-specific 40mer logical -1356
AAAGATAAATGTTGGAGAGTTGTTGAAATTCTTGAAAGAC
>lc-specific 40mer logical -1357
AAAGATAAATTAGAAAAATTGGGCATCACCTTACCAGAGG
>lc-specific 40mer logical -1358
AAAGATACGAGTACCACGAGGGGTCTTGTCATCTTTAATA
>lc-specific 40mer logical -1359
AAAGATACTATGTATGCTGAAAGCAAAAACAACGTAGCTC
>lc-specific 40mer logical -1360
AAAGATAGCCACTGCGCCATGTTCGCGTAGGAATTCATAG
>lc-specific 40mer logical -1361
AAAGATATGGAATTAGCCAATGTTGAAGACATTGCATCCT
>lc-specific 40mer logical -1362
AAAGATATGTCAAAAGAAGACGTTATTGAGGTGGAAGGTA
>lc-specific 40mer logical -1363
AAAGATATGTCCGGTTTGTTAGGACCTGCTGATGCATATG
>lc-specific 40mer logical -1364
AAAGATATGTTTAATCTTGAGAAAGAAGGCTAATGCCATG
>lc-specific 40mer logical -1365
AAAGATCCTGACGAAGCGATTAAACGTATCGGTAAAACAG
>lc-specific 40mer logical -1366
AAAGATGAAGATTGGCAATATGTTATCGAAGCACAAGAAA
>lc-specific 40mer logical -1367
AAAGATGACAAGACCCCTCGTGGTACTCGTATCTTTGGAC
>lc-specific 40mer logical -1368
AAAGATGACACTTTATTCGCACTTGTGCCTGGTAAAGTAG
>lc-specific 40mer logical -1369
AAAGATGAGTTTCATAGTGTTTTGCAATAGTATCTCCCAT
>lc-specific 40mer logical -1370
AAAGATGATTTGCAAGCAGTAATCCAAATGTTAAAACAAT
>lc-specific 40mer logical -1371
AAAGATGCATCACCCGGTGGCGTTGTCAAGAAAGGCGACG
>lc-specific 40mer logical -1372
AAAGATGCTGCAATTTTTGTAAGGTTTTCATCCATACGTT
>lc-specific 40mer logical -1373
AAAGATGGCTCTGTTACACAAATTCGTCGTGCTGAAACAT
>lc-specific 40mer logical -1374
AAAGATGGTCACATCGTATGCTTCCGTCCAGATTTGAATG
>lc-specific 40mer logical -1375
AAAGATGGTGAAGACGGGCGTAAGAAAATAGCGAAGGTAA
>lc-specific 40mer logical -1376
AAAGATGTATTTATCATTCAACCAACTAGCTATCCTGTAA
>lc-specific 40mer logical -1377
AAAGATGTTAACATGCTACGGAACAACGCTTTACGAGCGG
>lc-specific 40mer logical -1378
AAAGATGTTATCGCAGCTACTGTAGATAATGGCGAATACT
>lc-specific 40mer logical -1379
AAAGATGTTCGAGAGGCTATCTAGCACCCTAGATCACCTC
>lc-specific 40mer logical -1380
AAAGATTATGACAATCTTTATGCCTTTATTCATTGGTTAC
>lc-specific 40mer logical -1381
AAAGATTCCTTCGACGTAATCTTGAAAGATGCTGGCGCAT
>lc-specific 40mer logical -1382
AAAGATTCTCGTGAACAATTCGAAATGCGTACACATAAAC
>lc-specific 40mer logical -1383
AAAGATTGAATTTGTATAAATACTTTCACAGAGTCCGAAC
>lc-specific 40mer logical -1384
AAAGATTGACGAAGTTCGCCATCTACGTCCAATAACGCAC
>lc-specific 40mer logical -1385
AAAGATTGTCAACATTCATATCGAAATTATGTTCAGCGTT
>lc-specific 40mer logical -1386
AAAGATTGTGCTTGGTCAATATGACGTTGACGTACGCCAC
>lc-specific 40mer logical -1387
AAAGATTTAATACGTTTATTCATAATATAACTCCTTATTG
>lc-specific 40mer logical -1388
AAAGATTTAGTCAAGATGTTACGAACACCTACTAATTCCA
>lc-specific 40mer logical -1389
AAAGATTTCGCTGCTAATCTTCATGAAGACGTAAAAATTC
>lc-specific 40mer logical -1390
AAAGATTTGAACTTATCCTATGGTGGTAACGTAGCTGCTG
>lc-specific 40mer logical -1391
AAAGATTTGAGGTAAGTACTATGTATGATGTAAAATCTCC
>lc-specific 40mer logical -1392
AAAGATTTTATCTGGAAAATGGGCGGCCAACAAGGTGAAG
>lc-specific 40mer logical -1393
AAAGCAAAATTCTGCGTAAGCTATTACCGAGAGTGATACC
>lc-specific 40mer logical -1394
AAAGCAAAGGAAATGCAAGAGAAGGGGGAATAATCCATGG
>lc-specific 40mer logical -1395
AAAGCAAATAGAACAGTGACGCGTAGCCCCCTTCGCTTCT
>lc-specific 40mer logical -1396
AAAGCAAATATGTTCAAACCTGAACAGGTAGGCAAACGAA
>lc-specific 40mer logical -1397
AAAGCAAATCTCCAAAAAGCAATCAACGTATTGCAAAAGG
>lc-specific 40mer logical -1398
AAAGCAACGATGTTAACACCTGCTTGACCTAGTGCAGGAC
>lc-specific 40mer logical -1399
AAAGCAACTGCATGGCGAACGCCTTTGCTGTTAGTAAGAC
>lc-specific 40mer logical -1400
AAAGCAACTGTAAATCCTGTTGATCAACACGTAGTAACGT
>lc-specific 40mer logical -1401
AAAGCAAGATGTATTTGTAAGGAGGAATTCACTATGAAAA
>lc-specific 40mer logical -1402
AAAGCAAGTAATGGAGGCGCCCCTTGGCAAAAGATAAAGA
>lc-specific 40mer logical -1403
AAAGCAAGTCGTGAAAATCCATTGGCTACAGAACGTTTTG
>lc-specific 40mer logical -1404
AAAGCAAGTTGTGAAATCCGTCGCATTATTCAATGTCGGT
>lc-specific 40mer logical -1405
AAAGCAATCCCTACAGTAGAAGGTTGGCATAGCCAACACA
>lc-specific 40mer logical -1406
AAAGCAATCGAAGAAGAATTTGGCGTAACTGCAGCAGCTC
>lc-specific 40mer logical -1407
AAAGCAATCGCTAGACATATCCGAATCGCGCCTCGTAAAA
>lc-specific 40mer logical -1408
AAAGCAATCGTTGCTCAAATGAAAGAAACTCTTTCTGAAG
>lc-specific 40mer logical -1409
AAAGCAATGGTTCAACGCTTAGCTAAGGAGGTGGCACAAT
>lc-specific 40mer logical -1410
AAAGCAATTGCTGGTAAAAAGAAATAAGATAAAGGAGGGA
>lc-specific 40mer logical -1411
AAAGCACAAGACGTGTTTTATGATAAACGTAATACAGTAG
>lc-specific 40mer logical -1412
AAAGCACGGATTGCAGCTTCACGGCCGGATCCAGGACCTT
>lc-specific 40mer logical -1413
AAAGCACGTAACTCTGCAAATCGAGGATCCACCACAAAGG
>lc-specific 40mer logical -1414
AAAGCAGAAACTACTTCAAAGCCACGAATATCCATGTAAC
>lc-specific 40mer logical -1415
AAAGCAGATGCCAAAACAGCAATCGTAATCTGTAAGGACA
>lc-specific 40mer logical -1416
AAAGCAGCAGGTGATTATGAAGGCTTGTCCAAATTACCAG
>lc-specific 40mer logical -1417
AAAGCAGCCTCCAAAGGTGTACTTCATAAAAACACTGCAG
>lc-specific 40mer logical -1418
AAAGCAGCGGAAGTACCAGAAGCAATTCGCAAAGGTATCG
>lc-specific 40mer logical -1419
AAAGCAGCTCGATTCATTATTGATAATGCAAAAGGCGCTG
>lc-specific 40mer logical -1420
AAAGCAGTATCTAAAATCATGATGAAACAACGTTCTGGTC
>lc-specific 40mer logical -1421
AAAGCATAATGGCTAACGATAAAACATTCCCAGAAGTTAA
>lc-specific 40mer logical -1422
AAAGCATACGAAAAAATCGTTAAAGGCGAAAACATCCCTG
>lc-specific 40mer logical -1423
AAAGCATAGCTGGTTGAATATTTGATGTACCACCACCTAC
>lc-specific 40mer logical -1424
AAAGCATATGTTCCATTGAGCGAAATGTTCGGTTACGCAA
>lc-specific 40mer logical -1425
AAAGCATCTAAGCGTGAAACCAGCCTTGAGATGAGGTTTC
>lc-specific 40mer logical -1426
AAAGCATCTTGATCTTGTGGAAATTGCACCTAACGCTAAA
>lc-specific 40mer logical -1427
AAAGCATGGAGGATTACTCAAGAGGCTGAAGAGGACGGTT
>lc-specific 40mer logical -1428
AAAGCATGGATAGCAATATTGGCAAAGCGACAGTCACTGT
>lc-specific 40mer logical -1429
AAAGCATGGTCTGATGCTTCTCCAAGCATTAATAAAATCG
>lc-specific 40mer logical -1430
AAAGCATGTCGTGAATTTTGTCAAACTCAATTGATGTTGG
>lc-specific 40mer logical -1431
AAAGCATGTGCTTTAACCAATGCAAAGTGTGGCGCAGTAA
>lc-specific 40mer logical -1432
AAAGCATTATCTACAATACTGCAAAAATACTGACTCATAG
>lc-specific 40mer logical -1433
AAAGCATTGGTGATCCAGAAGGTATCGCTTCTGGTGCGGT
>lc-specific 40mer logical -1434
AAAGCCAAGAAGAAAAGTATGCGTTTTCTGTGCAGACCAT
>lc-specific 40mer logical -1435
AAAGCCAATAAAGGACGCAATGTATTGTCCGTCGAGATAA
>lc-specific 40mer logical -1436
AAAGCCAGAATAAACCTTATTTATTTCCATGCTGTCCCTT
>lc-specific 40mer logical -1437
AAAGCCAGCTGGTAATATTAGACGAGAGGAGGTTTTTAGA
>lc-specific 40mer logical -1438
AAAGCCATGGTATGCAACGTATGGTTCGTTACCACAAAGG
>lc-specific 40mer logical -1439
AAAGCCCCCGAGTAGGGGGCAGCCAGTGGTAATAGAGTGG
>lc-specific 40mer logical -1440
AAAGCCCGCAAAGCAAGCCAATTCTCCAAACGTTAATATT
>lc-specific 40mer logical -1441
AAAGCCCTGTAATCGAAACCTTGCATACATGGGACTGTAT
>lc-specific 40mer logical -1442
AAAGCCGTGCCTACTACTCTATCATCGCGCTCGCTCCGGC
>lc-specific 40mer logical -1443
AAAGCCTAAAAATGCATTAACAAAACAATATGAAAAAATT
>lc-specific 40mer logical -1444
AAAGCCTCTACATCATTCCAATCTGGTTGATCTATAATGC
>lc-specific 40mer logical -1445
AAAGCCTGGAGGAAAACATGAACTCTGTACAAATTCTAGG
>lc-specific 40mer logical -1446
AAAGCCTTCTAAATCACTATTAGACATATGACGCAAGATT
>lc-specific 40mer logical -1447
AAAGCCTTTATAGTGGCGTGTTACCATGAGCGACTCAATT
>lc-specific 40mer logical -1448
AAAGCGAAAAAAATGCAAGGTGTTACAGGTCAAAACATGT
>lc-specific 40mer logical -1449
AAAGCGACAGTCACTGTATGTGTTGCGTTGATAGGGCCCA
>lc-specific 40mer logical -1450
AAAGCGACGACAAAGTTTGAATCGAGCCTCTCTTCTCGTT
>lc-specific 40mer logical -1451
AAAGCGAGGTGATCGGTTATGTCAGAGCAAATCATTAATC
>lc-specific 40mer logical -1452
AAAGCGAGGTGTATCCGGATGCGTAATGCCATTACTTTAG
>lc-specific 40mer logical -1453
AAAGCGATAGAGGATGTAAAATCCTCTACCGCTTTATCAG
>lc-specific 40mer logical -1454
AAAGCGATCGCTCATGGGAAGACTTTTCATTAGCTGAGCT
>lc-specific 40mer logical -1455
AAAGCGATGAAGATGGTAGCTTCTGCTCGTCTTCGTAGGG
>lc-specific 40mer logical -1456
AAAGCGCAATGCATCAGCACCATATTGGTCGATAACTTCA
>lc-specific 40mer logical -1457
AAAGCGCCAGTATCGCTTTTCTATACCGACGCCAAGAATG
>lc-specific 40mer logical -1458
AAAGCGCCGCATTACTGATACCTACGGCCTTTGCTACTTC
>lc-specific 40mer logical -1459
AAAGCGCGAAGACTATTATTGGTATTCCGTGAGAAGCAAT
>lc-specific 40mer logical -1460
AAAGCGCGTAAAACATCGTAAGCAATTCCGCGGCCGTATG
>lc-specific 40mer logical -1461
AAAGCGCTGCTAAGATCGTAGACACTGCAAAAAGAAATGG
>lc-specific 40mer logical -1462
AAAGCGGAACCTACAACGATAGGTACTTCGTCGCCAGGGA
>lc-specific 40mer logical -1463
AAAGCGGCGGCTATTAAAGAGAACAAAAAGATATCTGTTG
>lc-specific 40mer logical -1464
AAAGCGGGTGTTTTGTCTGAAGTAAGAAAACGCGAACACT
>lc-specific 40mer logical -1465
AAAGCGTACGTGGCAAAGATGTATTTATCATTCAACCAAC
>lc-specific 40mer logical -1466
AAAGCGTAGTAAAAAAATTGTTTGATACAATTGCTCCAAA
>lc-specific 40mer logical -1467
AAAGCGTCAATGGCGATAACGAAAGCGGCAATGATAAGTA
>lc-specific 40mer logical -1468
AAAGCGTCAATTTCTTTTTGTAATTGTTTTACAGTTTTCA
>lc-specific 40mer logical -1469
AAAGCGTCTTTAATTTTACTCATGAAGATCCACCCCTCTG
>lc-specific 40mer logical -1470
AAAGCGTGCTCGCGTGCGCATGGGCAAAAGCCAAATCGAA
>lc-specific 40mer logical -1471
AAAGCGTTGTACTACGCTCGTCGTGACCGTCGTGCGAAAA
>lc-specific 40mer logical -1472
AAAGCGTTGTTCCGTAGCATGTTAACATCTTTCTTCCAAT
>lc-specific 40mer logical -1473
AAAGCTAAAAAATCCGGTGTTGGTATCGTATCCGTACGTA
>lc-specific 40mer logical -1474
AAAGCTAAAGCTTATATTGCACAGATGAAAGACGGCGAAC
>lc-specific 40mer logical -1475
AAAGCTAAAGTTGTTAAACCTTTAACTGGTTTACGTGTAG
>lc-specific 40mer logical -1476
AAAGCTAAATCCAACTACCGTCGTCGTCAAGGCCATCGTC
>lc-specific 40mer logical -1477
AAAGCTAACCGTTTCGTATTGGATAGCCGTGATGATGCAC
>lc-specific 40mer logical -1478
AAAGCTAACCTAAGTTAATCTTCGCATGCAAAGATTAGTT
>lc-specific 40mer logical -1479
AAAGCTAACGAAACAGTAATGAAAGCGTTGTACTACGCTC
>lc-specific 40mer logical -1480
AAAGCTACTGCTACTTGAATAGCGGAGTAAGCATCGTTAC
>lc-specific 40mer logical -1481
AAAGCTATACCTTGATTAATCACGGTGATGGAAAAGAAAC
>lc-specific 40mer logical -1482
AAAGCTATGTATTTTACATAGCTTTTTGCTCGTTATAGAC
>lc-specific 40mer logical -1483
AAAGCTCAAATGGCTGCAATGATGGCGAAAATGGGTATGT
>lc-specific 40mer logical -1484
AAAGCTCAATATGACCAATTCGGCCACGACGCCTTCAAAC
>lc-specific 40mer logical -1485
AAAGCTCATCTTGACGAATATGTTATTGGTCAAGATGATG
>lc-specific 40mer logical -1486
AAAGCTCCAATGCCTGGTAAAATCTTATCTGTAGCAGTAT
>lc-specific 40mer logical -1487
AAAGCTCCATCTCAAGATGTAGTAGCAGTAATCGTTGGTG
>lc-specific 40mer logical -1488
AAAGCTCTCGATCAAAGCGCTGCTAAGATCGTAGACACTG
>lc-specific 40mer logical -1489
AAAGCTCTCTTACGGTCACTATCATGTACTGACAAATACA
>lc-specific 40mer logical -1490
AAAGCTCTTTACTTACATTGCTTACCAGCAGATATTACAG
>lc-specific 40mer logical -1491
AAAGCTGAAAATGAAGTCATAAAAAAAGAGATTGCCTTGA
>lc-specific 40mer logical -1492
AAAGCTGACCAAGAAAAAATGGGTACAGCTCTTGCTCGTT
>lc-specific 40mer logical -1493
AAAGCTGACCACAAACGCGTAGCTAAATGCTTACCATACG
>lc-specific 40mer logical -1494
AAAGCTGAGATGTGATGACGAGCTGTTTACAGCGAAGTGA
>lc-specific 40mer logical -1495
AAAGCTGAGATGTGATGACGAGTGACTAGCAATAGTCGCG
>lc-specific 40mer logical -1496
AAAGCTGAGATGTGATGACGAGTTACTAGCGATAGTAACG
>lc-specific 40mer logical -1497
AAAGCTGATGTAGGTAAAATCTTACGAGATTTATGTAAGA
>lc-specific 40mer logical -1498
AAAGCTGCAATGGAACATGGTCTTCGCACTGTTGAAGTAT
>lc-specific 40mer logical -1499
AAAGCTGCACAAGCTGGCTTCGACGAAAAAAATGATGCAT
>lc-specific 40mer logical -1500
AAAGCTGCATCTAATACAAAAGTAGAAGGTAGCAAAAACA
>lc-specific 40mer logical -1501
AAAGCTGCTCGTATTCGCGAAAAACGCTAATGTTCATAAA
>lc-specific 40mer logical -1502
AAAGCTGGATTAATTACGTTAAAAGATGGTGTCGGCTTCA
>lc-specific 40mer logical -1503
AAAGCTGGCGTAAAAGATGGTATGACATTGTCCTTCCATC
>lc-specific 40mer logical -1504
AAAGCTGGTAAAATCGAATACCGTACTGATAAAGCAGGTA
>lc-specific 40mer logical -1505
AAAGCTGGTATGGGTAAAGCTCAAGAAGAACAACGTAAAG
>lc-specific 40mer logical -1506
AAAGCTGGTCTTACTAACAGCAAAGGCGTTCGCCATGCAG
>lc-specific 40mer logical -1507
AAAGCTGTGGAATGTACTAACCTCCACAGCCTTTGCAGGA
>lc-specific 40mer logical -1508
AAAGCTGTTATTGTTCGTTCTAAAAAAGGTATCCGCCGTC
>lc-specific 40mer logical -1509
AAAGCTGTTGGTGAAGCAGTTGCTAAAAAAGCTATCGCTA
>lc-specific 40mer logical -1510
AAAGCTGTTTTAGATGTGCCTTCCATTACGCCTGCAGCAC
>lc-specific 40mer logical -1511
AAAGCTTACTACAACTTGCTAGAACGCCAGTTCGTACGCT
>lc-specific 40mer logical -1512
AAAGCTTCAACTTTCTTAAGCAAATGATCTGCTACGAAAG
>lc-specific 40mer logical -1513
AAAGCTTCAGTCATAACTTTATGAGCAGCGTCACGAGCGG
>lc-specific 40mer logical -1514
AAAGCTTGAACAGCTTTGTAACCTTCATAGGCACGTGCCG
>lc-specific 40mer logical -1515
AAAGCTTTGGCTTGGTTAGCTAAAGGTGCTCAGCCTACTG
>lc-specific 40mer logical -1516
AAAGCTTTGTTTGCCTGCGAATGGGTCTAACAATGTTTTA
>lc-specific 40mer logical -1517
AAAGCTTTTACTTACGTCATTTAATTCTAATAGCATTCAG
>lc-specific 40mer logical -1518
AAAGCTTTTTCTTCGTCTACATTAACGATAGCTGGTTGTT
>lc-specific 40mer logical -1519
AAAGCTTTTTTGATCAGCTACTTCAACGAAGTATTTCAAA
>lc-specific 40mer logical -1520
AAAGGAAAGGAGATAAAATAGTGTCCAGATCTATTAAAAA
>lc-specific 40mer logical -1521
AAAGGAAATATAGCATTAAATGATTAAATTAGAAAATGTA
>lc-specific 40mer logical -1522
AAAGGAAATGCAAGAGAAGGGGGAATAATCCATGGCGGAA
>lc-specific 40mer logical -1523
AAAGGAACAATCTTTAGCCATTTTATACCTCCTACACCTG
>lc-specific 40mer logical -1524
AAAGGAAGAACTTCCTCGTGTACTTGGTGGTTTGGGTATC
>lc-specific 40mer logical -1525
AAAGGAAGATGTTTATGTATATATTTGACGGTGCTATGGG
>lc-specific 40mer logical -1526
AAAGGAATAATCCTGGCGGCGATAGAGCGGTGGTCCCACC
>lc-specific 40mer logical -1527
AAAGGAATACTTCCGTCACTCTGGTTACCCAGGTGGTTCC
>lc-specific 40mer logical -1528
AAAGGAATATGGGCAGCCTGCAAACGAGACTTTGCAAGCT
>lc-specific 40mer logical -1529
AAAGGAATGATTCAAGGTGACAAATAAATATAACCGGGAA
>lc-specific 40mer logical -1530
AAAGGACAAATTCCTGGTGTTAAAAAAGCCAGCTGGTAAT
>lc-specific 40mer logical -1531
AAAGGACAAGCTGATTTTGGTAGAATTATGACGTTATTAG
>lc-specific 40mer logical -1532
AAAGGACCAAAGCCTCTAACTTGTGGTCCTATTTATCATT
>lc-specific 40mer logical -1533
AAAGGACGCAATGTATTGTCCGTCGAGATAACCGCCATGT
>lc-specific 40mer logical -1534
AAAGGACGTACAAAAAGCGATTGATGCGTTGAAAGATGCG
>lc-specific 40mer logical -1535
AAAGGACTATACTTCTTTGCTCCTCGTGACCTGATGTCGC
>lc-specific 40mer logical -1536
AAAGGAGAAAGTATGGAAAAAGTTATCGCTGTAGCTATGA
>lc-specific 40mer logical -1537
AAAGGAGAATACTTATGGCAGAATATAATGGCGTAACACT
>lc-specific 40mer logical -1538
AAAGGAGACATCATGATACCACGTTATACACGAGAAGAAA
>lc-specific 40mer logical -1539
AAAGGAGACGCATTATGAAAGACGAGCGATTTATAGTTAC
>lc-specific 40mer logical -1540
AAAGGAGAGAAGGAATGAAGTTTTCTCATTCTTGGCGTCG
>lc-specific 40mer logical -1541
AAAGGAGAGCGCTGTGGCTAAGAAAGTACAAAAAAGTCAA
>lc-specific 40mer logical -1542
AAAGGAGATAAAATAGTGTCCAGATCTATTAAAAAAGGCC
>lc-specific 40mer logical -1543
AAAGGAGATTTTATAATGACTGATTTAAATCCAATCATTG
>lc-specific 40mer logical -1544
AAAGGAGCTGAGTATATGGCAATTGATCGCAATGAAACAT
>lc-specific 40mer logical -1545
AAAGGAGCTTAATATGTCCGCATTCTTAGGTCACATCCAT
>lc-specific 40mer logical -1546
AAAGGAGGACTCATGTAGTGTGAAGAGCAGCAACGCTTGG
>lc-specific 40mer logical -1547
AAAGGAGGATTATGTAATGCCTACAGTAGCAACATATAAT
>lc-specific 40mer logical -1548
AAAGGAGGATTCGCAATGAGAAGAGATAGAGGCAGAAAGC
>lc-specific 40mer logical -1549
AAAGGAGGCTTAAAATCGTGGCAGAAGAAAGAAACGTACG
>lc-specific 40mer logical -1550
AAAGGAGGGATAAAGCGTGGCTAAAAAAGTTGTTAGAACT
>lc-specific 40mer logical -1551
AAAGGAGGTACTAATGAAGGTTCAACCATCAGTTAAAAAG
>lc-specific 40mer logical -1552
AAAGGAGGTCATCGTATGGACATTTATGTAATTATGCAAG
>lc-specific 40mer logical -1553
AAAGGAGGTGTACCATGCAGCCATTTGTACATTTACATAG
>lc-specific 40mer logical -1554
AAAGGAGTCATCATGGCTAATATTAATGAAAACTATTTAA
>lc-specific 40mer logical -1555
AAAGGAGTGTGACATTATGAGTGACATTATGTATCCGGTA
>lc-specific 40mer logical -1556
AAAGGATAACTATGGGACTAGGCATATCATGGAAAAAAGC
>lc-specific 40mer logical -1557
AAAGGATACAGAACATGAGTAAGATTACTATTAATCAATT
>lc-specific 40mer logical -1558
AAAGGATACATTCTGTACCAGCAACGAATTTTTTGAAGTC
>lc-specific 40mer logical -1559
AAAGGATATAACTATAGATTTCTATGCCTATAGTGTACAA
>lc-specific 40mer logical -1560
AAAGGATCAGGTAGGTGCTGATATCAGCAAAGAAATTCAA
>lc-specific 40mer logical -1561
AAAGGATGACAATTAGAATGGAAACAATGCAAGGCTTACA
>lc-specific 40mer logical -1562
AAAGGATGCAACATGGCACAATTAGTAAAAGCTGCACAAG
>lc-specific 40mer logical -1563
AAAGGATGCAATAATTATGCCTTTCATATGTGACCTCCAT
>lc-specific 40mer logical -1564
AAAGGATTCACAAGAACAAGGTGAAACATTTAAATTTGCT
>lc-specific 40mer logical -1565
AAAGGCAAAAAAAAATGGAGCGGGTGAAGGGAATCGAACC
>lc-specific 40mer logical -1566
AAAGGCAAGTTAGTTCTTGAAGATGGTTCCGTGTTTGAAG
>lc-specific 40mer logical -1567
AAAGGCACACGGAAAGTGTATTTGCCTTCTTCCATAAGCA
>lc-specific 40mer logical -1568
AAAGGCACTGATAAAGCGGTAGAGGATTTTACATCCTCTA
>lc-specific 40mer logical -1569
AAAGGCACTTGCCTCAACTTATGTTCTCATTATCACACAG
>lc-specific 40mer logical -1570
AAAGGCAGGTAAATAATGGCTAAATTGTGGGGCGGGCGTT
>lc-specific 40mer logical -1571
AAAGGCATAAAGATTGTCATAATCTTTTGTTGTTGCGCAG
>lc-specific 40mer logical -1572
AAAGGCATAAGCAAGTGCATATAATGATGTTGCTATACGA
>lc-specific 40mer logical -1573
AAAGGCATACCGAATTGAGTCAACAATTCACGAGCTTCTT
>lc-specific 40mer logical -1574
AAAGGCATTGAATTCTTGACTCAAAAAGTAGATACTATTA
>lc-specific 40mer logical -1575
AAAGGCATTGCTGAAACTATCGTATATGATGCATTCGAAA
>lc-specific 40mer logical -1576
AAAGGCCAACATAGAAAAAAGAGGGCGCAAGCCAAATAGG
>lc-specific 40mer logical -1577
AAAGGCCAATCCATGATTTCCGCAATTACAGATGCACAGG
>lc-specific 40mer logical -1578
AAAGGCCAGGGGTTCGAATCCCTTCTGGGTCACCAAATTA
>lc-specific 40mer logical -1579
AAAGGCCCTGTTCCGAAACGTGATGTACTTCCAGATCCGG
>lc-specific 40mer logical -1580
AAAGGCCCTTTCGTAGCAGATCATTTGCTTAAGAAAGTTG
>lc-specific 40mer logical -1581
AAAGGCCTACCTTTAGGTAGACCTTTTTCTTTTAGTCAAT
>lc-specific 40mer logical -1582
AAAGGCCTTCTTGCGAATAGTTAGAAGGATTGACGGTACC
>lc-specific 40mer logical -1583
AAAGGCGAAAAAATTGTTTCCGTCAATACAGATGCATTGT
>lc-specific 40mer logical -1584
AAAGGCGAAAACATCCCTGAACCAGGTGTACCTGAGTCCT
>lc-specific 40mer logical -1585
AAAGGCGAAGCTGTAGAAGCTAAAATCCCTGTAGATCTTA
>lc-specific 40mer logical -1586
AAAGGCGACAACTAAATAAGACAGTTTGAAACCATCCTGT
>lc-specific 40mer logical -1587
AAAGGCGATACAGTTGTTGTTATCTCCGGTAAAGATAAAG
>lc-specific 40mer logical -1588
AAAGGCGCTGGCTTTCACTACGTTCAAGCCGCATAGCCAT
>lc-specific 40mer logical -1589
AAAGGCGGTACGCACTAACGTGAATACCGCCGTAATTCTC
>lc-specific 40mer logical -1590
AAAGGCTAAACCTGGCATCACGACGCTTGAGTTAGATACA
>lc-specific 40mer logical -1591
AAAGGCTACATCCAAAAAGAAATTCAAGAATCCGCTTACA
>lc-specific 40mer logical -1592
AAAGGCTATGCCTAGACTTAAAATATTTAGAGAAGAAGTA
>lc-specific 40mer logical -1593
AAAGGCTCAAGAAATTCGGGAAATGACCGTAGAAGCCGCG
>lc-specific 40mer logical -1594
AAAGGCTTAATTGCGGGATATCCTATGATTGGCGTGCAAG
>lc-specific 40mer logical -1595
AAAGGCTTCTTGCAGTTTTTCTGACAAGCTATCAAATGCC
>lc-specific 40mer logical -1596
AAAGGCTTTCATATCTTCGTCTACTTCAAAGATTTCATGA
>lc-specific 40mer logical -1597
AAAGGGAGCAGACTGTAAATCTGCCGTCTTCGACTTCGAA
>lc-specific 40mer logical -1598
AAAGGGAGGATCTTATGATTCGCGAAAATCTTCGTAATGT
>lc-specific 40mer logical -1599
AAAGGGATGTGAGCTCATGTTTAAAAATCCAGACTTCTCC
>lc-specific 40mer logical -1600
AAAGGGCCTTTTTTAATAGATCTGGACACTATTTTATCTC
>lc-specific 40mer logical -1601
AAAGGGCTGTATAGCTATAAGAGGTGGAATAATTGGAAAA
>lc-specific 40mer logical -1602
AAAGGGGAATGATTATGGAAGGACAAGCAGTTACTACCAA
>lc-specific 40mer logical -1603
AAAGGGGAATGCACTGCATTCAAACAAGGTGGTACCGCGA
>lc-specific 40mer logical -1604
AAAGGGGACCTATGAACGTAGTTTTATCCACATTAAACTC
>lc-specific 40mer logical -1605
AAAGGGGCCTTCGCTGCCAATGGACATATCATTAGAAACT
>lc-specific 40mer logical -1606
AAAGGGGGAGCAAAGCATAATGGCTAACGATAAAACATTC
>lc-specific 40mer logical -1607
AAAGGGGGTATTTTCATGAGATATAGTTATGAATTTAAAA
>lc-specific 40mer logical -1608
AAAGGGGTATATGGGTGGAACAAATTATTGATTTAAAAGA
>lc-specific 40mer logical -1609
AAAGGGTGGCTTATATCGTCATTTTAAAGGCATGTACTAT
>lc-specific 40mer logical -1610
AAAGGGTTCCTATGAGCGCAGAAACAATCAATGGGGCACG
>lc-specific 40mer logical -1611
AAAGGGTTCTTATTATGGTAGTCAAATTGTAGCCCCTGTA
>lc-specific 40mer logical -1612
AAAGGTAAAAAAATCTTAGTATTCAAATACAAAGCTAAAT
>lc-specific 40mer logical -1613
AAAGGTAAAAAACTCCCTGGACAAATGGGTGGTTACAGAG
>lc-specific 40mer logical -1614
AAAGGTAAGGGTTTTGCTGGCACAATTAAACGCCATAACT
>lc-specific 40mer logical -1615
AAAGGTACCATTCTTGTAAGAAGTGTACGCCTTCTTTCAA
>lc-specific 40mer logical -1616
AAAGGTAGATGATTGTCGTGAGACACGAACGGTGGGCAAT
>lc-specific 40mer logical -1617
AAAGGTAGCTTGGTTATGGTTCGCAACACGGTTAAACCTG
>lc-specific 40mer logical -1618
AAAGGTAGGCCTTTTTCTTTTTGCTAGTCTTCGACTAGCT
>lc-specific 40mer logical -1619
AAAGGTATCCAATTCTACGGTATCTGCTGCTCTGGTTTGT
>lc-specific 40mer logical -1620
AAAGGTATCGATGATGCTAAGAAAAATATTGTAAACGTAG
>lc-specific 40mer logical -1621
AAAGGTATCTTGCCAATCGTTGGTGGTCAACGTAGAAAAG
>lc-specific 40mer logical -1622
AAAGGTATGAATACTTCAACAACTAGGTCTATTACCTATA
>lc-specific 40mer logical -1623
AAAGGTATGGGTGACAGTGCATAACCACTGCCGGGTTCCC
>lc-specific 40mer logical -1624
AAAGGTCAATACATTAAATCTGTAACCTTGTCCGCTACAA
>lc-specific 40mer logical -1625
AAAGGTCCTAGAAAAGCAATTGCTGGTAAAAAGAAATAAG
>lc-specific 40mer logical -1626
AAAGGTCCTGGATCCGGCCGTGAAGCTGCAATCCGTGCTT
>lc-specific 40mer logical -1627
AAAGGTCGTGCTATGCGCGGTAATACAGTGTCTCATGGTG
>lc-specific 40mer logical -1628
AAAGGTCTTTTTTGTTACGTGAGTTAGGAGGAAATCATGG
>lc-specific 40mer logical -1629
AAAGGTGAATTATCTCGCGATTTGCATCCAGATATGAATA
>lc-specific 40mer logical -1630
AAAGGTGCATACTTCATTACATGTACTGATGTTATTAAAG
>lc-specific 40mer logical -1631
AAAGGTGCTAATTCCTATGACAAATGTCGTTAGATGGGAG
>lc-specific 40mer logical -1632
AAAGGTGCTCAGCCTACTGACACTGTTCGCTCCTTGTTCA
>lc-specific 40mer logical -1633
AAAGGTGGCGTTGAACCTCAATCCGAAACAGTATGGCGTC
>lc-specific 40mer logical -1634
AAAGGTGGTATCCCAGGCGCTAAAGGTAGCTTGGTTATGG
>lc-specific 40mer logical -1635
AAAGGTGGTCGTAACAATACTGGTAAAATGACAGTTCGTC
>lc-specific 40mer logical -1636
AAAGGTGTACTTCATAAAAACACTGCAGCTCGCAAAAAAT
>lc-specific 40mer logical -1637
AAAGGTGTCGTTTCTCGCGTTATGAGAAAAGAAGATATGC
>lc-specific 40mer logical -1638
AAAGGTTAAGTCCATGAGCAAATTTGATTGGAAAGTATTG
>lc-specific 40mer logical -1639
AAAGGTTACGTTCAGCATCAACTTTCACAACGGATAAGCG
>lc-specific 40mer logical -1640
AAAGGTTACTGCATTATCTGATGTAAACTTTACCATAGAA
>lc-specific 40mer logical -1641
AAAGGTTAGGGGCGGTATTTGTGACTATTTTAGAACAAGC
>lc-specific 40mer logical -1642
AAAGGTTCCCGTAAACCAGAAGTAGTTGAATCCATGAAGA
>lc-specific 40mer logical -1643
AAAGGTTCTCCTGAATACTGGGTAGCAGTAGTTAAACCAG
>lc-specific 40mer logical -1644
AAAGGTTCTTGGGTAAATTTGGTGAACCCAGACCCCGATG
>lc-specific 40mer logical -1645
AAAGGTTGAGTCCGTAACGATTACCAATGATCATGGTATT
>lc-specific 40mer logical -1646
AAAGGTTGTTTTACGATCAATTCCAAAGTTTGGCGACCGA
>lc-specific 40mer logical -1647
AAAGGTTTCGACAGGGGTGCGTGTGGTATAGATAGCGAGT
>lc-specific 40mer logical -1648
AAAGGTTTGAACCTTTTAACTGTATGTAACACTTGTACTT
>lc-specific 40mer logical -1649
AAAGGTTTGATAAATCTTTGTCAATTCCTCACCATGATGG
>lc-specific 40mer logical -1650
AAAGGTTTGCCATAGTTTCCACCTCCAAGCTTAATCTATA
>lc-specific 40mer logical -1651
AAAGGTTTGGAAATCTAGAGATTTGCGGATCACTTTGGAG
>lc-specific 40mer logical -1652
AAAGTAAAAATGACAGTAAAACGCTAATCGGCGTTACACT
>lc-specific 40mer logical -1653
AAAGTAAAAGTTATCTCCGTTGTTCCTTCCCTTGATACAG
>lc-specific 40mer logical -1654
AAAGTAAAGTTGAAAATAATCTGCGTTTATTGTTCATATC
>lc-specific 40mer logical -1655
AAAGTAAATAAAGGAGAGAAGGAATGAAGTTTTCTCATTC
>lc-specific 40mer logical -1656
AAAGTAACATAAATCCTCCAAAGTATTTTACTCACATATT
>lc-specific 40mer logical -1657
AAAGTAACATTCCCTGAAGACTACTTCGTAGCAGAACTTG
>lc-specific 40mer logical -1658
AAAGTAATAAAAAATTTACCGGCCATTACGAAATTAGCTC
>lc-specific 40mer logical -1659
AAAGTAATAATAAGGACCATTTCAAACTAGCTCAACAAGT
>lc-specific 40mer logical -1660
AAAGTAATCAAAAATACTTTGACTCGTATCGCTGCAAACG
>lc-specific 40mer logical -1661
AAAGTAATCCCATATCCCTCTCTTGTTTTAGGATACCCAA
>lc-specific 40mer logical -1662
AAAGTAATTAATAGAGAGGCATACTGTGATGATAGAATTA
>lc-specific 40mer logical -1663
AAAGTACACCTGCAGCTTCGTGTTCAGCCCGAAGTTCATC
>lc-specific 40mer logical -1664
AAAGTACATGTACTCTTTGGGGTTCTAGAGCCCCAAAAAA
>lc-specific 40mer logical -1665
AAAGTACCTCACGCATTATATAACAAGCCAATGGTTAGCA
>lc-specific 40mer logical -1666
AAAGTACGTCTAAGTCCGGATTGGAGTCTGCAACTCGACT
>lc-specific 40mer logical -1667
AAAGTACGTCTTGGATGATGTCAGCTTCTTTTTCGGAGAA
>lc-specific 40mer logical -1668
AAAGTACGTTTTAATCATAGCCGCTTCCATAGCGATACAA
>lc-specific 40mer logical -1669
AAAGTACTTGCTTAGTATATCGGTTATCAGGACTTTTGTC
>lc-specific 40mer logical -1670
AAAGTAGACGGCGACTACATAGCATTAGAGATTTAGCCTT
>lc-specific 40mer logical -1671
AAAGTAGACTCCTTAGATTGTGATCTTATCGATGGTTTAG
>lc-specific 40mer logical -1672
AAAGTAGCATATGTTTTAACTGCTGCAAGAATTAATGGCA
>lc-specific 40mer logical -1673
AAAGTAGCATTTGAACGTGCTGGTCGTTATAACCGTAAAG
>lc-specific 40mer logical -1674
AAAGTAGCGGTACAACTGTTCAGGCTGGTACAGCAATTAC
>lc-specific 40mer logical -1675
AAAGTAGGATCTTCTTCTGCCAAACGAGCAAGAGCTGTAC
>lc-specific 40mer logical -1676
AAAGTAGGCCGTAACTACTACACAGAATTCGTAAAACAAA
>lc-specific 40mer logical -1677
AAAGTAGGGATGTCTGTACGAAGTTGTTCTTGTTCAAGTA
>lc-specific 40mer logical -1678
AAAGTAGGTAAGAAATACGCTGAAGCAGTAAAACTTATTG
>lc-specific 40mer logical -1679
AAAGTAGGTGTTTACTATGGGTTGCGGTAGCAGCAGTGAT
>lc-specific 40mer logical -1680
AAAGTAGTAGCACGCGCACTTCGCGATGCTGGTTTCGAAG
>lc-specific 40mer logical -1681
AAAGTAGTTAAAGGCGGTCGTCGTTTTTCCTTCAGCGCTC
>lc-specific 40mer logical -1682
AAAGTAGTTTTACCATGGTCAACGTGACCGATTGTACCGA
>lc-specific 40mer logical -1683
AAAGTATACATGCGTCTATAGCTCAGTAGGATAGAGCAGC
>lc-specific 40mer logical -1684
AAAGTATAGAAGACAAATAATTTATGGTCGGATAAAAGCT
>lc-specific 40mer logical -1685
AAAGTATATGAACGGAGGTATATCTATGAAGGCCTATGTA
>lc-specific 40mer logical -1686
AAAGTATATGACAATGGTCAACGTGTAGCTCCAGAAGTTA
>lc-specific 40mer logical -1687
AAAGTATGCGTTTTCTGTGCAGACCATATCGATCAAATCG
>lc-specific 40mer logical -1688
AAAGTATGGATTTACAAAGGTGAAGTTTTGCCAGAAGCAA
>lc-specific 40mer logical -1689
AAAGTATTCTTTCACAGAAAAAGGCCTACGTTTTAACACG
>lc-specific 40mer logical -1690
AAAGTATTGGCTGAAAAAGGTCAAGCTGACTTCCAAGATT
>lc-specific 40mer logical -1691
AAAGTATTGTTCATCACTGAAGGTGATGTAAATGTTGAAC
>lc-specific 40mer logical -1692
AAAGTATTTTTGATTACTTTGTATTCAACACCTTCAGCCA
>lc-specific 40mer logical -1693
AAAGTCAAAACCAACCATAATTCAAAGTTACTTAAATGTA
>lc-specific 40mer logical -1694
AAAGTCAGGTGCTCTGCCAACTGAGCTAGTGAGTCATGTT
>lc-specific 40mer logical -1695
AAAGTCATGGTCTTCAATATGTGGACGTAACTTAACTTCT
>lc-specific 40mer logical -1696
AAAGTCCATACGACGTTCTGGTTGGAAACGATGCATGATA
>lc-specific 40mer logical -1697
AAAGTCCCTGTAACGAAAAACGTTACAGGGACGAGTATAC
>lc-specific 40mer logical -1698
AAAGTCCGAGCTCCATAGGGCAGGATGCCAGATAACGTCT
>lc-specific 40mer logical -1699
AAAGTCGGTAAAAACGAAACGCTTGAAAGTGCTCTTCGTC
>lc-specific 40mer logical -1700
AAAGTCGTGTAAGGCTAATCGTTCTGCCGTCAAAATAGAG
>lc-specific 40mer logical -1701
AAAGTCGTTCCAAATACGGCGCGAAAAAAGCTAAAAAATA
>lc-specific 40mer logical -1702
AAAGTCTAACCACAAGCGAGAAGCGTGGGAGAGGTAATGA
>lc-specific 40mer logical -1703
AAAGTCTAATACATCTTCGTTAAACAATGTACTACCTCTT
>lc-specific 40mer logical -1704
AAAGTCTCGTTTGCAGGCTGCCCATATTCCTTTTAAGGTA
>lc-specific 40mer logical -1705
AAAGTCTTTGTATGCTTCTGCAATTGGTCTCATAAAAACG
>lc-specific 40mer logical -1706
AAAGTGAATAATAGCGAATTATACGTTTTGGAAGAAATCA
>lc-specific 40mer logical -1707
AAAGTGAGGCATAAATGGTTTCGACGCCAGACTTCGCTTC
>lc-specific 40mer logical -1708
AAAGTGATCCGCAAATCTCTAGATTTCCAAACCTTTCAGC
>lc-specific 40mer logical -1709
AAAGTGATGACCGCAACTGATGCGGAAACCGGCGAACAAT
>lc-specific 40mer logical -1710
AAAGTGCAAATCCGTCAAGCAGTTGAAAAAATCTTCAATG
>lc-specific 40mer logical -1711
AAAGTGCTATTTTAAGATTGTCCTTACAGATTACGATTGC
>lc-specific 40mer logical -1712
AAAGTGGACGAGTTTCTACAATTTTAACTGTATCGCCAAT
>lc-specific 40mer logical -1713
AAAGTGGCGGTCATGGTCAATATGGTCACGTTAAGATTCA
>lc-specific 40mer logical -1714
AAAGTGTAAAACCGAAGTCGTGTCATATGCAGCAATGTAT
>lc-specific 40mer logical -1715
AAAGTGTACACCAGCCTCTAATAATTGTTTCATTGATACT
>lc-specific 40mer logical -1716
AAAGTGTCACTATACAATCCAATAGTGTACTATTTTTACT
>lc-specific 40mer logical -1717
AAAGTGTGTTGCCAATTCTTCATCAGTAAGAAATGGCGTA
>lc-specific 40mer logical -1718
AAAGTGTTACAGCGGTTCAACAACAACTAATTAAACACGG
>lc-specific 40mer logical -1719
AAAGTTAATGTTAATGCCGTTATTTTAACCTTACTATATT
>lc-specific 40mer logical -1720
AAAGTTAATGTTATGACACATCCATTGATTCAACACAAAG
>lc-specific 40mer logical -1721
AAAGTTAATTATCATCGTTGTCATTGGTTGTATCCTAATG
>lc-specific 40mer logical -1722
AAAGTTACAGGTACAGTTCTTGAGCATGGTAAAGGTAAAA
>lc-specific 40mer logical -1723
AAAGTTACGATAGTGTTATTGAATGTAGAACGAATATGAG
>lc-specific 40mer logical -1724
AAAGTTACTTTTAAAGTGTTTTCTTCTTTTTCAACGTTCT
>lc-specific 40mer logical -1725
AAAGTTAGAAGAATATAAACAAAAACAACAAGCGTTATTG
>lc-specific 40mer logical -1726
AAAGTTAGATCCTAAGTAGCCCTTTAGGGAATTGAAAGAG
>lc-specific 40mer logical -1727
AAAGTTATCGGTGTTGGTGGCGGCGGTAATAACGCTGTTA
>lc-specific 40mer logical -1728
AAAGTTATCGTATCCATGTGGGAATCCGGCAAGGATGCTG
>lc-specific 40mer logical -1729
AAAGTTATGCGTTCTGCAATCGCAAACGCTGAACATAATT
>lc-specific 40mer logical -1730
AAAGTTATGTGAAAAATGCGATTAAGGAGGTCCTATAATA
>lc-specific 40mer logical -1731
AAAGTTATTACAGGAATTAAACGTATTTCCAAACCAGGTT
>lc-specific 40mer logical -1732
AAAGTTCAACATTTGAGCAAGAATCGTTCCAAGGCTTAAG
>lc-specific 40mer logical -1733
AAAGTTCCGACAGCGTTTTTTACATGTAGAAGCTTGTGTT
>lc-specific 40mer logical -1734
AAAGTTCCTTGAGAAATCGATCATAATACCCATTCCCCAT
>lc-specific 40mer logical -1735
AAAGTTCGTGAAATTGCTGAATTGAAAATGCCTGACTTGA
>lc-specific 40mer logical -1736
AAAGTTCGTGAAGGCATGGCGTTGGGTACAAAAGTTACTC
>lc-specific 40mer logical -1737
AAAGTTCTTCTTGAAGAAAATGGTAAACATAAAGATTGGG
>lc-specific 40mer logical -1738
AAAGTTGAAAGAAATGGTGACAACTGCATATTGACATTAA
>lc-specific 40mer logical -1739
AAAGTTGAAGCTTTAAACGAAACTAACGAAAAGAAAGTTG
>lc-specific 40mer logical -1740
AAAGTTGATAGGCACTACTATGGAGGTTATGATGAGATAT
>lc-specific 40mer logical -1741
AAAGTTGATGCTGAACGTAACCTTTTATTGGTTAAAGGTG
>lc-specific 40mer logical -1742
AAAGTTGGCGCTGATGTAGTAGAAAAAGTTATGCGTTCTG
>lc-specific 40mer logical -1743
AAAGTTGGTACAGTAACTCCAGACGTTGCTCGTGCAGTAA
>lc-specific 40mer logical -1744
AAAGTTGTAAAAACCTGGTCCCGTGCCTCTACTATTATCC
>lc-specific 40mer logical -1745
AAAGTTGTTAAACCTTTAACTGGTTTACGTGTAGCTGAAT
>lc-specific 40mer logical -1746
AAAGTTGTTACAAAATAATTGTATATAGAAACTGGGTACA
>lc-specific 40mer logical -1747
AAAGTTGTTCGTGAAGCAACTGGTCTTGGCTTGAAAGAAG
>lc-specific 40mer logical -1748
AAAGTTTACAAATGATATTCCTTTTGTTTACAGAATTCCT
>lc-specific 40mer logical -1749
AAAGTTTACATCAGATAATGCAGTAACCTTTTGCTTATTA
>lc-specific 40mer logical -1750
AAAGTTTCCGGTCTTAAGGAAGAGTTATTTAACCTCCGTT
>lc-specific 40mer logical -1751
AAAGTTTGAAACAAACTGAACAACGTACAGAAGAAAACCA
>lc-specific 40mer logical -1752
AAAGTTTGTTACTACATTGTCAGGAAGGAAGCTCCCAGTA
>lc-specific 40mer logical -1753
AAAGTTTGTTGTACTCAGCAATTTGGGCTTTTAAGTTTTC
>lc-specific 40mer logical -1754
AAAGTTTTGAGCCATAATGAAGATTTCACGGTTCATATCA
>lc-specific 40mer logical -1755
AAAGTTTTTATAACCCCTATAAAGGTAATCTATTATTCAT
>lc-specific 40mer logical -1756
AAATAAAAAGTACATGTACTCTTTGGGGTTCTAGAGCCCC
>lc-specific 40mer logical -1757
AAATAAAACTATAAGGAGGTGCGATAATGTCTAAAGCTAT
>lc-specific 40mer logical -1758
AAATAAAAGATACTTTTAATTTGGTTATTTATATACTATA
>lc-specific 40mer logical -1759
AAATAAAAGCCCCCGAGTAGGGGGCAGCCAGTGGTAATAG
>lc-specific 40mer logical -1760
AAATAAAAGGTATGAATACTTCAACAACTAGGTCTATTAC
>lc-specific 40mer logical -1761
AAATAAAAGTATATGAACGGAGGTATATCTATGAAGGCCT
>lc-specific 40mer logical -1762
AAATAAAATGATACTGTAACAAGTTTTATTTGGAGGTGCT
>lc-specific 40mer logical -1763
AAATAAAATGGAGCTGGCGATAGGAATTGAACCCACAACC
>lc-specific 40mer logical -1764
AAATAAACCAACTTTCACACCACACGTAGACACTGGTGAC
>lc-specific 40mer logical -1765
AAATAAACGCTTGGCTTTCAAAGAAGAAGTAACAGCTAAA
>lc-specific 40mer logical -1766
AAATAAACGTATTAAATTGACTATCCACACTGCAAAACCA
>lc-specific 40mer logical -1767
AAATAAAGGAGAGAAGGAATGAAGTTTTCTCATTCTTGGC
>lc-specific 40mer logical -1768
AAATAAAGGAGTTCCTATGGGACAATATAATTTTGATCAA
>lc-specific 40mer logical -1769
AAATAAAGGCACTAAAGATTTTCATAAACCTATACATGGA
>lc-specific 40mer logical -1770
AAATAAAGGGTGGTGGGCTTATGTTAATACATACTGACAA
>lc-specific 40mer logical -1771
AAATAAAGTGCAAATCCGTCAAGCAGTTGAAAAAATCTTC
>lc-specific 40mer logical -1772
AAATAAATATAACCGGGAATTCTTACTTGAATATGTAGAA
>lc-specific 40mer logical -1773
AAATAAATTATAACACTTTTTAAATTTATACACTACTATA
>lc-specific 40mer logical -1774
AAATAAATTATATGAACTACAAGAGGAGGCTCGTAAAGGA
>lc-specific 40mer logical -1775
AAATAAATTCCTCCGCCTTTGGAGATTTTACATCATACAT
>lc-specific 40mer logical -1776
AAATAACAATGAAAACGAAACGATTACAATTGATGATAAT
>lc-specific 40mer logical -1777
AAATAACAGAAGGCTGTACTCATCACATAGAGATGGGTAC
>lc-specific 40mer logical -1778
AAATAACGGCATTAACATTAACTTTTGTGTGTGCCACAAC
>lc-specific 40mer logical -1779
AAATAACGTGACCAGTTTTATCCGCAGAGTAGCAAGTACG
>lc-specific 40mer logical -1780
AAATAACTACTTGAACGTGACGCTCATTCCCGTCTACGCG
>lc-specific 40mer logical -1781
AAATAACTCTTCCTTAAGACCGGAAACTTTTTGTTCCATT
>lc-specific 40mer logical -1782
AAATAAGAACCTTGTAGGTTTAAATAGTTTTCATTAATAT
>lc-specific 40mer logical -1783
AAATAAGACAGTTTGAAACCATCCTGTCTCTAAACAAAAC
>lc-specific 40mer logical -1784
AAATAAGAGGTGTTACATGGATATTCGTGGCTTTGAAGTA
>lc-specific 40mer logical -1785
AAATAAGATAAAGGAGGGATAAAGCGTGGCTAAAAAAGTT
>lc-specific 40mer logical -1786
AAATAAGCTAGTATCCGTTATAATAGATACTAGCTTATTC
>lc-specific 40mer logical -1787
AAATAAGGAGGGATAGTATGAATCCATATAATGTAACAGG
>lc-specific 40mer logical -1788
AAATAAGGCTTGCAATATTCATAGTAATCTCCTATCTGTT
>lc-specific 40mer logical -1789
AAATAAGTTAGTTTTGTTTTCATAGGAACACTTCCTTCCT
>lc-specific 40mer logical -1790
AAATAATAAACCGTATAAATTACGATTATTACCTGCATAG
>lc-specific 40mer logical -1791
AAATAATACATGGAAGCAAAAGCAATCGCTAGACATATCC
>lc-specific 40mer logical -1792
AAATAATAGGAGGAACATATAGATGGCTAAAAAATCTATG
>lc-specific 40mer logical -1793
AAATAATCAAAGGGGATCCCATGATTGAATTTAAGAATGT
>lc-specific 40mer logical -1794
AAATAATCATTTGTCGAAAGGAGGATTATGTAATGCCTAC
>lc-specific 40mer logical -1795
AAATAATGAGCTATTCAAATAGCTTCAAGATATCTTGGAG
>lc-specific 40mer logical -1796
AAATAATGGACGAATAGGACGGTCAATCAAACGGCTATTC
>lc-specific 40mer logical -1797
AAATAATGGCTAAATTGTGGGGCGGGCGTTTCACAAAAGG
>lc-specific 40mer logical -1798
AAATAATGTTGGAAGTGACACCGTAGTGGTGTCACCCCAA
>lc-specific 40mer logical -1799
AAATAATTCTCTGACTTAATGGTGACGTACATGAAAATGT
>lc-specific 40mer logical -1800
AAATAATTCTTATCATTCATTACCTGTTGATTTGAGGATG
>lc-specific 40mer logical -1801
AAATAATTTCTTTAGCATAGTCTACCTCGATAGAATTTCC
>lc-specific 40mer logical -1802
AAATACAAAGCTAAATCCAACTACCGTCGTCGTCAAGGCC
>lc-specific 40mer logical -1803
AAATACAATTAGCTAGAAAATTATCACCTACGGGTATTAT
>lc-specific 40mer logical -1804
AAATACACAACAATACTCTCCCTGTGTATAAACAAAACAA
>lc-specific 40mer logical -1805
AAATACACTTTCCGTGTGCCTTTGACTGCAAATAAAGTGC
>lc-specific 40mer logical -1806
AAATACAGAGGGGTGGATCTTCATGAGTAAAATTAAAGAC
>lc-specific 40mer logical -1807
AAATACAGGGGCTACAATTTGACTACCATAATAAGAACCC
>lc-specific 40mer logical -1808
AAATACATGGACGAACCGCGAAGGCGCGGAATATATGTAC
>lc-specific 40mer logical -1809
AAATACCAGTACCATAGTCAAAACCTTCTAATAAGAAGAA
>lc-specific 40mer logical -1810
AAATACCATGGTGGTGTGATTACAAAATGCGATGATATGG
>lc-specific 40mer logical -1811
AAATACCGATACCAGAAATTGGAGAAGCAGATGTACCGAT
>lc-specific 40mer logical -1812
AAATACCGTTTTTGTTTTCCTGTCATTATTACTCCTACTC
>lc-specific 40mer logical -1813
AAATACCTAACTGCTTCATACAAAGCTCCTCTCAAGCGAA
>lc-specific 40mer logical -1814
AAATACCTGTTCTTTCACTTTGTTCCATGCCTAATACACG
>lc-specific 40mer logical -1815
AAATACGAAACAGTCGTTGGTTTAGAGGTTCATACAGAGC
>lc-specific 40mer logical -1816
AAATACGAAGTCATGTTTATTGTGAAACCAGCTGAAGAGG
>lc-specific 40mer logical -1817
AAATACGAAGTGAGTGATGTTCGTGTAGGCAATGAAATGG
>lc-specific 40mer logical -1818
AAATACGACATACGCCTTTTTGTCAGTATGTATTAACATA
>lc-specific 40mer logical -1819
AAATACGACGATGTACTGGTTTCAAGCCATCGCGCACATC
>lc-specific 40mer logical -1820
AAATACGATGGTAATCCATTCACAAAAAGTTATGTGAAAA
>lc-specific 40mer logical -1821
AAATACGCTGTTCATTTAAAATATCATTTAATGTCATGAA
>lc-specific 40mer logical -1822
AAATACGGCCGCCACCGTTATCGGGCTTAATGAAGTGAAT
>lc-specific 40mer logical -1823
AAATACGGCGCGAAAAAAGCTAAAAAATAATTTTAGCCAT
>lc-specific 40mer logical -1824
AAATACGGTCTTAAAAAAGCCCGCAAAGCAAGCCAATTCT
>lc-specific 40mer logical -1825
AAATACGGTGGTTTTATCCCAGGTATTCGTGCGGGTAAAC
>lc-specific 40mer logical -1826
AAATACGTTTAATTCCTGTAATAACTTTTTCGTTATTGGA
>lc-specific 40mer logical -1827
AAATACGTTTATTCAATGTAATACTCCATTATCAACCACT
>lc-specific 40mer logical -1828
AAATACTAAATGGTGGAGACGAGGAGATTCGAACTCCTGA
>lc-specific 40mer logical -1829
AAATACTAAGAAATTAATCAAAGTATCAAGGACAAAGGAT
>lc-specific 40mer logical -1830
AAATACTAATTTCAGAAGTAGAAATGATTTCAATATTGAT
>lc-specific 40mer logical -1831
AAATACTGAAAAATTTTTCTTCTTTTCCTTTTAATTTAAA
>lc-specific 40mer logical -1832
AAATACTGACTCATAGTAATGCCTCCATATCAACTGAAAC
>lc-specific 40mer logical -1833
AAATACTGCAAGAAACACGATTCTAAATGCAGTCAACAAA
>lc-specific 40mer logical -1834
AAATACTTCGATACCTTCATCTTTACAAATATGTGCAGCC
>lc-specific 40mer logical -1835
AAATACTTCGTTGAAGTAGCTGATCAAAAAAGCTTTAGTA
>lc-specific 40mer logical -1836
AAATACTTGCATAGGGTATCGTTTCATGTTATTATGATTA
>lc-specific 40mer logical -1837
AAATACTTTGACTCGTATCGCTGCAAACGAATTGAATCTT
>lc-specific 40mer logical -1838
AAATACTTTTGGTTCAATTACAACTACTTTCATAGCTGTT
>lc-specific 40mer logical -1839
AAATAGAACAGTGACGCGTAGCCCCCTTCGCTTCTACGAT
>lc-specific 40mer logical -1840
AAATAGAGATGGCAATCGGCACACCTGCGCTCGAAATTTG
>lc-specific 40mer logical -1841
AAATAGCATCTAACAACTCCCGATTTTCCTTGTTTTCCTC
>lc-specific 40mer logical -1842
AAATAGCTTTAGACATTATCGCACCTCCTTATAGTTTTAT
>lc-specific 40mer logical -1843
AAATAGCTTTAGGGCTAGCCTCGAGGTAGAGAGTATAGGC
>lc-specific 40mer logical -1844
AAATAGGAAATCCCAAAGACTCATTACGAATCACATCTCC
>lc-specific 40mer logical -1845
AAATAGGAAATGCACTCACAGAGAGCGGGATTAGCTGAGA
>lc-specific 40mer logical -1846
AAATAGGAGGAAATAATACATGGAAGCAAAAGCAATCGCT
>lc-specific 40mer logical -1847
AAATAGGAGTTAAGATGTTAGAATCAGTAATTGCAAGCCC
>lc-specific 40mer logical -1848
AAATAGGATAAAGGAAAGGAGATAAAATAGTGTCCAGATC
>lc-specific 40mer logical -1849
AAATAGGCAAAATAAAAGCCCCCGAGTAGGGGGCAGCCAG
>lc-specific 40mer logical -1850
AAATAGGCTCTGATGTGTGGATTATGGATATTCACGCACC
>lc-specific 40mer logical -1851
AAATAGGGGTGAATTGTATGAAAACAGAAAAATTATTAGA
>lc-specific 40mer logical -1852
AAATAGGGTATAATACATATTGGTGTATAGTAAACGTGAA
>lc-specific 40mer logical -1853
AAATAGGTACAGATGTTTTAATGGACGCAAGAGGACCATT
>lc-specific 40mer logical -1854
AAATAGGTATGTTAAATTTTTCTTTTTTTGTAAACGCGCC
>lc-specific 40mer logical -1855
AAATAGGTATTCCCCAATAATAAGATCCAAAACAGCATCG
>lc-specific 40mer logical -1856
AAATAGGTGAGACAAAATGTCAAAAATGTGATGCCAAACA
>lc-specific 40mer logical -1857
AAATAGTAATATCATCTATATGAATGAAAGGAGTGAATAT
>lc-specific 40mer logical -1858
AAATAGTAATTCGCTCATAATTCCTCCTTAACCGATAGAA
>lc-specific 40mer logical -1859
AAATAGTACCAACTTGAGCCAAATTAGTTGGTAACATAAT
>lc-specific 40mer logical -1860
AAATAGTCCGTACGGGATTCGAACCCGTGTTACCGCCGTG
>lc-specific 40mer logical -1861
AAATAGTGTCCAGATCTATTAAAAAAGGCCCTTTCGTAGC
>lc-specific 40mer logical -1862
AAATAGTTCCTTACCCGTACGTTGGATAAAGAACCAATAA
>lc-specific 40mer logical -1863
AAATAGTTTACGCAATACATTCACTCCAATCTAACTGACA
>lc-specific 40mer logical -1864
AAATATAACCGGGAATTCTTACTTGAATATGTAGAATCTG
>lc-specific 40mer logical -1865
AAATATAACTGCCATAATAGTCTCCCTATATTGAAATAAA
>lc-specific 40mer logical -1866
AAATATAAGTTACGTTCCAAGTTAGATGCATCAAGAACAT
>lc-specific 40mer logical -1867
AAATATAATCGAATAGTTACTATTTGAATTTAAATATCTT
>lc-specific 40mer logical -1868
AAATATACTAACCGTCTATTTATTTGCATTCACAAATACA
>lc-specific 40mer logical -1869
AAATATACTACAATAGGAAGAGATGTATTTGGCAAGTTGC
>lc-specific 40mer logical -1870
AAATATACTTAGTTGCCATGATGCCTCCCACCTATTACAT
>lc-specific 40mer logical -1871
AAATATAGATCAGAACTTTTTATTATCATTTAGAAAGGCA
>lc-specific 40mer logical -1872
AAATATAGCAATGAATACATCAAAAATATTCGGTTCTGTA
>lc-specific 40mer logical -1873
AAATATAGCATTAAATGATTAAATTAGAAAATGTACATAA
>lc-specific 40mer logical -1874
AAATATAGGAGGTGAACTTAATGTTTACTTTTGATTTGCA
>lc-specific 40mer logical -1875
AAATATAGTAAGGTTAAAATAACGGCATTAACATTAACTT
>lc-specific 40mer logical -1876
AAATATAGTCAAAGCTTTCCATCGTTTCTTTTGTCATACC
>lc-specific 40mer logical -1877
AAATATATAGATACATATGGCTCTGTCCACGCAGCAACTC
>lc-specific 40mer logical -1878
AAATATATATACTTCTATGTGGTTTTCAGAGTACAAACTC
>lc-specific 40mer logical -1879
AAATATATATCAATTATTCTTGACAATTTTTCTCATCAAG
>lc-specific 40mer logical -1880
AAATATATATTAATTCTTCTATGCAGTTTTCAAAGAACAA
>lc-specific 40mer logical -1881
AAATATATGAATTGTTTGTTCTTTGAAAACTGCATAGAAG
>lc-specific 40mer logical -1882
AAATATCAAATTCGATAGCGGTATTCATGGCAATGACACC
>lc-specific 40mer logical -1883
AAATATCCCAGCACTAGAAGGTCGCGAAGTATATCAAGGT
>lc-specific 40mer logical -1884
AAATATCCCATAAAACTCGATACGCTTAAATGTGGTGGTA
>lc-specific 40mer logical -1885
AAATATCCGCGTAACGCTAAGGGCGTAGAATTTAGACAGG
>lc-specific 40mer logical -1886
AAATATCGTTATGAACAACAAAAACGCGAGAAAGAAGCGA
>lc-specific 40mer logical -1887
AAATATCGTTGAAAATATTTTGTAAACCACTCTCCAAGAA
>lc-specific 40mer logical -1888
AAATATCTAGCAAACGAACAGGACCATATCCCTCACCATT
>lc-specific 40mer logical -1889
AAATATCTTGAGCAGGTTTTAAGTGTTTAGGACAACGGGA
>lc-specific 40mer logical -1890
AAATATGAATTAAAAGACGCTCATGATTTATCTGTAGCTT
>lc-specific 40mer logical -1891
AAATATGATAAAATAAATATCATTCGATAAGTATTGAGGA
>lc-specific 40mer logical -1892
AAATATGCACGTCAGTGGACTTCGGTACTGTGCCTAATTT
>lc-specific 40mer logical -1893
AAATATGGACATTAAAGAACAAGAAGTATTCATGGGCGAT
>lc-specific 40mer logical -1894
AAATATGGCCCATTTCTTCTCGTGTATAACGTGGTATCAT
>lc-specific 40mer logical -1895
AAATATGGTCCTTTGAAAGGTAGCTGGATGGGTTTAAAAC
>lc-specific 40mer logical -1896
AAATATGGTTCATACACATCTTCGATGGTATCTCTCTCTT
>lc-specific 40mer logical -1897
AAATATGGTTCCAATAACGAAAAAGTTATTACAGGAATTA
>lc-specific 40mer logical -1898
AAATATGTTAATTCTTGCATAGGAGCACCTCTTTTTCTAT
>lc-specific 40mer logical -1899
AAATATGTTCAAACCTGAACAGGTAGGCAAACGAACTCGT
>lc-specific 40mer logical -1900
AAATATTAAAGTTATCGGTGTTGGTGGCGGCGGTAATAAC
>lc-specific 40mer logical -1901
AAATATTAACGTTTGGAGAATTGGCTTGCTTTGCGGGCTT
>lc-specific 40mer logical -1902
AAATATTAACTATGCGGGAAGAACCGCGGTTAATTAAATA
>lc-specific 40mer logical -1903
AAATATTACACATCAATTGCGCGACATGCGTCCTGTATTG
>lc-specific 40mer logical -1904
AAATATTACTATTGAGGAGATTGAAAGTGAACTTAATCAA
>lc-specific 40mer logical -1905
AAATATTAGCACGATAGTTAATTTTGTGTGGAGGAATTGT
>lc-specific 40mer logical -1906
AAATATTATATCTATTGTACCTTTTTGACCTCTATATGTC
>lc-specific 40mer logical -1907
AAATATTGGCCCTTTATAGTGTTTCTTGATATACTTAACT
>lc-specific 40mer logical -1908
AAATATTTTAAGTCTAGGCATAGCCTTTTGCAACTGACCA
>lc-specific 40mer logical -1909
AAATATTTTCAACGATATTTCTCCGATTAAAGACAATTCA
>lc-specific 40mer logical -1910
AAATATTTTGTAAACCACTCTCCAAGAACCACTCATACGA
>lc-specific 40mer logical -1911
AAATCAAAAAAGGCGATACAGTTGTTGTTATCTCCGGTAA
>lc-specific 40mer logical -1912
AAATCAAAAAGAGTATGCAAGAAAAATTCCAATACGGCAA
>lc-specific 40mer logical -1913
AAATCAAAAAGCGAGATTATGCTTTTTGAGCTTCTTTTAC
>lc-specific 40mer logical -1914
AAATCAAAGAAATCGATCGTGTATTGAAAATCAACGATGA
>lc-specific 40mer logical -1915
AAATCAAAGCTGGTAAAATCGAATACCGTACTGATAAAGC
>lc-specific 40mer logical -1916
AAATCAAAGTCGGTAAAAACGAAACGCTTGAAAGTGCTCT
>lc-specific 40mer logical -1917
AAATCAACAGGTAATGAATGATAAGAATTATTTTGTTTCA
>lc-specific 40mer logical -1918
AAATCAACATCGTTGATACTCCAGGCCATGCTGACTTCGG
>lc-specific 40mer logical -1919
AAATCAACCATTTCGTTACAAACAAAAAAGTCCCTGTAAC
>lc-specific 40mer logical -1920
AAATCAACGAAGCACGCAACGAAGAAATCTTTGAAGAAAA
>lc-specific 40mer logical -1921
AAATCAACGGTGTTGGTTACAGAGCGGCTAAACAAGGCAA
>lc-specific 40mer logical -1922
AAATCAACGTAATCAAAGTTGTTCGTGAAGCAACTGGTCT
>lc-specific 40mer logical -1923
AAATCAAGAATTGATTGCAGGCACCATCGGTTTATTATTC
>lc-specific 40mer logical -1924
AAATCAAGCAAATTAAACATCAATTAAAACAAGAAATGAT
>lc-specific 40mer logical -1925
AAATCAAGGTCGATTTCAGTAGCACCAAGGAATACTACGT
>lc-specific 40mer logical -1926
AAATCAATCCATTCGAACTTGTAGTACCTCAAAAACCTGT
>lc-specific 40mer logical -1927
AAATCAATTTGATTTCTTCAGGTGACACATTTTGCAAACC
>lc-specific 40mer logical -1928
AAATCACAAATGTCAGTCTTAATCATCTTGATGTGTCCTC
>lc-specific 40mer logical -1929
AAATCACAGATTACTAGATGGTGTTTGTCATAGGCTACAT
>lc-specific 40mer logical -1930
AAATCACCCATGATGTCGCCCATGAAAGCATCTGGTGCAA
>lc-specific 40mer logical -1931
AAATCACCTCCTCTTTCGGACTAATGCCCCTATCGACACA
>lc-specific 40mer logical -1932
AAATCACGTATACTGCGAAGTATATCCATACAACAAAGCG
>lc-specific 40mer logical -1933
AAATCACTGATATCCCAGCAGAATATCAAGAAGTAGCTGA
>lc-specific 40mer logical -1934
AAATCATAATTTGTAGCCTCGAGGTGTAATCATGCGACCA
>lc-specific 40mer logical -1935
AAATCATACATAGGGTAAATTTTCCACTCATTACCCGTAT
>lc-specific 40mer logical -1936
AAATCATATGCATCAGCAGGTCCTAACAAACCGGACATAT
>lc-specific 40mer logical -1937
AAATCATATTTACAGCATTTACAAAATTGTGATCCAAACG
>lc-specific 40mer logical -1938
AAATCATCATATGTTTCAGCACGACGAATTTGTGTAACAG
>lc-specific 40mer logical -1939
AAATCATCCTCCTGTGCACTGCTTTATTGATGCTGATATT
>lc-specific 40mer logical -1940
AAATCATCGCAATGATTAATGAACAAATTGGTCGTTATGT
>lc-specific 40mer logical -1941
AAATCATCTTGGAAGAAAAACTCATGACCGAAGACGAATT
>lc-specific 40mer logical -1942
AAATCATGAGAACCTCCATCTGGCATTTGCCAATAAAAAA
>lc-specific 40mer logical -1943
AAATCATGGCTGACCCTTATGTTGGTAAATTAGCGTTCTT
>lc-specific 40mer logical -1944
AAATCATGTGTGCGGTTATCCCGTACCCAGGGTTCAAATC
>lc-specific 40mer logical -1945
AAATCATTACTGGAAATCATCTAACTCTTCTCCTTCTAAA
>lc-specific 40mer logical -1946
AAATCATTAGTGAAGCAGCCTGATGCCGTTTCTGTTACCA
>lc-specific 40mer logical -1947
AAATCATTATTTACCAAAGCGTTGTTTGCTCTAAGAGCAA
>lc-specific 40mer logical -1948
AAATCATTTTACCTGATGGTAGTGCAAAGGAATACGCTGC
>lc-specific 40mer logical -1949
AAATCCAAAACATAAACAAAAACAAGGATAATCTGATAGG
>lc-specific 40mer logical -1950
AAATCCAAAACTATCTTAACTGAAGAAATTGGTTTGAACG
>lc-specific 40mer logical -1951
AAATCCAAGAAGTAATGAATAAATACCCTGTTACTGTTGG
>lc-specific 40mer logical -1952
AAATCCAAGGTGGTTGGAGCGACTTCGACGTAGTAGTTGC
>lc-specific 40mer logical -1953
AAATCCAATATCTGCCACGGCTTCATGGCTATCAACCCTG
>lc-specific 40mer logical -1954
AAATCCACCACGCTGCTGCACTGCTGAGTTAGACTTTGCC
>lc-specific 40mer logical -1955
AAATCCACGTTCTTCGCGATAGCGATGGTCGTGTTGATAC
>lc-specific 40mer logical -1956
AAATCCACTATGCTTATGGAAGAAGGCAAATACACTTTCC
>lc-specific 40mer logical -1957
AAATCCATAAGTTCCCCTTTATTTATAGCTTATAGTTGAG
>lc-specific 40mer logical -1958
AAATCCATACTTTAATGCCGATACAACCATATGTTGTATG
>lc-specific 40mer logical -1959
AAATCCATCCTTATGGTAGATGATGTATATCATAGTGTTG
>lc-specific 40mer logical -1960
AAATCCATGATGCTTCGTGTACATACTCAAACAGCTGGTT
>lc-specific 40mer logical -1961
AAATCCCTGTAGATCTTAAAGTTGTTACAAAATAATTGTA
>lc-specific 40mer logical -1962
AAATCCCTTCGTGGTTTCATTCCATTGTCCCAAGGTGATG
>lc-specific 40mer logical -1963
AAATCCGATGACGGTAAAGAATATGAAATCACTGATATCC
>lc-specific 40mer logical -1964
AAATCCGCAGGCAAAACAATCTTCATCGTAGGCTTCGACG
>lc-specific 40mer logical -1965
AAATCCGCTCCTTCGGGTTCGGGGGTTCGAATCCCTCCCC
>lc-specific 40mer logical -1966
AAATCCGTAGCTCTAAAAGCTGAGATGTGATGACGAGTTA
>lc-specific 40mer logical -1967
AAATCCGTATCGTTGCAGATTTAGTGCGCGGTAAAAACAT
>lc-specific 40mer logical -1968
AAATCCGTATGATAATCTGGCAAGAACCACTGCGCTTGGT
>lc-specific 40mer logical -1969
AAATCCGTATTCGCCTTAAGGCATACGACCACAAAGCTCT
>lc-specific 40mer logical -1970
AAATCCGTCAAGCAGTTGAAAAAATCTTCAATGTAAAAGT
>lc-specific 40mer logical -1971
AAATCCGTCGGTTGGAAACAACCGTACCGGTTCGATTCCG
>lc-specific 40mer logical -1972
AAATCCGTTTTAGTTAACTCTTTAATGGGCTTATTGCCAT
>lc-specific 40mer logical -1973
AAATCCTACTTCGGCGATTATGTACCAGAAGCTCCTGCTA
>lc-specific 40mer logical -1974
AAATCCTATGCGCATTCGTGAAGTTAAGAAGACAATCGCT
>lc-specific 40mer logical -1975
AAATCCTCCAATCGACTCCATTCGTGAGGAAATGGTTACA
>lc-specific 40mer logical -1976
AAATCCTCCTCGATTAAAAGTGTCACTATACAATCCAATA
>lc-specific 40mer logical -1977
AAATCCTCTACCGCTTTATCAGTGCCTTTTGTGAAACGCC
>lc-specific 40mer logical -1978
AAATCCTCTGGTAAGGTGATGCCCAATTTTTCTAATTTAT
>lc-specific 40mer logical -1979
AAATCCTGAAGCATTACCATCCATCTCCATCGACGAACCA
>lc-specific 40mer logical -1980
AAATCCTGTAGATGCTGCCCCTGGTAGTATTCGTGGTGAC
>lc-specific 40mer logical -1981
AAATCCTGTTGATCAACACGTAGTAACGTTAACTATTGAA
>lc-specific 40mer logical -1982
AAATCCTTCCCACCAGATATGCAATATAACGTAGTTGTAG
>lc-specific 40mer logical -1983
AAATCCTTGCTCGCTAAGATTTCTCAAAAAGGTGGTCGTA
>lc-specific 40mer logical -1984
AAATCGAACGCGCCGGTGTTCACTCTGGTGACTCCATGGC
>lc-specific 40mer logical -1985
AAATCGAAGAACAGTTGAACAATATTCGTGAACAACAAGC
>lc-specific 40mer logical -1986
AAATCGAAGCTCGTCATGAAGCTCGTTACCTTGCATTAGC
>lc-specific 40mer logical -1987
AAATCGAAGCTGCCCGTATTGCTATGACTCGTTATATCAA
>lc-specific 40mer logical -1988
AAATCGAAGGTTAATTTAACCTTTTATGCTCATCGTAGTG
>lc-specific 40mer logical -1989
AAATCGAATACCGTACTGATAAAGCAGGTATTATCTCTTG
>lc-specific 40mer logical -1990
AAATCGAGCGTACAAATAAACGTATTAAATTGACTATCCA
>lc-specific 40mer logical -1991
AAATCGAGCGTGAGGCGACGACGATAGGCGCAAATGATAA
>lc-specific 40mer logical -1992
AAATCGAGGATCCACCACAAAGGATTCACAAGAACAAGGT
>lc-specific 40mer logical -1993
AAATCGATCGTGTATTGAAAATCAACGATGAAGTCCTAAG
>lc-specific 40mer logical -1994
AAATCGCAACTTGTACTTCTGGAGAACCAGTGTCACCTTC
>lc-specific 40mer logical -1995
AAATCGCACAAACACAAAGTTCCGACAGCGTTTTTTACAT
>lc-specific 40mer logical -1996
AAATCGCACCAGGTCTATCCTCATGGAACACAACGAGCGT
>lc-specific 40mer logical -1997
AAATCGCAGAAAAAGAATTGAACTTCTACATCATCAATGC
>lc-specific 40mer logical -1998
AAATCGCAGCAACTTCTGTAAAACCATAAGAAACGTGAGC
>lc-specific 40mer logical -1999
AAATCGCCCATGAATACTTCTTGTTCTTTAATGTCCATAT
>lc-specific 40mer logical -2000
AAATCGCCCCACCCGTAATCCACTTGTAAACAGTGCGTAG
>lc-specific 40mer logical -2001
AAATCGCCCCATGAGATTGAATGTATCCGCAAGGCAAGTA
>lc-specific 40mer logical -2002
AAATCGCGGTACCACCTTGTTTGAATGCAGTGCATTCCCC
>lc-specific 40mer logical -2003
AAATCGGATCTACTACTACGCGTTTCATTAGTGACCTCCT
>lc-specific 40mer logical -2004
AAATCGGTAAACAATACCGCGGTACAACTGATATTACTCA
>lc-specific 40mer logical -2005
AAATCGGTGCACATGTTGTAATTGGTGGTTGGACAACCAT
>lc-specific 40mer logical -2006
AAATCGGTGGTATCCCTCGTATCCTTGATATGGGTCAATG
>lc-specific 40mer logical -2007
AAATCGTAAAAGGTTAGGGGCGGTATTTGTGACTATTTTA
>lc-specific 40mer logical -2008
AAATCGTAAGATGAAGTATAGGGGCTGACGCCTGCCCGGT
>lc-specific 40mer logical -2009
AAATCGTATTGAACCCATTGGGCGTACCTTCTCGTATGAA
>lc-specific 40mer logical -2010
AAATCGTCATGGTAATCCTTATCCAATTAGGTGGTTTGGG
>lc-specific 40mer logical -2011
AAATCGTCTGCATTTACAATTAATTTGGACATAGTTATCT
>lc-specific 40mer logical -2012
AAATCGTCTTCAATAATTAAGATATGTTCACTCATGATTC
>lc-specific 40mer logical -2013
AAATCGTGCGGATGCAACGTGGTATTCTTTACCATCGATG
>lc-specific 40mer logical -2014
AAATCGTGCTGATGATAACCCTGAAACAGTACAGAAACGT
>lc-specific 40mer logical -2015
AAATCGTGGATTTAATTCAAAAATTAAAAGACCAAGTAAA
>lc-specific 40mer logical -2016
AAATCGTGGCAGAAGAAAGAAACGTACGTAAAGTCCGCGT
>lc-specific 40mer logical -2017
AAATCGTGGCTTACGAATCTGGTTTGGCTGACGTAGTTGA
>lc-specific 40mer logical -2018
AAATCGTGTTGCCAGAATACAAAGATGAACGCGTATTGAA
>lc-specific 40mer logical -2019
AAATCGTTAAAGGCGAAAACATCCCTGAACCAGGTGTACC
>lc-specific 40mer logical -2020
AAATCGTTAAAGTACAACGTTTAGCAATGAAAATGGGTGC
>lc-specific 40mer logical -2021
AAATCGTTATATGTCATTATTTATTTTGATTTTACCTGTT
>lc-specific 40mer logical -2022
AAATCGTTCGTTCCGCTGGTACATCTGCTCAATTGATGGG
>lc-specific 40mer logical -2023
AAATCTAAACGAGTGATAGCATCTACTGTTTTCGAATTTG
>lc-specific 40mer logical -2024
AAATCTAACCATTCAGGAACATCCGCAACTACTGTATTAC
>lc-specific 40mer logical -2025
AAATCTAACTTTTTCATATACTATACAAGTACCTGTTACA
>lc-specific 40mer logical -2026
AAATCTACACCGGCGATACGTGCCATCTAATCATCCACCT
>lc-specific 40mer logical -2027
AAATCTACAGGCAAAAAATAGGAGGAAATAATACATGGAA
>lc-specific 40mer logical -2028
AAATCTACGTTAGTTCGTGCCGCCTTTGGCATGTTGAAAC
>lc-specific 40mer logical -2029
AAATCTAGATTACGCACGTATTTTGCGTTATCTTCAATAA
>lc-specific 40mer logical -2030
AAATCTAGCTTTTATCATGCAAAGGAGACATCATGATACC
>lc-specific 40mer logical -2031
AAATCTATAACGCGTAATAAGGAGACAAGAAATGGCACAA
>lc-specific 40mer logical -2032
AAATCTATAGTTATATCCTTTTATGGAGGTGCAAAATGCA
>lc-specific 40mer logical -2033
AAATCTATGATTGAACGCGAAAAGAAACGCGCTAAAATCG
>lc-specific 40mer logical -2034
AAATCTATTTTTTTCTTTATATTTGTATCTTAATAATTTA
>lc-specific 40mer logical -2035
AAATCTCAAATTTGGAAAGGAGGTGCCCAAATGCCAACAA
>lc-specific 40mer logical -2036
AAATCTCACCGTGAACCTGGTTCCATCGGTCCTATGATCT
>lc-specific 40mer logical -2037
AAATCTCCAAAAAGCAATCAACGTATTGCAAAAGGTATCT
>lc-specific 40mer logical -2038
AAATCTCCAGCTCGTAAACGTAATTTACGTAAAGCTACAT
>lc-specific 40mer logical -2039
AAATCTCCTGTTGGTCGTAAACATCCTGTTACACCTTGGG
>lc-specific 40mer logical -2040
AAATCTCGTTTGATTACTTTTCCTCTGGGTAATTAGATGT
>lc-specific 40mer logical -2041
AAATCTCTAATGCTATGTAGTCGCCGTCTACTTTAGCACG
>lc-specific 40mer logical -2042
AAATCTCTAGATTTCCAAACCTTTCAGCCCATGAGTTTGG
>lc-specific 40mer logical -2043
AAATCTCTATACTTTATATTTCTCGTCCATAGCCATAAAT
>lc-specific 40mer logical -2044
AAATCTGAAATAGGTTTTATATTCGGCATACTATCACCTC
>lc-specific 40mer logical -2045
AAATCTGACGGCTATGAGGTGTTGACACATAGTCCAAAAG
>lc-specific 40mer logical -2046
AAATCTGCCCGTGGTATGGGTGGCTTTGTGCGCTCCACAT
>lc-specific 40mer logical -2047
AAATCTGCCGGAAAATGTTACAATTCATACGTTAGCATTA
>lc-specific 40mer logical -2048
AAATCTGCTACAACAGTATATTAAAGAGCAAGAATTAACA
>lc-specific 40mer logical -2049
AAATCTGCTCTTAGCGATAAAGTGAATAATAGCGAATTAT
>lc-specific 40mer logical -2050
AAATCTGGATCTTGAGGGATTACACGTTTAGGATTTCTAA
>lc-specific 40mer logical -2051
AAATCTGGTACAAAAGAAAAATGGGAATTCCTTGATGAAG
>lc-specific 40mer logical -2052
AAATCTGGTGGCGTAACAATGTCTCACCTTCGTTTTGGTA
>lc-specific 40mer logical -2053
AAATCTGGTTCTCAGCGTTGGTTTTGCAAACATTGTAAGG
>lc-specific 40mer logical -2054
AAATCTGTATACTATTTTGAGTAAGCTTTAGTCGTGTTTC
>lc-specific 40mer logical -2055
AAATCTGTTATTATGCGTTTTCAGATTTAAGTTCAACTTC
>lc-specific 40mer logical -2056
AAATCTTAAACTGCCGTTAAGGAGGAGACGACATGGCACT
>lc-specific 40mer logical -2057
AAATCTTACCTCGTCGTATTTCCGGTACTTGCGCAAAACA
>lc-specific 40mer logical -2058
AAATCTTACGTTCGGAAGAAAGTGATGCAGTGAATCTGTC
>lc-specific 40mer logical -2059
AAATCTTCAATGTAAAAGTAGAAAAAGTAGCTACTATTCG
>lc-specific 40mer logical -2060
AAATCTTCCCGTTTCATCCGTTTCTGTGATGCTTTCAATA
>lc-specific 40mer logical -2061
AAATCTTCTGTGGTTGTACCACTGAATTCGGCGGCGATCA
>lc-specific 40mer logical -2062
AAATCTTGCGGTTCCAACCCAATAGATGCGTTAGGATAAA
>lc-specific 40mer logical -2063
AAATCTTGCGTCATATGTCTAATAGTGATTTAGAAGGCTT
>lc-specific 40mer logical -2064
AAATCTTGGGTCCTAAAGGCTTGATGCCAAACCCTAAAGT
>lc-specific 40mer logical -2065
AAATCTTTACGTTTTTGCAAGAGATTCACCCTCCTTAGGA
>lc-specific 40mer logical -2066
AAATCTTTATCTAAAGAGCTAGCAGCAACCAAAGTTGTAC
>lc-specific 40mer logical -2067
AAATCTTTATTAAGAACGAACTCTATTAGATAGGGGTGAA
>lc-specific 40mer logical -2068
AAATCTTTCCATGCAGTATGTTGCATTTTGCACCTCCATA
>lc-specific 40mer logical -2069
AAATCTTTGAAAGGAGGTAAACGCAAATGACATTAGACGT
>lc-specific 40mer logical -2070
AAATCTTTGTCAATTCCTCACCATGATGGTCATAATGTAC
>lc-specific 40mer logical -2071
AAATGAAACATATGCATTGTTGCACGGCTTAGCAGAGGAT
>lc-specific 40mer logical -2072
AAATGAAAGAAACTCTTTCTGAAGCAAAAGGTGCTGTATT
>lc-specific 40mer logical -2073
AAATGAAAGAGTGGACATAAGCCCACTCTTTTAAAAGATT
>lc-specific 40mer logical -2074
AAATGAAAGCAACTGTAAATCCTGTTGATCAACACGTAGT
>lc-specific 40mer logical -2075
AAATGAACATCACCTTGGGACAATGGAATGAAACCACGAA
>lc-specific 40mer logical -2076
AAATGAAGGTCATGATGGTACTTGGTATCGTTGCCCTCGT
>lc-specific 40mer logical -2077
AAATGAAGGTTAATGACATTCGCAATATGAGCGCTGCCGA
>lc-specific 40mer logical -2078
AAATGACACAACAAGAAGGTGTATTGCGTGTAGGTTCTGA
>lc-specific 40mer logical -2079
AAATGACATTACGTGTCCCTGTAGCAGTAAAAGCAAAAGT
>lc-specific 40mer logical -2080
AAATGACCTTCAATACGGGAAATCGGATCTACTACTACGC
>lc-specific 40mer logical -2081
AAATGACTCGCCAAGAGGTATTGGATAAGGTTAAATCCGT
>lc-specific 40mer logical -2082
AAATGACTGCGTTTACTTATAAGGACGGCCAACCAACAGA
>lc-specific 40mer logical -2083
AAATGAGCATTCGCAACTTTGCGTTGATTGAGCAAATGAA
>lc-specific 40mer logical -2084
AAATGAGGCAGACCAAGACATCCAGTTGAAATCGTAATTC
>lc-specific 40mer logical -2085
AAATGAGGCTACAGTAAAGAAATATATACGTGAGCAAGAG
>lc-specific 40mer logical -2086
AAATGAGGTGAGATTGTGGCAGACCAACAATGGTCCCACG
>lc-specific 40mer logical -2087
AAATGAGTAATATCAGTTGTACCGCGGTATTGTTTACCGA
>lc-specific 40mer logical -2088
AAATGAGTGCTATCACCGTTCTATTAGCGCTATCTCCAAT
>lc-specific 40mer logical -2089
AAATGAGTGTAAGTGGTTCTTATTCTAATCCAAAACAAAA
>lc-specific 40mer logical -2090
AAATGATAAATAGGACCACAAGTTAGAGGCTTTGGTCCTT
>lc-specific 40mer logical -2091
AAATGATACTGTAACAAGTTTTATTTGGAGGTGCTATAAT
>lc-specific 40mer logical -2092
AAATGATATTTTAAATGAACAGCGTATTTACGCGATGATT
>lc-specific 40mer logical -2093
AAATGATCGTTAAATCCAAAACTATCTTAACTGAAGAAAT
>lc-specific 40mer logical -2094
AAATGATCGTTCATTGTGCTGGTGTAGCTCAGTCGGCAGA
>lc-specific 40mer logical -2095
AAATGATCTGCTACGAAAGGGCCTTTTTTAATAGATCTGG
>lc-specific 40mer logical -2096
AAATGATGAAGTTATTAAATAAAGCGTTATTACGCATGAG
>lc-specific 40mer logical -2097
AAATGATGCATTAGTAACGGTTGAACCGATTGCTAGCGGT
>lc-specific 40mer logical -2098
AAATGATGTACAAGTTGCTCAGAAATCTTCTCGTGCAGAG
>lc-specific 40mer logical -2099
AAATGATTAGGTTATCAAAAATTTTTATAAGTTTTTGAAA
>lc-specific 40mer logical -2100
AAATGATTATTTAACAGGTTTAACCGTGTTGCGAACCATA
>lc-specific 40mer logical -2101
AAATGATTGTATTCACCATGGCCATATATAGGTTCTAAAA
>lc-specific 40mer logical -2102
AAATGATTTAATTGCCATTAGTGGGCCTCCTTACAACTAG
>lc-specific 40mer logical -2103
AAATGCAAAATAAAGCATTTGTTCGTGACCGTGGTAACTA
>lc-specific 40mer logical -2104
AAATGCAACAAGTAGACGCTCAATACCGTCCACAAATTGA
>lc-specific 40mer logical -2105
AAATGCAACATACTGCATGGAAAGATTTTAACACAGGTGT
>lc-specific 40mer logical -2106
AAATGCAACTTGATATGTTCCAAAAAGAAGCAAAAGAAGT
>lc-specific 40mer logical -2107
AAATGCAAGAGAAGGGGGAATAATCCATGGCGGAACCTAT
>lc-specific 40mer logical -2108
AAATGCACTAAATCGCACAAACACAAAGTTCCGACAGCGT
>lc-specific 40mer logical -2109
AAATGCACTATGTGTATCCGTTCCCAAGTGGTCGTGCTGC
>lc-specific 40mer logical -2110
AAATGCACTCACAGAGAGCGGGATTAGCTGAGAACCCGTA
>lc-specific 40mer logical -2111
AAATGCATAAGGAGATTTGGACAATCGGTCGTATTCTCCA
>lc-specific 40mer logical -2112
AAATGCATGCCGGAATCTTTGAAAGCTGCTTCAACTTCGT
>lc-specific 40mer logical -2113
AAATGCATGCTGCTAAAATCGTTAAAGTACAACGTTTAGC
>lc-specific 40mer logical -2114
AAATGCATTAACAAAACAATATGAAAAAATTCTATCCCTT
>lc-specific 40mer logical -2115
AAATGCATTTAGAGGGTAAAGTAGCCATTGTAACTGGCGC
>lc-specific 40mer logical -2116
AAATGCCAACAATTAATCAGCTAGTACGCAAAGGTCGCAT
>lc-specific 40mer logical -2117
AAATGCCACGCGTTCGTGAAGACTTGGGTTACCCTCCATT
>lc-specific 40mer logical -2118
AAATGCCATAATCCAATGGTAAAACTAGTTGGCGAGGCAT
>lc-specific 40mer logical -2119
AAATGCCATCCGTTCTTCACTGGTCAACAACGTGCGGCTC
>lc-specific 40mer logical -2120
AAATGCCTGACTTGAATGCTAATACCGTAGAACAAGGTAT
>lc-specific 40mer logical -2121
AAATGCCTTCGCTACGGTCAAGCACGCCAGTTCGAGTATC
>lc-specific 40mer logical -2122
AAATGCGATTAAGGAGGTCCTATAATATGACAACAGCTAA
>lc-specific 40mer logical -2123
AAATGCGCGAAGTTGGTAAAATCGAAGCTCGTCATGAAGC
>lc-specific 40mer logical -2124
AAATGCGGTAGGTCGGGCAACCGGCGCGGGGGTTCAAATC
>lc-specific 40mer logical -2125
AAATGCGTACACATAAACGCTTAATCGATATTCTTGAACC
>lc-specific 40mer logical -2126
AAATGCGTGCTAAAACACAAGACATGCAAGCTAAGGTTGT
>lc-specific 40mer logical -2127
AAATGCGTTCACTGCATGAACTGTATCTCCCGTTGCCCTA
>lc-specific 40mer logical -2128
AAATGCTAAAAACATTCCTGTAATCACTGTTGACCGCTCT
>lc-specific 40mer logical -2129
AAATGCTAAACGTGCGTTGGAACATGCTCTCGCTGTAGCG
>lc-specific 40mer logical -2130
AAATGCTAGAAGTACCATTTGCTATTGCAGATGCTACAAG
>lc-specific 40mer logical -2131
AAATGCTGCTGTCTTACCAGTACCTGTTTGAGCTTGACCG
>lc-specific 40mer logical -2132
AAATGCTGTAAATATGATTTTGGCTTGTAAGGGCCGTGTA
>lc-specific 40mer logical -2133
AAATGCTGTAACTCTTTATAGTCTAATTCCTCCAATACAG
>lc-specific 40mer logical -2134
AAATGCTGTGAATACGAGCATGAGCATATTGGATATAATA
>lc-specific 40mer logical -2135
AAATGCTTACCATACGCTTAATCGTTAACTATTAGATCGA
>lc-specific 40mer logical -2136
AAATGGAAATCCGTGACCTTCTTTCAGAATACGATTTCCC
>lc-specific 40mer logical -2137
AAATGGAACAAAAAGTTTCCGGTCTTAAGGAAGAGTTATT
>lc-specific 40mer logical -2138
AAATGGACGGTGTGCCAGAAGCTACAGCTCGTGAAGCTAT
>lc-specific 40mer logical -2139
AAATGGAGAAAACCTGAACCTTACAAAGGTAAAGGTATCC
>lc-specific 40mer logical -2140
AAATGGAGCTGGCGATAGGAATTGAACCCACAACCTGCTG
>lc-specific 40mer logical -2141
AAATGGATAAACCAGGTGCTAACCCAGACCATGTTAAACA
>lc-specific 40mer logical -2142
AAATGGCACAAGTTAAAGTAACATTAACAAGAAGCTTAAT
>lc-specific 40mer logical -2143
AAATGGCAGAAATGACAGGGGCTACAATTGTTAGCACAGT
>lc-specific 40mer logical -2144
AAATGGCAGAAGCTAATAAAGCATTTGCTCATTATCGTTG
>lc-specific 40mer logical -2145
AAATGGCAGAATTAAAAGGTTCTAACACTGAAAAAAATCT
>lc-specific 40mer logical -2146
AAATGGCAGATGTAAAAATCATTTTACCTGATGGTAGTGC
>lc-specific 40mer logical -2147
AAATGGCAGTTCGTGGTATGCTTCCAAAAAATAAATTGGG
>lc-specific 40mer logical -2148
AAATGGCATTGAACATTGAAAACATCGTTGCTGAATTGAA
>lc-specific 40mer logical -2149
AAATGGCATTGGGCGCTATCCAAGCAGCTAAATCCGCAGG
>lc-specific 40mer logical -2150
AAATGGCCTTTCAGTTATCTAGTTACACTAGGCAACGGAG
>lc-specific 40mer logical -2151
AAATGGCGATTCTTAATTTCGTTCACAATCTCCTGAATCG
>lc-specific 40mer logical -2152
AAATGGCGCTATGGTATCTGGTCCGATTCCATTGCCAACA
>lc-specific 40mer logical -2153
AAATGGCTATCGAAAAAGCTAAAAAATCCGGTGTTGGTAT
>lc-specific 40mer logical -2154
AAATGGCTCAAATGGTAGCTAAAGCTATGGCTAACCAAGA
>lc-specific 40mer logical -2155
AAATGGCTGCACATATTTGTAAAGATGAAGGTATCGAAGT
>lc-specific 40mer logical -2156
AAATGGCTGCATGGTACACCTCCTTTAAGGGCGATGAGCA
>lc-specific 40mer logical -2157
AAATGGCTGCTGAACAAGCTGCTAAAGCTGCAATGGAACA
>lc-specific 40mer logical -2158
AAATGGCTTTTAAAGTATTACAAGTGGATCACATCGGTAT
>lc-specific 40mer logical -2159
AAATGGGCCAACGTCATAATTTGGAATCCATCGTTGTTAT
>lc-specific 40mer logical -2160
AAATGGGCCTATAGCTCAGCTGGTTAGAGCGCACGCCTGA
>lc-specific 40mer logical -2161
AAATGGGGCAAGATGGTTACCCTTATTGGGAAGCAACAAA
>lc-specific 40mer logical -2162
AAATGGGTACAGCTCTTGCTCGTTTGGCAGAAGAAGATCC
>lc-specific 40mer logical -2163
AAATGGGTGCCACACACTCATGAACCAGGGGTACCTCATG
>lc-specific 40mer logical -2164
AAATGGGTGGTTACAGAGTTACCGTACAACGCTTATCCGT
>lc-specific 40mer logical -2165
AAATGGTAACTTTGGCTAAACGTGGTGATCTTCATGCACG
>lc-specific 40mer logical -2166
AAATGGTACTTCTAGCATTTTCGCTAAGGTTTGAGCCAAT
>lc-specific 40mer logical -2167
AAATGGTAGACCAGTGTGTTTTGATAGGGGTGAAAGCAAA
>lc-specific 40mer logical -2168
AAATGGTAGCTAAAGCTATGGCTAACCAAGACCGCGCTAA
>lc-specific 40mer logical -2169
AAATGGTATCTGTAAATAATACAGCTCGTAAAGCATTGGA
>lc-specific 40mer logical -2170
AAATGGTATGCAGATAAAGATTTCGCTGCTAATCTTCATG
>lc-specific 40mer logical -2171
AAATGGTATTGCCATTCGTTATTCATTCTGCCCACCTCCT
>lc-specific 40mer logical -2172
AAATGGTCATATCGTATTGGCTCATGTGTCAGGTAAAATG
>lc-specific 40mer logical -2173
AAATGGTCCGAGGTGGCATTGCCTGATGAATGATCAAGAA
>lc-specific 40mer logical -2174
AAATGGTCCTGTCAAACCTTGCCATGTATTAAGGTTTTCA
>lc-specific 40mer logical -2175
AAATGGTCGCATGATTACACCTCGAGGCTACAAATTATGA
>lc-specific 40mer logical -2176
AAATGGTGCGTTACATCATACATATTGTATCATGCAACGC
>lc-specific 40mer logical -2177
AAATGGTGGAGACGAGGAGATTCGAACTCCTGACCCCCTG
>lc-specific 40mer logical -2178
AAATGGTGGCTGCTTCTAAGCCAACATCCTGGTTGTTTTG
>lc-specific 40mer logical -2179
AAATGGTGGGCCTAGGTGGACTCGAACCACCGACCTCACG
>lc-specific 40mer logical -2180
AAATGGTGTTATCTATTTGAATGGAGAGATTCTATGGAAG
>lc-specific 40mer logical -2181
AAATGGTTCCTAACGAAGTTAAAGACCTTGTACGCGGTAA
>lc-specific 40mer logical -2182
AAATGGTTGATACATTCGTAGAATTGCGCGCTAAAAAAGG
>lc-specific 40mer logical -2183
AAATGGTTGATTTTATGTCGGTTGTGTAAAGTGGAGGCAG
>lc-specific 40mer logical -2184
AAATGGTTGTTGCTGAAGAAGGCGCTACAATTCAAAAAGA
>lc-specific 40mer logical -2185
AAATGTAAGATATACAACGCGTTTTTCCGCCATGTGGGCG
>lc-specific 40mer logical -2186
AAATGTAATAGGTGGGAGGCATCATGGCAACTAAGTATAT
>lc-specific 40mer logical -2187
AAATGTACAAATGGCTGCATGGTACACCTCCTTTAAGGGC
>lc-specific 40mer logical -2188
AAATGTACATTATGACCATCATGGTGAGGAATTGACAAAG
>lc-specific 40mer logical -2189
AAATGTACGGCTACAAAAAACGACAATGTATCTAATGCAT
>lc-specific 40mer logical -2190
AAATGTACGGTGGTCACTCTACATTCTTGCCGTTGAAAGT
>lc-specific 40mer logical -2191
AAATGTAGAATACACAGAAAATGATGGTATTGGTAAAATC
>lc-specific 40mer logical -2192
AAATGTAGCGTTTTTCACCATCAGCGTAGTTAAGCAAAGC
>lc-specific 40mer logical -2193
AAATGTAGGAATAACTTTGAGCGTGAATTTCTTCTTGGAA
>lc-specific 40mer logical -2194
AAATGTAGTGGTTTTAATTCGTTACTCATGGCACATGCCT
>lc-specific 40mer logical -2195
AAATGTCACCCATAAAACGAGAATATTCTGCCCAGTTCAT
>lc-specific 40mer logical -2196
AAATGTCAGTCTTAATCATCTTGATGTGTCCTCCTTAATA
>lc-specific 40mer logical -2197
AAATGTCATTGCTGCCTCCACTTTACACAACCGACATAAA
>lc-specific 40mer logical -2198
AAATGTCCGGGGCTAAAGTGTAAAACCGAAGTCGTGTCAT
>lc-specific 40mer logical -2199
AAATGTCCGTATCCATGACAATGAACGGCGCCGTATTGCC
>lc-specific 40mer logical -2200
AAATGTCTGTATTCCAGCTAACCACAATGGTAGCAGCCAA
>lc-specific 40mer logical -2201
AAATGTGAAGTAAACCTTCAATACCGCCGATATCTACGAA
>lc-specific 40mer logical -2202
AAATGTGCTCACCCAGACTACAAACCTATGTTAACTGAAT
>lc-specific 40mer logical -2203
AAATGTGGGCGGCTCAATTCTTAACTCATAAAAAACCTCA
>lc-specific 40mer logical -2204
AAATGTTACAATTCATACGTTAGCATTAAAACGTGGTAGC
>lc-specific 40mer logical -2205
AAATGTTACGGTAATGATGACCCATAAGATTATGATTGCG
>lc-specific 40mer logical -2206
AAATGTTCAATACATTGCTGGAGAAGAATTTAGGCAAGGA
>lc-specific 40mer logical -2207
AAATGTTCTGCCATTATTTGTTGTGCCCTTTCCACACACT
>lc-specific 40mer logical -2208
AAATGTTCTGGAGCTGCAGCCACTTCTGCTTCAGTTGCCA
>lc-specific 40mer logical -2209
AAATGTTGGCTGAAGGTGTTGAATACAAAGTAATCAAAAA
>lc-specific 40mer logical -2210
AAATGTTGGCTGACTTGGCAGTTAACGATGCAGCAGCATT
>lc-specific 40mer logical -2211
AAATGTTGGGGTGACACCACTACGGTGTCACTTCCAACAT
>lc-specific 40mer logical -2212
AAATGTTTCACCTTGTTCTTGTGAATCCTTTGTGGTGGAT
>lc-specific 40mer logical -2213
AAATGTTTCATTGCGATCAATTGCCATATACTCAGCTCCT
>lc-specific 40mer logical -2214
AAATGTTTTCCCACCGTTTAACGGCCTCATGGAACGCCGA
>lc-specific 40mer logical -2215
AAATGTTTTTCCCAACATCAATTGAGTTTGACAAAATTCA
>lc-specific 40mer logical -2216
AAATGTTTTTCTTTAATGGAACCGTAACCAATTTGTACTG
>lc-specific 40mer logical -2217
AAATTAAAACTCACAAACTTCGGTTTGTGAGTTTTCTATC
>lc-specific 40mer logical -2218
AAATTAAAACTCGTCGCGCAGCGGCTAAACGTTTCGCAGT
>lc-specific 40mer logical -2219
AAATTAAAAGACCAAGTAAAACCATTAGGTAAAAAAATCG
>lc-specific 40mer logical -2220
AAATTAAACAGAAATTAACAACCTGTGGATAACTCTGTGG
>lc-specific 40mer logical -2221
AAATTAAACGTATACGCTGGTCCTGAGCATCCACATGCAG
>lc-specific 40mer logical -2222
AAATTAAAGACGCTTTCACAAAGGGCAAGGCATTCATCCC
>lc-specific 40mer logical -2223
AAATTAAAGAGGCATTGCGCACCTTTATGGAACGCCCTCG
>lc-specific 40mer logical -2224
AAATTAACACACATCATTATAAAGGAGGAATTGAACATGC
>lc-specific 40mer logical -2225
AAATTAACGAAGTTATCAAGATGCCGCATTTATTGGACAT
>lc-specific 40mer logical -2226
AAATTAAGGTCGTAATTATTCGTGAAACTCGCGTTGTGGA
>lc-specific 40mer logical -2227
AAATTAAGTATAGTCGGTCTAGACTTATAAGTAAAGATAA
>lc-specific 40mer logical -2228
AAATTAATAAACCTAGAATCAATGTGTACAATAATGGCAA
>lc-specific 40mer logical -2229
AAATTAATAATAGCCTTATTTATTTATATGATGATATGGC
>lc-specific 40mer logical -2230
AAATTAATGCATTAATGAAAGAAAAGGCAGGTAAATAATG
>lc-specific 40mer logical -2231
AAATTAATTCTATCATCACAGTATGCCTCTCTATTAATTA
>lc-specific 40mer logical -2232
AAATTACAAAACAACGTAATGCGAAAGTTGAAGATTACTT
>lc-specific 40mer logical -2233
AAATTACAATCTGCATCATAATAAACTGTAGTACCTAAAA
>lc-specific 40mer logical -2234
AAATTACACCAATCATCTTGTACCTCCTAGGCCGTTCTTG
>lc-specific 40mer logical -2235
AAATTACCGCAAGAGAGGTATAGATATGAGTTTATTTCGT
>lc-specific 40mer logical -2236
AAATTACCTAGAATTTGTACAGAGTTCATGTTTTCCTCCA
>lc-specific 40mer logical -2237
AAATTACGCATCTGTATCTGGTAAATAACAGAAGGCTGTA
>lc-specific 40mer logical -2238
AAATTACGTCGTCAAATCGCAGAAAAAGAATTGAACTTCT
>lc-specific 40mer logical -2239
AAATTACTTGACAACTACCGTACAATCGTTGATACTATTA
>lc-specific 40mer logical -2240
AAATTAGAAAAATTGGGCATCACCTTACCAGAGGATTTGA
>lc-specific 40mer logical -2241
AAATTAGAAGCTCCTGGTTATGTAGCATGTCCACAATGCC
>lc-specific 40mer logical -2242
AAATTAGAATACACGCGGAGGCTATAACTAAGTAAATACC
>lc-specific 40mer logical -2243
AAATTAGAATTCAAAGGTGACCAAGTAGTTAACGTAGCTG
>lc-specific 40mer logical -2244
AAATTAGACAATATTGAGCACAAAGAGGAAGCTTTACATC
>lc-specific 40mer logical -2245
AAATTAGCAGTAATTAAAGAATACGCTACTCATGAAGGTG
>lc-specific 40mer logical -2246
AAATTAGCTCAAATCGGTAAACAATACCGCGGTACAACTG
>lc-specific 40mer logical -2247
AAATTAGCTCTTGGCTGTGCTGATATGGGTGCAGAACAAT
>lc-specific 40mer logical -2248
AAATTAGCTGATCAACGTTTAAAAGAAGCTGCTGAAAAAG
>lc-specific 40mer logical -2249
AAATTAGTAACACGTTTCATTAACAAAGTTATGTACGATG
>lc-specific 40mer logical -2250
AAATTAGTTAAACAAGTAAAACTACAAATTGAAGCCGCTA
>lc-specific 40mer logical -2251
AAATTAGTTGGTAACATAATGATCCCAGCTCCTAGCATAT
>lc-specific 40mer logical -2252
AAATTATAATCTGATTATAATGTTTCTATAGAATGAAAGT
>lc-specific 40mer logical -2253
AAATTATACACGACGGCGTTTTGGAGGGCGACAACCATTG
>lc-specific 40mer logical -2254
AAATTATAGCTGTCACGGCCGGATGCAATTTTATGAAAGC
>lc-specific 40mer logical -2255
AAATTATAGTGGTTGATAATGGAGTATTACATTGAATAAA
>lc-specific 40mer logical -2256
AAATTATATACTATTTTATAGCTATTATTCAATTCAATTG
>lc-specific 40mer logical -2257
AAATTATATGAACTACAAGAGGAGGCTCGTAAAGGAGGCG
>lc-specific 40mer logical -2258
AAATTATATTGTCCCATAGGAACTCCTTTATTTATTGAAA
>lc-specific 40mer logical -2259
AAATTATCACCTACGGGTATTATTGGTATAAATGCGATGG
>lc-specific 40mer logical -2260
AAATTATCCCCGATTTTAACGGTAACTGTTTGCTCTAATG
>lc-specific 40mer logical -2261
AAATTATCCTCCGAGGAAAATAGTAATTCTATTAATCTAA
>lc-specific 40mer logical -2262
AAATTATCGTAAGTACAAAGGAGTATTAAAATGGCAGAAT
>lc-specific 40mer logical -2263
AAATTATGAAAGTTGCAATCGGTTGTGATCATGGCGGATT
>lc-specific 40mer logical -2264
AAATTATGGGGTGGCCTATCGTGTTCTATACACAGGACGA
>lc-specific 40mer logical -2265
AAATTATGTTCAGCGTTTGCGATTGCAGAACGCATAACTT
>lc-specific 40mer logical -2266
AAATTATGTTTATTCCGCTTGAAACCTTTATTAAAACATT
>lc-specific 40mer logical -2267
AAATTATTCAAACAATAGGTAACTACTTTGCACGTCGTGC
>lc-specific 40mer logical -2268
AAATTATTCGGTTCCAAAGTAAAAATGACAGTAAAACGCT
>lc-specific 40mer logical -2269
AAATTATTGAACGAGCGTTGCGTTTGAGGTCCGTAAATTC
>lc-specific 40mer logical -2270
AAATTATTTTTTAGCTTTTTTCGCGCCGTATTTGGAACGA
>lc-specific 40mer logical -2271
AAATTCAAAAAGCTTTCAACTTGGCAGAAATGTATCAATG
>lc-specific 40mer logical -2272
AAATTCAAAACAAGATTCAAGTTACACAACAGAAAGAGGG
>lc-specific 40mer logical -2273
AAATTCAAAGCAGAAGTATACGTATTGACTAAAGAAGAAG
>lc-specific 40mer logical -2274
AAATTCAACGATAGCATCAACGATGTCATCATTATCTGTA
>lc-specific 40mer logical -2275
AAATTCAACGTTACAGTAAATGGTACAGCATATGATGTAG
>lc-specific 40mer logical -2276
AAATTCAAGAATCCGCTTACAAATGGCAAATGGAAGTTGA
>lc-specific 40mer logical -2277
AAATTCAATTTACCCAGTTTAATATTCTCCAAAGTGCCAT
>lc-specific 40mer logical -2278
AAATTCACATACCTTACAATCATCACAGTTGTTATGACAG
>lc-specific 40mer logical -2279
AAATTCACGCTCAAAGTTATTCCTACATTTTGGACACTGT
>lc-specific 40mer logical -2280
AAATTCATAAGCTCCGTTCTGATGTAGAACGAGAAAATAA
>lc-specific 40mer logical -2281
AAATTCATACGCATTTTACCTGACACATGAGCCAATACGA
>lc-specific 40mer logical -2282
AAATTCATCTTTTCCAACAGTGTTTGATTGACATGTTCTA
>lc-specific 40mer logical -2283
AAATTCCAAGACCGCTGTTTTACCGATACGTTTAATCGCT
>lc-specific 40mer logical -2284
AAATTCCAATTACATCCAATTACAACTCCAGAAGCTGACA
>lc-specific 40mer logical -2285
AAATTCCGCGCATCTCGTCGCTTATGGGCAACAATCATGA
>lc-specific 40mer logical -2286
AAATTCCTCAAGGTACATTAGAGCAAACAGTTACCGTTAA
>lc-specific 40mer logical -2287
AAATTCCTCCGCCTTTGGAGATTTTACATCATACATAGTA
>lc-specific 40mer logical -2288
AAATTCCTGCCGGCTTTATGCCAAATATCTTAGGTCAATT
>lc-specific 40mer logical -2289
AAATTCCTGGCGGTATGTTGTCCAATACTCAAAACCAATT
>lc-specific 40mer logical -2290
AAATTCGAAAACAGTAGATGCTATCACTCGTTTAGATTTA
>lc-specific 40mer logical -2291
AAATTCGACGACATGATGGAATGGTTGGCAGGCGTATATG
>lc-specific 40mer logical -2292
AAATTCGATTACATCTTGATTTTTAATATATGGAGGCATA
>lc-specific 40mer logical -2293
AAATTCGCCTTCTTCTAATTGTTCTGCACCCATATCAGCA
>lc-specific 40mer logical -2294
AAATTCGGCAATATCGGTGACGTAATCGTTGCTTCTGTAA
>lc-specific 40mer logical -2295
AAATTCGGGAAATGACCGTAGAAGCCGCGGCTGAAGGTAG
>lc-specific 40mer logical -2296
AAATTCGGTATAATAGCAACGACAGCTAAGAATACAGCGC
>lc-specific 40mer logical -2297
AAATTCGGTATCAGCCGTATTGCGTTCCGTGAATTGGCGT
>lc-specific 40mer logical -2298
AAATTCGTACGTCAATCTGGTGGTCGTGGTCAATATGGTC
>lc-specific 40mer logical -2299
AAATTCGTATAGCAACATCATTATATGCACTTGCTTATGC
>lc-specific 40mer logical -2300
AAATTCGTCTAGCGTCGACTTCGACTGGTCCCATTGAATC
>lc-specific 40mer logical -2301
AAATTCTAAGAAGGAGGAACTATAGACATGGCGAGAATTG
>lc-specific 40mer logical -2302
AAATTCTACGCCCTTAGCGTTACGCGGATATTTCCAAGTT
>lc-specific 40mer logical -2303
AAATTCTACTTGAACGTTCCTGACGTTGTAGAACACTACA
>lc-specific 40mer logical -2304
AAATTCTATCGAGGTAGACTATGCTAAAGAAATTATTTAA
>lc-specific 40mer logical -2305
AAATTCTCTTTTACATTACTGTTCTCCATCACAGTACCTC
>lc-specific 40mer logical -2306
AAATTCTTCACATTGGGTATCAATGATGATGTTACATTCT
>lc-specific 40mer logical -2307
AAATTCTTCTCCAGCAATGTATTGAACATTTTGGTAGAAA
>lc-specific 40mer logical -2308
AAATTCTTCTTCAATTGCTTTTACAAGATCATTAAGTTCA
>lc-specific 40mer logical -2309
AAATTGAAAGCTAAAGTTGTTAAACCTTTAACTGGTTTAC
>lc-specific 40mer logical -2310
AAATTGAAGCCGCTAAAGCTACTCCAGCACCACCAGTTGG
>lc-specific 40mer logical -2311
AAATTGACTATCCACACTGCAAAACCAGGTATGGTTATCG
>lc-specific 40mer logical -2312
AAATTGACTATTTCTGCCATGGTTGTGGCATTGTACATCG
>lc-specific 40mer logical -2313
AAATTGAGTCGCTCATGGTAACACGCCACTATAAAGGCTT
>lc-specific 40mer logical -2314
AAATTGATCGAAGACGCTATTCGTCAACTTGATAGTAAAA
>lc-specific 40mer logical -2315
AAATTGATGAAATGGGCGGCGCTGTAGTAGCAATCGAAAA
>lc-specific 40mer logical -2316
AAATTGCAGTAGGCATGACATTGGATCAAATTACAAATGC
>lc-specific 40mer logical -2317
AAATTGCATCCGGCCGTGACAGCTATAATTTAGATACGTG
>lc-specific 40mer logical -2318
AAATTGCCGCATAGAATAGGCCCCAGAATACTACATATGA
>lc-specific 40mer logical -2319
AAATTGCCGCGCATTGGGAATTCTGTTTCAGGCAAATGTA
>lc-specific 40mer logical -2320
AAATTGCGCAACGTAACTTCGGTGGTCAATCCTATCCACG
>lc-specific 40mer logical -2321
AAATTGCTGAATTGAAAATGCCTGACTTGAATGCTAATAC
>lc-specific 40mer logical -2322
AAATTGCTGTGCCTACACGAACGATGTTAGCCCCTTCTTC
>lc-specific 40mer logical -2323
AAATTGGAACAAAAGGAATACTTCCGTCACTCTGGTTACC
>lc-specific 40mer logical -2324
AAATTGGAAGAAATCGCTGAATCCTTCGAAGGCGTTGAAA
>lc-specific 40mer logical -2325
AAATTGGAGGAAAGAAAAATGGCAGATGTAAAAATCATTT
>lc-specific 40mer logical -2326
AAATTGGCGATACAGTTAAAATTGTAGAAACTCGTCCACT
>lc-specific 40mer logical -2327
AAATTGGTACTTACTCATGAGTTCCTCCTACTTAGGTAAC
>lc-specific 40mer logical -2328
AAATTGGTTACGGTTCCATTAAAGAAAAACATTTAACAAA
>lc-specific 40mer logical -2329
AAATTGGTTGGTCAACGCCGTAACATGCTTGACTACCTTC
>lc-specific 40mer logical -2330
AAATTGTAAAGGGTGGCTTATATCGTCATTTTAAAGGCAT
>lc-specific 40mer logical -2331
AAATTGTACGCAACACATGTGCTGCTAATATAAAACCTGC
>lc-specific 40mer logical -2332
AAATTGTACTACTTACGTAACCTTACTGGTAAAGCTGCTC
>lc-specific 40mer logical -2333
AAATTGTAGAAACTCGTCCACTTTCTAAAGATAAATGTTG
>lc-specific 40mer logical -2334
AAATTGTATCATCTTTACGTTATACTTTCAAATGTAATCA
>lc-specific 40mer logical -2335
AAATTGTATCTGTTATGCTTGATCAACATTTGAAAAATGT
>lc-specific 40mer logical -2336
AAATTGTATTCCATTTTGGAACGTATTGAGAACAATATTC
>lc-specific 40mer logical -2337
AAATTGTCAAGAATAATTGATATATATTTTCAATAATTAT
>lc-specific 40mer logical -2338
AAATTGTCACTTCTACAACTCATGTTAATCTCCTCACTTT
>lc-specific 40mer logical -2339
AAATTGTGACCAATGCCTGGGATGTAAGCAGTTACTTCAA
>lc-specific 40mer logical -2340
AAATTGTGCGCTAGCGGTGAATACATGTTTGCCCTTGTAT
>lc-specific 40mer logical -2341
AAATTGTGGGGCGGGCGTTTCACAAAAGGCACTGATAAAG
>lc-specific 40mer logical -2342
AAATTGTTCCAAGAATCGTACATCATCTTCAAAGAATAGA
>lc-specific 40mer logical -2343
AAATTGTTCCCTGCAATTAATGGTCCTCTTGCGTCCATTA
>lc-specific 40mer logical -2344
AAATTGTTGAAAAGGCTACATCTGTTCATGATATTGATGT
>lc-specific 40mer logical -2345
AAATTGTTTCCGTCAATACAGATGCATTGTGTAAATAAAG
>lc-specific 40mer logical -2346
AAATTGTTTGATACAATTGCTCCAAAATATGCAGACCGTC
>lc-specific 40mer logical -2347
AAATTGTTTTGTGCTGTATTAGTGTTCGGCTCTTGGCCGC
>lc-specific 40mer logical -2348
AAATTTAAAAACTTTCCACTATATAGAATGTGATTTATTA
>lc-specific 40mer logical -2349
AAATTTAAAACTATGGACGGCAACCAAGCGGCTGCTCACG
>lc-specific 40mer logical -2350
AAATTTAAATGTTTCACCTTGTTCTTGTGAATCCTTTGTG
>lc-specific 40mer logical -2351
AAATTTACACCTGATGAATTAGGTAAATTATTCTTACGGT
>lc-specific 40mer logical -2352
AAATTTACAGAAATGAAATCCCTTACAATTCCTTCTGTAC
>lc-specific 40mer logical -2353
AAATTTACCCAAGAACCTTTTGTGGCATCTGATACAGTGC
>lc-specific 40mer logical -2354
AAATTTACGACTCATGTGATTATTGCCTCCTTAAGCATTT
>lc-specific 40mer logical -2355
AAATTTAGAAGTAGGCATCGTAGGCCTTCCAAATGTTGGT
>lc-specific 40mer logical -2356
AAATTTAGACCATACCATAACGATATATAGATGCGCAAAG
>lc-specific 40mer logical -2357
AAATTTAGATAGTACGGAACCAAAGATGGCATTCCCTTTA
>lc-specific 40mer logical -2358
AAATTTATACACTACTATAAGAAAATGTAATATATAAGGA
>lc-specific 40mer logical -2359
AAATTTCAACAGGTGATATGTTCCGCGCTGCGATTAAGAA
>lc-specific 40mer logical -2360
AAATTTCACCGATACCGATAAATGATCCCGCTGAAAGCCA
>lc-specific 40mer logical -2361
AAATTTCAGTTCTGTTCAAAATGGCTTCAGTTTTGTAGCC
>lc-specific 40mer logical -2362
AAATTTCCATATATACAGGCACGATATCGTAGCCCGGTGC
>lc-specific 40mer logical -2363
AAATTTCCGAAACTTACCGGATACATAATGTCACTCATAA
>lc-specific 40mer logical -2364
AAATTTCGATGAAACAGTTGAAATCGCTTTCAACTTGAAT
>lc-specific 40mer logical -2365
AAATTTCTGAAATCGTTGGTGGCGCTAATGCCTTGCAATA
>lc-specific 40mer logical -2366
AAATTTCTGTAGTATATTATGCACTCCTAATAATAACATA
>lc-specific 40mer logical -2367
AAATTTCTTATCCAGCACCAGAATCTGCCAAAGATGTGTT
>lc-specific 40mer logical -2368
AAATTTCTTTCCTATATGTTCTTTTGCTTGCTCTACTTGC
>lc-specific 40mer logical -2369
AAATTTGAACGTACGAAACCGCATGTTAACATCGGTACAA
>lc-specific 40mer logical -2370
AAATTTGATTGGAAAGTATTGGATCGTAATTATGAAGATG
>lc-specific 40mer logical -2371
AAATTTGCAGTTGCAGTTTTCTTAACCAACTCAATTGCTT
>lc-specific 40mer logical -2372
AAATTTGCATTTGATTGGAAGTTTATGGCTTGCAAGACGC
>lc-specific 40mer logical -2373
AAATTTGCTCATGGACTTAACCTTTCTTCTGTAAAAAATC
>lc-specific 40mer logical -2374
AAATTTGGTCAGCTATTTTATCTGGATGGCCTTCAGTAAC
>lc-specific 40mer logical -2375
AAATTTGTAATGTATTGCGCGAAGTATTCGGTGAATACGA
>lc-specific 40mer logical -2376
AAATTTGTGCGATATCCATAATAATCTACCTTTCTCCACT
>lc-specific 40mer logical -2377
AAATTTTAATCCATACTTTACCACCACGTTTGATATAACG
>lc-specific 40mer logical -2378
AAATTTTAGGTACTACAGTTTATTATGATGCAGATTGTAA
>lc-specific 40mer logical -2379
AAATTTTATCCGACGTACGCACACCGATTAGTGTGTTGAA
>lc-specific 40mer logical -2380
AAATTTTCCCAACTCGCTCTGCAACAGCAATGGCGCAAGG
>lc-specific 40mer logical -2381
AAATTTTCCCTGACAAACCAATCACAGCTAAACCAGCTGG
>lc-specific 40mer logical -2382
AAATTTTCTTCTGCGTTTAAATGTTTTCCCACCGTTTAAC
>lc-specific 40mer logical -2383
AAATTTTGACAAAGCCTAAAAATGCATTAACAAAACAATA
>lc-specific 40mer logical -2384
AAATTTTGAGTTTAATGTGGATAAAACTACGTTCATAGGT
>lc-specific 40mer logical -2385
AAATTTTGCATTAGCTGCATAAGCTACGTCCCTCATACTT
>lc-specific 40mer logical -2386
AAATTTTGGATCCTCTACAGGGCCAAAGCCAATAAAGGAC
>lc-specific 40mer logical -2387
AAATTTTTCTAACATCTAAATGTGTTTCCTCCTATCGCGC
>lc-specific 40mer logical -2388
AAATTTTTCTTCTTTTCCTTTTAATTTAAAAGCCATGAAG
>lc-specific 40mer logical -2389
AAATTTTTGAGATGAGCCTAACGCCATCACACGTCGATGG
>lc-specific 40mer logical -2390
AACAAAAAAGACCTTTTGCCCAGGGCAAAAGGTCAAATAG
>lc-specific 40mer logical -2391
AACAAAAAAGTCCCTGTAACGAAAAACGTTACAGGGACGA
>lc-specific 40mer logical -2392
AACAAAAACAACAAGCGTTATTGGAACGTGAAGCGTTCCT
>lc-specific 40mer logical -2393
AACAAAAAGGCGAATAAGGAGGAAGACGAATGTACAGAAA
>lc-specific 40mer logical -2394
AACAAAAAGGTACTGGTCGTGCACGTTCCGGTTCCAGCCG
>lc-specific 40mer logical -2395
AACAAAAAGTTTCCGGTCTTAAGGAAGAGTTATTTAACCT
>lc-specific 40mer logical -2396
AACAAAACAGAATTAATCGCAAGTGTTGCACAAAAAACTG
>lc-specific 40mer logical -2397
AACAAAACGACGTACGTTGATGTTTTCACCGATTTTTGCA
>lc-specific 40mer logical -2398
AACAAAACTTTGATTGGGAACAATTGTGGAAAGGTGAAGA
>lc-specific 40mer logical -2399
AACAAAAGACACCAACCATTCGATTGGTGTCTTTACTACA
>lc-specific 40mer logical -2400
AACAAAAGATTATGACAATCTTTATGCCTTTATTCATTGG
>lc-specific 40mer logical -2401
AACAAAAGCTGACCAAGAAAAAATGGGTACAGCTCTTGCT
>lc-specific 40mer logical -2402
AACAAAAGGAATACTTCCGTCACTCTGGTTACCCAGGTGG
>lc-specific 40mer logical -2403
AACAAAAGGAATATCATTTGTAAACTTTTAAGACGATTCA
>lc-specific 40mer logical -2404
AACAAAAGTAGACTCCTTAGATTGTGATCTTATCGATGGT
>lc-specific 40mer logical -2405
AACAAAATGGATAAACCAGGTGCTAACCCAGACCATGTTA
>lc-specific 40mer logical -2406
AACAAAATTATTCATGATTCTCCTTTTTCCGACCATGAGC
>lc-specific 40mer logical -2407
AACAAACAATTCATATATTTCGCGTCTATCGTCGTTGCAT
>lc-specific 40mer logical -2408
AACAAACCTTAATCGTCCTTGCAGTCATGGCTGTTTTATT
>lc-specific 40mer logical -2409
AACAAACCTTGGGAAGATGTGAAAGTTGTTGTTAATGCAC
>lc-specific 40mer logical -2410
AACAAACTACAAACTATACGCAAAAGGACTGGCCTTCGGG
>lc-specific 40mer logical -2411
AACAAACTATAATCAATGGCTAGTGGATTTTTAAAAGGAA
>lc-specific 40mer logical -2412
AACAAAGATTCTCGTGAACAATTCGAAATGCGTACACATA
>lc-specific 40mer logical -2413
AACAAAGCGAAGAGGCGTACCGCCGCATGCGTGAAGCCGG
>lc-specific 40mer logical -2414
AACAAAGCTGACATGGTTGACGATGAAGAATTGATCGAAT
>lc-specific 40mer logical -2415
AACAAAGGAGAATACTTATGGCAGAATATAATGGCGTAAC
>lc-specific 40mer logical -2416
AACAAAGTGGCGGTCATGGTCAATATGGTCACGTTAAGAT
>lc-specific 40mer logical -2417
AACAAATAATGAGCTATTCAAATAGCTTCAAGATATCTTG
>lc-specific 40mer logical -2418
AACAAATACGAAGTCATGTTTATTGTGAAACCAGCTGAAG
>lc-specific 40mer logical -2419
AACAAATAGCGCAACAAGTGGCTAAAGAAAAGGCTAATGA
>lc-specific 40mer logical -2420
AACAAATATATATACTTCTATGTGGTTTTCAGAGTACAAA
>lc-specific 40mer logical -2421
AACAAATATCCCAGCACTAGAAGGTCGCGAAGTATATCAA
>lc-specific 40mer logical -2422
AACAAATCCTCCAATCGACTCCATTCGTGAGGAAATGGTT
>lc-specific 40mer logical -2423
AACAAATCGAACGCGCCGGTGTTCACTCTGGTGACTCCAT
>lc-specific 40mer logical -2424
AACAAATCGAAGAACAGTTGAACAATATTCGTGAACAACA
>lc-specific 40mer logical -2425
AACAAATCGTGGCTTACGAATCTGGTTTGGCTGACGTAGT
>lc-specific 40mer logical -2426
AACAAATCTGTTATTATGCGTTTTCAGATTTAAGTTCAAC
>lc-specific 40mer logical -2427
AACAAATTATCGAAGAAGTCCGCATCAGCGAATAAGGAGA
>lc-specific 40mer logical -2428
AACAAATTCTACTTGAACGTTCCTGACGTTGTAGAACACT
>lc-specific 40mer logical -2429
AACAAATTTGCATTTGATTGGAAGTTTATGGCTTGCAAGA
>lc-specific 40mer logical -2430
AACAACAAAAGATTATGACAATCTTTATGCCTTTATTCAT
>lc-specific 40mer logical -2431
AACAACAAATTTGCATTTGATTGGAAGTTTATGGCTTGCA
>lc-specific 40mer logical -2432
AACAACAAGCAAAAATGGTTGTTGCTGAAGAAGGCGCTAC
>lc-specific 40mer logical -2433
AACAACAATGACCAAATGGTATCTGTAAATAATACAGCTC
>lc-specific 40mer logical -2434
AACAACACAACTGTACTATCAGATAAACCAGAGAATACAA
>lc-specific 40mer logical -2435
AACAACACCACGTACACCATCTGTACCAAATAAACGAGCC
>lc-specific 40mer logical -2436
AACAACACTTAAATACACAACAATACTCTCCCTGTGTATA
>lc-specific 40mer logical -2437
AACAACAGTACCTGCATATACAGAACTGTCTTGATCGCGA
>lc-specific 40mer logical -2438
AACAACATCGTTCGTGTTGCTCTTCAAACTGCAGCTGCTG
>lc-specific 40mer logical -2439
AACAACCACTGTATGTTCGAAATGAGCAGCAGGTTTACCA
>lc-specific 40mer logical -2440
AACAACCAGACCAAATGGGTAAAATCGCTATCGATACAGC
>lc-specific 40mer logical -2441
AACAACCATTACAAACTTGCGCACATGAAAAAATAATGCA
>lc-specific 40mer logical -2442
AACAACCATTTTTGCTTGTTGTTCACGAATATTGTTCAAC
>lc-specific 40mer logical -2443
AACAACCTCGCTTTGATATGATTGCTAAAAAATATTATGT
>lc-specific 40mer logical -2444
AACAACGATGGATTCCAAATTATGACGTTGGCCCATTTCA
>lc-specific 40mer logical -2445
AACAACGCCGCCAGTTACGAAAATATACTTAGTTGCCATG
>lc-specific 40mer logical -2446
AACAACTAACGGTAAAGCTCCATCTCAAGATGTAGTAGCA
>lc-specific 40mer logical -2447
AACAACTACAAGAGCGCTGAAGGAAAAACGACGACCGCCT
>lc-specific 40mer logical -2448
AACAACTCCCGATTTTCCTTGTTTTCCTCTGCATAGGCAA
>lc-specific 40mer logical -2449
AACAACTCTCCAACATTTATCTTTAGAAAGTGGACGAGTT
>lc-specific 40mer logical -2450
AACAACTTCGTACAGACATCCCTACTTTCCGCGCTGGTGA
>lc-specific 40mer logical -2451
AACAACTTTAAGATCTACAGGGATTTTAGCTTCTACAGCT
>lc-specific 40mer logical -2452
AACAACTTTACCTACGCGGACTTTACGTACGTTTCTTTCT
>lc-specific 40mer logical -2453
AACAACTTTGCGAGCTTTTTCTACAGTGGATTCTGCGATA
>lc-specific 40mer logical -2454
AACAACTTTTTTAGCCACGCTTTATCCCTCCTTTATCTTA
>lc-specific 40mer logical -2455
AACAAGAAATTGCAGAAGGTCGTTTGCCTAAAAACTTGCT
>lc-specific 40mer logical -2456
AACAAGAACAACTTCGTACAGACATCCCTACTTTCCGCGC
>lc-specific 40mer logical -2457
AACAAGAAGGTGTATTGCGTGTAGGTTCTGAAACTACATT
>lc-specific 40mer logical -2458
AACAAGAAGTAGCTGCTGAAGATATTTCTAACGATCCTAA
>lc-specific 40mer logical -2459
AACAAGAATTGAATATGATTCAATGGGACCAGTCGAAGTC
>lc-specific 40mer logical -2460
AACAAGACTTGCCAACAGATCAAGTTATGCGTGTAACTAC
>lc-specific 40mer logical -2461
AACAAGATGTGTTCGCGAGTTTGAGGCATAGGGCCGTCAG
>lc-specific 40mer logical -2462
AACAAGATGTTTACGGTTTCAATGCGGACTTCCGTAAAAA
>lc-specific 40mer logical -2463
AACAAGATTACTTCGCCTTGGGAAGCAACTTCACGCAAGA
>lc-specific 40mer logical -2464
AACAAGATTCAAGTTACACAACAGAAAGAGGGTTAATCGA
>lc-specific 40mer logical -2465
AACAAGCAAAAATGGTTGTTGCTGAAGAAGGCGCTACAAT
>lc-specific 40mer logical -2466
AACAAGCACTTGTTCATGCTACTAGCGTAATTGATAAAGC
>lc-specific 40mer logical -2467
AACAAGCATACCGCATGGCTGATAAATTAGTGCCTATTAG
>lc-specific 40mer logical -2468
AACAAGCGCTCAGCCTGTGCAATTTGCGTCATAGAATTTA
>lc-specific 40mer logical -2469
AACAAGCTATGATCAACCGTTTGGCTGATGAATTCTCCAA
>lc-specific 40mer logical -2470
AACAAGCTCAAGAAGCTATTAAAGAAGAAGCTATCCGTGC
>lc-specific 40mer logical -2471
AACAAGCTCATCTCGTGTCCTCCTTCAAAACTACAAAAAA
>lc-specific 40mer logical -2472
AACAAGCTCCAGATGAAGCTGGTTATGTAACTGTATCCTT
>lc-specific 40mer logical -2473
AACAAGCTCGTAAAGAAGGTCTTGGTGGCGAAGTAATCGC
>lc-specific 40mer logical -2474
AACAAGGAAGAAAAATAATGAATACAAAGGAAGCAGTGCG
>lc-specific 40mer logical -2475
AACAAGGACAACGTGTCTGCTGTAAGCTTACTTGCCTTGC
>lc-specific 40mer logical -2476
AACAAGGAGCGAACAGTGTCAGTAGGCTGAGCACCTTTAG
>lc-specific 40mer logical -2477
AACAAGGAGGTGTTCTCATGTACGCAATTATTAAAACTGG
>lc-specific 40mer logical -2478
AACAAGGATAGGAGGGAACTGAATGCTATTAGAATTAAAT
>lc-specific 40mer logical -2479
AACAAGGCAATAAATTAGCTCTTACACTTGGCTTCTCTCA
>lc-specific 40mer logical -2480
AACAAGGCATTAAAGCGCAGCATCAGACCGATGACCATCA
>lc-specific 40mer logical -2481
AACAAGGGACGAAGATCATTCGCGGTTCCACCCTAGTTAA
>lc-specific 40mer logical -2482
AACAAGGTCGTGTCCTCATTCCTGTACCACTACGTGAATA
>lc-specific 40mer logical -2483
AACAAGGTGAAACATTTAAATTTGCTCCGCAATGAACGCA
>lc-specific 40mer logical -2484
AACAAGGTTAAGCATTGTTTTAAGCTCTTCTTGGCTCGCA
>lc-specific 40mer logical -2485
AACAAGTAAAAATGGTATCTAAAACTACTGGTGGTACTGA
>lc-specific 40mer logical -2486
AACAAGTACAACAGAAAAAGGTTGAGTCCGTAACGATTAC
>lc-specific 40mer logical -2487
AACAAGTGCTTGTTTTGCTTCTTCTACTGCGCCTGCTTGA
>lc-specific 40mer logical -2488
AACAAGTGTTGCTGCAATCGGTTCTTTCATCATCGCTATT
>lc-specific 40mer logical -2489
AACAAGTTCGATACCGCGCCAAGCAGTACCAGAAGACAAT
>lc-specific 40mer logical -2490
AACAAGTTGATAACAACATCGTTCGTGTTGCTCTTCAAAC
>lc-specific 40mer logical -2491
AACAAGTTTACATATGGGTCGTATACAGTTTTTGTGAAAG
>lc-specific 40mer logical -2492
AACAAGTTTAGCGAATGCTGCTGCATCGTTAACTGCCAAG
>lc-specific 40mer logical -2493
AACAAGTTTTATTTGGAGGTGCTATAATGGCAACAGTGCA
>lc-specific 40mer logical -2494
AACAATACAGTTAAACGTATTGAAACTGTAGGTGCTGTAA
>lc-specific 40mer logical -2495
AACAATACCGCGGTACAACTGATATTACTCATTTCTTATG
>lc-specific 40mer logical -2496
AACAATACCGTAAATTAAACGTATACGCTGGTCCTGAGCA
>lc-specific 40mer logical -2497
AACAATACTGCAGCTGGTGGAGTCTTAGTGATGAAGTCGA
>lc-specific 40mer logical -2498
AACAATACTGGTAAAATGACAGTTCGTCACCAAGGTGGCG
>lc-specific 40mer logical -2499
AACAATACTTTCATCACAATATAGCCACCAATCATGGCTA
>lc-specific 40mer logical -2500
AACAATACTTTTATTGGTTCTTTATCCAACGTACGGGTAA
>lc-specific 40mer logical -2501
AACAATATCTTGGTGGGGATTACACATTCGATCCAACACA
>lc-specific 40mer logical -2502
AACAATATTACTCATGGTCAACCTCCCTAGCTTGGAACCA
>lc-specific 40mer logical -2503
AACAATATTCGTGAACAACAAGCAAAAATGGTTGTTGCTG
>lc-specific 40mer logical -2504
AACAATCAATGGGGCACGCATTGTCCTTGAAACATTGCAT
>lc-specific 40mer logical -2505
AACAATCCATTGAATATTCATTATACAATGCCTCTACGCA
>lc-specific 40mer logical -2506
AACAATCCTGATCGTATTGAAATGATGAAATATTGCAAAT
>lc-specific 40mer logical -2507
AACAATCGTACCATTCCTCGATAGCTCAGTCGGTAGAGCA
>lc-specific 40mer logical -2508
AACAATCTTGAACCGCATGCTTAATGGTGCTGGCCTTGCA
>lc-specific 40mer logical -2509
AACAATGAACATTATTAACGTACTTGAACAAGAACAACTT
>lc-specific 40mer logical -2510
AACAATGAGACGTTGGATTATGCATGTTGATATGGATGCA
>lc-specific 40mer logical -2511
AACAATGATAGGTAATCAATCATATGATTGAACATATGCC
>lc-specific 40mer logical -2512
AACAATGCAAGGCTTACACCGTACGCACGGTTGTGGCACC
>lc-specific 40mer logical -2513
AACAATGCAGGCGCTGCAATCAAGAAAAAAGAAGATACTC
>lc-specific 40mer logical -2514
AACAATGCGAAGAAAATATTAATTATATGTGGCTTCTTCA
>lc-specific 40mer logical -2515
AACAATGCTTGAAAGAAGGCGTACACTTCTTACAAGAATG
>lc-specific 40mer logical -2516
AACAATGCTTGATCAAGGTATCAAAGGCATGATTGGTAAA
>lc-specific 40mer logical -2517
AACAATGGCAGTAAAAGTTGGTATTAACGGTTTTGGTCGT
>lc-specific 40mer logical -2518
AACAATGGTCCCACGGGAATATTCATCCCGTTCAGATTGA
>lc-specific 40mer logical -2519
AACAATGGTTCTCCTCTGTAGATGGGTACCGTCAACAAGC
>lc-specific 40mer logical -2520
AACAATGTACTACCTCTTTTATAAAATACCTCTAAAATAG
>lc-specific 40mer logical -2521
AACAATGTTAGGTGCCAAAGTGTCGACCTAAGTGACATCC
>lc-specific 40mer logical -2522
AACAATGTTCGGACTCTGTGAAAGTATTTATACAAATTCA
>lc-specific 40mer logical -2523
AACAATTAATCAGCTAGTACGCAAAGGTCGCATGAGCTTG
>lc-specific 40mer logical -2524
AACAATTACAAAAAGAAATTGACGCTTTGAAAGCACAGCT
>lc-specific 40mer logical -2525
AACAATTAGTTAACGGGTTAACCCTCGGTAGCTTATATGC
>lc-specific 40mer logical -2526
AACAATTATTAGAGGCTGGTGTACACTTTGGTCATCAGAC
>lc-specific 40mer logical -2527
AACAATTCACGGATTTTCGCTACTTCATCTTCAGAAAGAT
>lc-specific 40mer logical -2528
AACAATTCATATATTTCGCGTCTATCGTCGTTGCATTCGC
>lc-specific 40mer logical -2529
AACAATTCGAAATGCGTACACATAAACGCTTAATCGATAT
>lc-specific 40mer logical -2530
AACAATTGAAGCCGTTCAAGAAGCAGCTAAGGCTAAAGGC
>lc-specific 40mer logical -2531
AACAATTGCAAATCAAAAGTAAACATTAAGTTCACCTCCT
>lc-specific 40mer logical -2532
AACAATTGCTCAACAACCAGACCAAATGGGTAAAATCGCT
>lc-specific 40mer logical -2533
AACAATTTATCCCAAAACAACGGTAGCCATTGCACAGGTA
>lc-specific 40mer logical -2534
AACAATTTATTATGATCAATTTGGCCTGCACTTGCTGCAT
>lc-specific 40mer logical -2535
AACAATTTTTTCGCCTTTTTTATTGTATAAATGGGTTGCA
>lc-specific 40mer logical -2536
AACACAAAAGTTATCACTACATCTGATGCAGCTCGTTTAC
>lc-specific 40mer logical -2537
AACACAAAGTTCCGACAGCGTTTTTTACATGTAGAAGCTT
>lc-specific 40mer logical -2538
AACACAACATCAATCATAATCAAGTTTGAGGATAACTACC
>lc-specific 40mer logical -2539
AACACAACTGTACTATCAGATAAACCAGAGAATACAACCT
>lc-specific 40mer logical -2540
AACACAAGACATGCAAGCTAAGGTTGTGGAAGCACAAGCT
>lc-specific 40mer logical -2541
AACACAATGGTTCCAAGCTAGGGAGGTTGACCATGAGTAA
>lc-specific 40mer logical -2542
AACACACAGACACGAAGGTAACAGACTCTAGAACGACTGA
>lc-specific 40mer logical -2543
AACACACTAATCGGTGTGCGTACGTCGGATAAAATTTCCA
>lc-specific 40mer logical -2544
AACACAGATGACGCAAAGATAATTGGGATTACACCTGCCT
>lc-specific 40mer logical -2545
AACACAGCAAAATCAATCCATTCGAACTTGTAGTACCTCA
>lc-specific 40mer logical -2546
AACACAGGTTTCTGCAAAATCGTAAGATGAAGTATAGGGG
>lc-specific 40mer logical -2547
AACACATACAGTGACTGTCGCTTTGCCAATATTGCTATCC
>lc-specific 40mer logical -2548
AACACATACATATCAAAATTTTTTATTAGGTTAAGTACTA
>lc-specific 40mer logical -2549
AACACATATGCGAATTCAAGGGATTTCTGGATCTCGTGGC
>lc-specific 40mer logical -2550
AACACATCTTGTTGGCTCGCCAAGTTGGTGTTCCTGCAAT
>lc-specific 40mer logical -2551
AACACATGCAAGTCGAACGAAGAGCGATGGAAGCTTGCTT
>lc-specific 40mer logical -2552
AACACATGCCGCTGCCAGCCATTGTACTTTACGTTTCCTC
>lc-specific 40mer logical -2553
AACACATTCAAAACTGGCTCTGTAAAAGAAGACCTTCGTG
>lc-specific 40mer logical -2554
AACACCAAAGAAAGCTGCGCCATAACCTACGGCAGATACC
>lc-specific 40mer logical -2555
AACACCACGAAGCAATGCACCTACGTTGTCACCTGCTACT
>lc-specific 40mer logical -2556
AACACCAGGAATTTGTCCTTTGTACGCCAATTCACGGAAC
>lc-specific 40mer logical -2557
AACACCATCAATACCATTTACAGGTTTTTGAGGTACTACA
>lc-specific 40mer logical -2558
AACACCATCTTCATCAAGTGGTACGCCACCTTCAACAGCC
>lc-specific 40mer logical -2559
AACACCCATGGATAAGATAATACCAGCAATACCTGGCAAT
>lc-specific 40mer logical -2560
AACACCGCAAATTGGGCAAACATAATCAGCTGGTTGATCT
>lc-specific 40mer logical -2561
AACACCGGATTTTTTAGCTTTTTCGATAGCCATTTCCATA
>lc-specific 40mer logical -2562
AACACCTAAGGAGGTGATGTGGTTGAGTACAGTGGCTATT
>lc-specific 40mer logical -2563
AACACCTACATTATACTTAAGCAAGGTGATTTTTTTGTAT
>lc-specific 40mer logical -2564
AACACCTCATAGCCGTCAGATTTGACGATGACACTATCCT
>lc-specific 40mer logical -2565
AACACCTGCTTGACCTAGTGCAGGACCAACTGGTGGTGCT
>lc-specific 40mer logical -2566
AACACCTGTTACGTCTGTTGTACGGAAGTAGAATTGTGGA
>lc-specific 40mer logical -2567
AACACCTTGCATTTTTTTCGCTTTATCATAATAGCGTACG
>lc-specific 40mer logical -2568
AACACGAAGCTGCAGGTGTACTTTTGGAATCCTTAAGTGC
>lc-specific 40mer logical -2569
AACACGACCATCGCTATCGCGAAGAACGTGGATTTCATTA
>lc-specific 40mer logical -2570
AACACGACGCATTTCACCAGATGGTAAACGAAGAATAGCG
>lc-specific 40mer logical -2571
AACACGAGAGTAACTGCACCACCGATTTTTAACACTCGTT
>lc-specific 40mer logical -2572
AACACGATAATTATTTGTATAAAAAGTACATACGCCATTA
>lc-specific 40mer logical -2573
AACACGATTTTTTTACCTAATGGTTTTACTTGGTCTTTTA
>lc-specific 40mer logical -2574
AACACGCACTTCCAATCGCGTGCTGACCTACCTTACTGTG
>lc-specific 40mer logical -2575
AACACGCCACTATAAAGGCTTTGTGAAATAGGAGGGAAAC
>lc-specific 40mer logical -2576
AACACGCTCTTCCAATCGCGTGCTGACCTACCTTACTGTG
>lc-specific 40mer logical -2577
AACACGGCCAGTTGCTACTGTACCACGACCAGTGATTGTG
>lc-specific 40mer logical -2578
AACACGGCGGATTGTGGCTCCGTTACGCGTGGGTTCGATC
>lc-specific 40mer logical -2579
AACACGGTTAAACCTGTTAAATAATCATTTGTCGAAAGGA
>lc-specific 40mer logical -2580
AACACGGTTAGCAGATACCATATTACCAAAGCCTATATTC
>lc-specific 40mer logical -2581
AACACGTAAACCTGGTTTGGAAATACGTTTAATTCCTGTA
>lc-specific 40mer logical -2582
AACACGTAGTAACGTTAACTATTGAAGTACCTGCAGCAGA
>lc-specific 40mer logical -2583
AACACGTATGTTTACTTACGAGGAGGCTCATTATGGAATC
>lc-specific 40mer logical -2584
AACACTACAGTGTCAATGCCTTTAGCGATAGCTTTTTTAG
>lc-specific 40mer logical -2585
AACACTACTCTTTTCATAACGATCCCTCCTTTTACAAAAT
>lc-specific 40mer logical -2586
AACACTATAAAGGGCCAATATTTTTTGTATAACTTATGCA
>lc-specific 40mer logical -2587
AACACTATCGTAACTTTGACAGATACAAACGGTAATGCGT
>lc-specific 40mer logical -2588
AACACTATTGGCTCAAACCTTAGCGAAAATGCTAGAAGTA
>lc-specific 40mer logical -2589
AACACTCATATCTATCTCCACCGGAATAAAAGCCGTCTTG
>lc-specific 40mer logical -2590
AACACTGTGTTCTTGTAAATTGTGACCAATGCCTGGGATG
>lc-specific 40mer logical -2591
AACACTGTTCAAGTTGTAGAAATGCAATCTGAAGCAGGTG
>lc-specific 40mer logical -2592
AACACTTAAAACCTGCTCAAGATATTTCCAACTTGCGTAA
>lc-specific 40mer logical -2593
AACACTTAAATACACAACAATACTCTCCCTGTGTATAAAC
>lc-specific 40mer logical -2594
AACACTTGAGAGGGCTCATTGATGATTAATGTATCCCTAA
>lc-specific 40mer logical -2595
AACACTTGCGATTAATTCTGTTTTGTTCATGACAGAACCT
>lc-specific 40mer logical -2596
AACACTTGTTGCTTGCCATGCAGGTAATTTCAAGATGGAT
>lc-specific 40mer logical -2597
AACACTTTTTAAATTTATACACTACTATAAGAAAATGTAA
>lc-specific 40mer logical -2598
AACAGAAAAAGGTTGAGTCCGTAACGATTACCAATGATCA
>lc-specific 40mer logical -2599
AACAGAAAAATTATTAGAAGATTTAGAGGTTCTTATTGAA
>lc-specific 40mer logical -2600
AACAGAAAAGAATATCTTCACAATTCTTCGTTCTGTACAC
>lc-specific 40mer logical -2601
AACAGAAACGGCATCAGGCTGCTTCACTAATGATTTCGCA
>lc-specific 40mer logical -2602
AACAGAAAGGATAACTATGGGACTAGGCATATCATGGAAA
>lc-specific 40mer logical -2603
AACAGAAATACGTTTATTCAATGTAATACTCCATTATCAA
>lc-specific 40mer logical -2604
AACAGAACGCGACGTAGTGTTCACTAAATACGAACCACAA
>lc-specific 40mer logical -2605
AACAGAACTGAAATTTCTTATCCAGCACCAGAATCTGCCA
>lc-specific 40mer logical -2606
AACAGAAGATGTTACTGATGCCATGATGGATAATATGGCG
>lc-specific 40mer logical -2607
AACAGAATATCCTCTTGTTAGCGTCCGCTGGGACGGGAAA
>lc-specific 40mer logical -2608
AACAGAATTAATCGCAAGTGTTGCACAAAAAACTGAATTA
>lc-specific 40mer logical -2609
AACAGAATTCCCAATGCGCGGCAATTTGCCTAAGCGCGAA
>lc-specific 40mer logical -2610
AACAGACGGCTACGAAGCAGTACAAATTGGTTACGGTTCC
>lc-specific 40mer logical -2611
AACAGACGTAACAGGTGTTGTAAACCTTCCTGAAGGTGTA
>lc-specific 40mer logical -2612
AACAGAGTGGAACCGCGGACCATCGTCTCTGTATGAGATG
>lc-specific 40mer logical -2613
AACAGAGTGGGTCAAAAAGTTAATCCACACGGTTTGCGTG
>lc-specific 40mer logical -2614
AACAGATATCTTTTTGTTCTCTTTAATAGCCGCCGCTTTC
>lc-specific 40mer logical -2615
AACAGATCTCTCAAAACCGAACAATGTTAGGTGCCAAAGT
>lc-specific 40mer logical -2616
AACAGATGAAGAAGCTCGTGAATTGTTGACTCAATTCGGT
>lc-specific 40mer logical -2617
AACAGATGATGCGGCTACAGTACTTGTTAAAATTAACAAT
>lc-specific 40mer logical -2618
AACAGATGCGCAAGAACCACATTTAATGCAACCATCAGCA
>lc-specific 40mer logical -2619
AACAGATGTAGCCTTTTCAACAATTTGAGGAATATGCGAT
>lc-specific 40mer logical -2620
AACAGCAAAAGCCTCCATATGCGTTCCCCTTTCACAAATA
>lc-specific 40mer logical -2621
AACAGCAAAGGAAATTTCACCCAAGGATGCACGAGCACGA
>lc-specific 40mer logical -2622
AACAGCAGGAGCATCGACTCCCGACTGGATTATTAAGGAG
>lc-specific 40mer logical -2623
AACAGCAGTTTTGGGTGTAACTACTGCATTCGCAGCTAAC
>lc-specific 40mer logical -2624
AACAGCATCAGCATTAGCCGCTGCGGACTCAAATCCTAGG
>lc-specific 40mer logical -2625
AACAGCGTTAGTTGCTTCCTCTTCAGCTGGTTTCACAATA
>lc-specific 40mer logical -2626
AACAGCGTTATTACCGCCGCCACCAACACCGATAACTTTA
>lc-specific 40mer logical -2627
AACAGCTCATCTTCCCTGAAATCGAATATGATCAGGTAGA
>lc-specific 40mer logical -2628
AACAGCTGGTTCCATGTTGACTGCACAACAAGTTGATAAC
>lc-specific 40mer logical -2629
AACAGCTTGAATATTAGGGTCTTGTTTTTCTAAGAAACTC
>lc-specific 40mer logical -2630
AACAGCTTTAGCAGCAGCTACGTTACCACCATAGGATAAG
>lc-specific 40mer logical -2631
AACAGCTTTCACACCTAGCAAAACTATGGACCGCGAACAA
>lc-specific 40mer logical -2632
AACAGCTTTGACAGCGTATGCAACATTGCGAACAGGAGCT
>lc-specific 40mer logical -2633
AACAGGACCATATCCCTCACCATTCCAGTTTCTAATGATA
>lc-specific 40mer logical -2634
AACAGGACTTAGTGCTTTATTGGGGAATGGCACTAATGGG
>lc-specific 40mer logical -2635
AACAGGAGATTTACCTTCACCACCACCATGTGGATGGTCA
>lc-specific 40mer logical -2636
AACAGGAGGAAACAATGAACATTATTAACGTACTTGAACA
>lc-specific 40mer logical -2637
AACAGGATGTTTACGACCAACAGGAGATTTACCTTCACCA
>lc-specific 40mer logical -2638
AACAGGATTTACAGTTGCTTTCATTTAAAATATGTCCTCC
>lc-specific 40mer logical -2639
AACAGGCAGACGCAACGGACTTAAAATCCGTCGGTTGGAA
>lc-specific 40mer logical -2640
AACAGGCATCCATATGCATAAACCGTTCTGGAAAATCGGT
>lc-specific 40mer logical -2641
AACAGGCTACACTGTAAAAGTACCTCTCTTCATTGAAGTA
>lc-specific 40mer logical -2642
AACAGGGCGAAGTCGTTCGCAATGAGCAAATAGGCTCTGA
>lc-specific 40mer logical -2643
AACAGGGTATTTATTCATTACTTCTTGGATTTTCATAGTG
>lc-specific 40mer logical -2644
AACAGGTAACCGGAGGAAAAGATATGTCAAAAGAAGACGT
>lc-specific 40mer logical -2645
AACAGGTACTCTTACAAAAGCAGAACCTGAGTTTGAACAA
>lc-specific 40mer logical -2646
AACAGGTACTGGTAAGACAGCAGCATTTGGCTTGCCTGTA
>lc-specific 40mer logical -2647
AACAGGTACTTGTATAGTATATGAAAAAGTTAGATTTATG
>lc-specific 40mer logical -2648
AACAGGTCAAACTATTATCTCCGGTATGGGCGAACTTCAC
>lc-specific 40mer logical -2649
AACAGGTCAATTAGAAAATCCTATGCGCATTCGTGAAGTT
>lc-specific 40mer logical -2650
AACAGGTGATATGTTCCGCGCTGCGATTAAGAACGAAACA
>lc-specific 40mer logical -2651
AACAGGTGGATCCTCATAGCCATCGCCACTGAATCTGTCA
>lc-specific 40mer logical -2652
AACAGGTGTAGAAGACTGCATCTCCCCAGAGTTGGATGGA
>lc-specific 40mer logical -2653
AACAGGTTTAACCGTGTTGCGAACCATAACCAAGCTACCT
>lc-specific 40mer logical -2654
AACAGGTTTATTCTAAATGACAAACGCTTTAGAACGGCTC
>lc-specific 40mer logical -2655
AACAGTAACAGGGTATTTATTCATTACTTCTTGGATTTTC
>lc-specific 40mer logical -2656
AACAGTAATGAAAGCGTTGTACTACGCTCGTCGTGACCGT
>lc-specific 40mer logical -2657
AACAGTAATTGCTGTACCAGCCTGAACAGTTGTACCGCTA
>lc-specific 40mer logical -2658
AACAGTACAGAAACGTCTAGCTGTGTACGAAGAATCTACT
>lc-specific 40mer logical -2659
AACAGTACCTGCATATACAGAACTGTCTTGATCGCGACGA
>lc-specific 40mer logical -2660
AACAGTACGTGATTTATGATACTATATTGCTGTTAATTTG
>lc-specific 40mer logical -2661
AACAGTAGATGCTATCACTCGTTTAGATTTACCAGCTGGT
>lc-specific 40mer logical -2662
AACAGTAGTAGTTAAAGAAAGAGCTTAAGAAGGAGGGAAA
>lc-specific 40mer logical -2663
AACAGTATTTGTTCGTGTTGATTTTAATGTTCCTATGAAA
>lc-specific 40mer logical -2664
AACAGTCCTTACACTCTCAAACTATATGCATAAAGGGCAT
>lc-specific 40mer logical -2665
AACAGTCGTTGGTTTAGAGGTTCATACAGAGCTTAAGACT
>lc-specific 40mer logical -2666
AACAGTCTATATTGGAGGAGTAAATATGAATACAGAATCC
>lc-specific 40mer logical -2667
AACAGTGATTACAGGAATGTTTTTAGCATTTGCTGCTTCT
>lc-specific 40mer logical -2668
AACAGTGATTTTACCTGTGCCCGGTACCAGACGAACTCTA
>lc-specific 40mer logical -2669
AACAGTGGCTCAAAAAGCCTTGTCTGTACAATTACCACAG
>lc-specific 40mer logical -2670
AACAGTGTCAGTAGGCTGAGCACCTTTAGCTAACCAAGCC
>lc-specific 40mer logical -2671
AACAGTTCTTGTCCTAATGCTTCTGCCATAACAACACCTT
>lc-specific 40mer logical -2672
AACAGTTGAACAATATTCGTGAACAACAAGCAAAAATGGT
>lc-specific 40mer logical -2673
AACAGTTGGAAACGACTGCTAATACCGCATACGATCCAAT
>lc-specific 40mer logical -2674
AACAGTTGGAAACGACTGCTAATACCGCATACGATCTAAT
>lc-specific 40mer logical -2675
AACATAAACAAAAACAAGGATAATCTGATAGGAGGTGGAT
>lc-specific 40mer logical -2676
AACATAAATGCATATTCATAAGGAATTTTGCATTGTGTTA
>lc-specific 40mer logical -2677
AACATAAGCCCACCACCCTTTATTTACACAATGCATCTGT
>lc-specific 40mer logical -2678
AACATAAGTTGAGGCAAGTGCCTTTCTAAATGATAATAAA
>lc-specific 40mer logical -2679
AACATAATAATGGAGGAGGTCACTAATGAAACGCGTAGTA
>lc-specific 40mer logical -2680
AACATAATCAGCTGGTTGATCTTCGAATTTTACGCCTTCA
>lc-specific 40mer logical -2681
AACATAATGATCCCAGCTCCTAGCATATTGGCTGCTACCA
>lc-specific 40mer logical -2682
AACATAATTTCGATATGAATGTTGACAATCTTTACGTATC
>lc-specific 40mer logical -2683
AACATACAGTGGTTGTTACAGAAAACGGCCCTGAAATATT
>lc-specific 40mer logical -2684
AACATACATTACACCGTGAAACAAAATAATTCTTATCATT
>lc-specific 40mer logical -2685
AACATACCATTTCCGTTCGATTGTGTTCGGATTGGCCATA
>lc-specific 40mer logical -2686
AACATACCCGCTTGAGCAAAAATATACGCTAGTAAAAGCG
>lc-specific 40mer logical -2687
AACATACCGCCCAACCAACGTTCGTTAACGAAGAACATGT
>lc-specific 40mer logical -2688
AACATACCGTCCTCGCCGCTTGCGTATCAATCCAGAAATG
>lc-specific 40mer logical -2689
AACATACTGCATGGAAAGATTTTAACACAGGTGTGTGGGA
>lc-specific 40mer logical -2690
AACATAGAAAAAAGAGGGCGCAAGCCAAATAGGGTGGAAC
>lc-specific 40mer logical -2691
AACATAGCGCGTATACTATGCCAAGACAAATCATTGTCCG
>lc-specific 40mer logical -2692
AACATAGCTACACGACCTTCTTTTGCAATAATATCCCAAA
>lc-specific 40mer logical -2693
AACATAGCTCCCTCCAAATTGCCATTTCACTATAAATATT
>lc-specific 40mer logical -2694
AACATATAATAACAATCGTACCATTCCTCGATAGCTCAGT
>lc-specific 40mer logical -2695
AACATATAATCCTTTAAATTATGCTATAATAAAGAGTAAG
>lc-specific 40mer logical -2696
AACATATAGATGGCTAAAAAATCTATGATTGAACGCGAAA
>lc-specific 40mer logical -2697
AACATATATAATTAGGGTAAGGACTATATCCTTACCTTAA
>lc-specific 40mer logical -2698
AACATATCAAAGCATATGTTCCATTGAGCGAAATGTTCGG
>lc-specific 40mer logical -2699
AACATATCCCTCACGACTAACGCTCGTGTGACGTCGCACC
>lc-specific 40mer logical -2700
AACATATCTAGTGGTCGTACATATAAGTCACGTTGATCAT
>lc-specific 40mer logical -2701
AACATATGCCAGAGTGCGGGTTTTGACAAAGTCAAAACCA
>lc-specific 40mer logical -2702
AACATATGCCAGAGTGCGGGTTTTGACATAGTCAAAACCA
>lc-specific 40mer logical -2703
AACATATGGTACAACCCCTCGTACTTATGTTCATATCGTA
>lc-specific 40mer logical -2704
AACATATGGTTGTATCGGCATTAAAGTATGGATTTACAAA
>lc-specific 40mer logical -2705
AACATATGTTTTTTACTTCTGAATCTGTTACTGAAGGCCA
>lc-specific 40mer logical -2706
AACATATTGAATCCGGTGCGGCTCATATTCGTTCTACATT
>lc-specific 40mer logical -2707
AACATATTGCCAATCTTCATCTTTAGCCAAGCGAGTCATG
>lc-specific 40mer logical -2708
AACATATTTTCTTAGAAAATTCTGTTTTGTTTGACATGAA
>lc-specific 40mer logical -2709
AACATATTTTGCTGAAAAAATGGGCCTTGATGCAAAACAA
>lc-specific 40mer logical -2710
AACATCAAACTGTTCCATAATGACCTCCTCATAACTACCT
>lc-specific 40mer logical -2711
AACATCAACACAGATGACGCAAAGATAATTGGGATTACAC
>lc-specific 40mer logical -2712
AACATCAACGCAAATTGACTACATCTATCAAACGTGCACG
>lc-specific 40mer logical -2713
AACATCAAGACCAGCTTTCAAAGCTGCTTCTACGTATGCG
>lc-specific 40mer logical -2714
AACATCAATCATAATCAAGTTTGAGGATAACTACCTCCCT
>lc-specific 40mer logical -2715
AACATCAATCGTTCAGAATGTAAAATATAATCGGCAATAA
>lc-specific 40mer logical -2716
AACATCAATTGAGTTTGACAAAATTCACGACATGCTTTGT
>lc-specific 40mer logical -2717
AACATCAGTACATGTAATGAAGTATGCACCTTTTAAGCGT
>lc-specific 40mer logical -2718
AACATCATGGAACGAGACAAGCGTTTTTTAGCAGCCTCTG
>lc-specific 40mer logical -2719
AACATCCAAAGTTATCCGCCAATACGGCGACCAAATTAAA
>lc-specific 40mer logical -2720
AACATCCAGATCAATTCAAGGTGGTTGCCTTAGTGGCACA
>lc-specific 40mer logical -2721
AACATCCCTGAACCAGGTGTACCTGAGTCCTTCAAGGTAT
>lc-specific 40mer logical -2722
AACATCCGCAACTACTGTATTACGTTTATCATAAAACACG
>lc-specific 40mer logical -2723
AACATCGGCGAAGCATTTGCCATCTTGAAGTTCACTCCGA
>lc-specific 40mer logical -2724
AACATCGGTACAATCGGTCACGTTGACCATGGTAAAACTA
>lc-specific 40mer logical -2725
AACATCGTAAGCAATTCCGCGGCCGTATGAAAGGTCGTGC
>lc-specific 40mer logical -2726
AACATCGTGAAGCATCCAACAAATTCTACTTGAACGTTCC
>lc-specific 40mer logical -2727
AACATCGTTCGTGTTGCTCTTCAAACTGCAGCTGCTGTAA
>lc-specific 40mer logical -2728
AACATCTAAAGGTTTATGGAAACGACTAAACCCATAACGC
>lc-specific 40mer logical -2729
AACATCTAATTACCCAGAGGAAAAGTAATCAAACGAGATT
>lc-specific 40mer logical -2730
AACATCTATACCTATACATATAATATTATATGTGCGTATG
>lc-specific 40mer logical -2731
AACATCTTCGGCAACACTGTTCAAGTTGTAGAAATGCAAT
>lc-specific 40mer logical -2732
AACATCTTCGTATTCGATACTGAAGTATACTCCAACACTG
>lc-specific 40mer logical -2733
AACATGAAAAGAACAAGAAGAAGGAGAAAAAATAATGGAT
>lc-specific 40mer logical -2734
AACATGAACAAGCTCTACAGACTTATTATGACTAACACGT
>lc-specific 40mer logical -2735
AACATGAACATGGAAGAAGATACAGTTTTAAGACCTGGTT
>lc-specific 40mer logical -2736
AACATGAACTCTGTACAAATTCTAGGTAATTTAGCTCGTG
>lc-specific 40mer logical -2737
AACATGAGGTAATCTGTAAAGAATGGAATATTCATAATAC
>lc-specific 40mer logical -2738
AACATGCCAAAGGCGGCACGAACTAACGTAGATTTACCAG
>lc-specific 40mer logical -2739
AACATGCCAAGAAAAGGCCCTGTTCCGAAACGTGATGTAC
>lc-specific 40mer logical -2740
AACATGCGGTTTCGTACGTTCAAATTTTTCTTTTGCCATT
>lc-specific 40mer logical -2741
AACATGGAAAAACGTACTGGCGTAGTAACATTTGCAGGTG
>lc-specific 40mer logical -2742
AACATGGAACCAGCTGTTTGAGTATGTACACGAAGCATCA
>lc-specific 40mer logical -2743
AACATGGAAGAAGATACAGTTTTAAGACCTGGTTTAGTAC
>lc-specific 40mer logical -2744
AACATGGATACCAGCTTCTTTAGTAACGATGCCGCCTTGT
>lc-specific 40mer logical -2745
AACATGGATCACTTGATGGGTTACTGGTATCACTTCTGTA
>lc-specific 40mer logical -2746
AACATGGCGGTTATCTCGACGGACAATACATTGCGTCCTT
>lc-specific 40mer logical -2747
AACATGGCTTACGAAAACTTAAAAGCCCAAATTGCTGAGT
>lc-specific 40mer logical -2748
AACATGGTAAACTAGTAGGGATCATTACAAATCGCGATAT
>lc-specific 40mer logical -2749
AACATGGTACACGTCATCCATCTGTTATTTCTTGTGCTGT
>lc-specific 40mer logical -2750
AACATGGTCTGGGTTAGCACCTGGTTTATCCATTTTGTTG
>lc-specific 40mer logical -2751
AACATGTACCTGTATTCATTACAGAAGATATGGTAGGTCA
>lc-specific 40mer logical -2752
AACATGTAGTACTCGATTTTATTAATGCTTGGAGAAGCAT
>lc-specific 40mer logical -2753
AACATGTATTCACCGCTAGCGCACAATTTGTCGCCAACAT
>lc-specific 40mer logical -2754
AACATGTCAATCAAACACTGTTGGAAAAGATGAATTTTCA
>lc-specific 40mer logical -2755
AACATGTCGGATAATAACGGCAACATCCAGGTTTTAAGGG
>lc-specific 40mer logical -2756
AACATGTGAAGTTACAAGCCAACATTTATCTTTCACAGAT
>lc-specific 40mer logical -2757
AACATGTTAGCACGGATAGCTTCTTCTTTAATAGCTTCTT
>lc-specific 40mer logical -2758
AACATGTTCTTCGTTAACGAACGTTGGTTGGGCGGTATGT
>lc-specific 40mer logical -2759
AACATGTTTTGACCTGTAACACCTTGCATTTTTTTCGCTT
>lc-specific 40mer logical -2760
AACATTAAACGCTTAATTGAAATCAACTCCTATCGAGGCA
>lc-specific 40mer logical -2761
AACATTAAATCCAGTATTAGAAGCGTAAAAACGGATGCTG
>lc-specific 40mer logical -2762
AACATTAATGTTAACTACAGAAGCTAAATTAGCAGTAATT
>lc-specific 40mer logical -2763
AACATTACACGACCTGGTTTAACTACTGCTACCCAGTATT
>lc-specific 40mer logical -2764
AACATTACAGATATGGCAGATAATATGAAAAAATACGGTG
>lc-specific 40mer logical -2765
AACATTAGCGTTTTTCGCGAATACGAGCAGCTTTACCAGT
>lc-specific 40mer logical -2766
AACATTATGGAAACAAGAATTGAATATGATTCAATGGGAC
>lc-specific 40mer logical -2767
AACATTATTAACGTACTTGAACAAGAACAACTTCGTACAG
>lc-specific 40mer logical -2768
AACATTCAAAATTGTTTGTTGCTGGATCATCGTCTATTCC
>lc-specific 40mer logical -2769
AACATTCACCATTTGACCTACGAGAGATAGGGAGGAGAAG
>lc-specific 40mer logical -2770
AACATTCATATCGAAATTATGTTCAGCGTTTGCGATTGCA
>lc-specific 40mer logical -2771
AACATTCATCAGTATCTTGATAGTCTAAGAAATTACGTAA
>lc-specific 40mer logical -2772
AACATTCCCAGAAGTTAAAACAAATCCATTAACAGAGGCT
>lc-specific 40mer logical -2773
AACATTCCCTGAAGACTACTTCGTAGCAGAACTTGCTGGT
>lc-specific 40mer logical -2774
AACATTCTTAAATTCAATCATGGGATCCCCTTTGATTATT
>lc-specific 40mer logical -2775
AACATTCTTTTATACGTGTTTTATAGGGGCGATTGTCATA
>lc-specific 40mer logical -2776
AACATTGACTAGTCACGTTCAAGACGAGTCTCATGACTGA
>lc-specific 40mer logical -2777
AACATTGATGTTTTTGCTACCTTCTACTTTTGTATTAGAT
>lc-specific 40mer logical -2778
AACATTGGCTTAGTAAATATGAGCCAAGTAGTAAATAGCT
>lc-specific 40mer logical -2779
AACATTGTACACTATAGGCATAGAAATCTATAGTTATATC
>lc-specific 40mer logical -2780
AACATTGTTAGACCCATTCGCAGGCAAACAAAGCTTTGTA
>lc-specific 40mer logical -2781
AACATTGTTCGGTTTTGAGAGATCTGTTATCTACAAGATA
>lc-specific 40mer logical -2782
AACATTTAAACGCAGAAGAAAATTTTGCATTAGCTGCATA
>lc-specific 40mer logical -2783
AACATTTAAATTTGCTCCGCAATGAACGCACAATCCTTTG
>lc-specific 40mer logical -2784
AACATTTAACAAAACCTGTAAAAGGTCAGTTCGACAAAGC
>lc-specific 40mer logical -2785
AACATTTAATTGTATCTTGAGCCATGTAATAATGACCTCC
>lc-specific 40mer logical -2786
AACATTTACATCACCTTCAGTGATGAACAATACTTTTGCA
>lc-specific 40mer logical -2787
AACATTTAGTTCATTGGTCGCAAGAACGGCCTAGGAGGTA
>lc-specific 40mer logical -2788
AACATTTCAACATAGGAGGTTCAATGTCAATGAATGACGT
>lc-specific 40mer logical -2789
AACATTTCACCATGAGTATAGATGTTTACACCTTTACCAT
>lc-specific 40mer logical -2790
AACATTTGAGCAAGAATCGTTCCAAGGCTTAAGTCAACCA
>lc-specific 40mer logical -2791
AACATTTGGAAGGCCTACGATGCCTACTTCTAAATTTGTG
>lc-specific 40mer logical -2792
AACATTTGGATTACTGCTTGCAAATCATCTTTATCCTTAC
>lc-specific 40mer logical -2793
AACATTTTCGATCTTCTTCATTACGATAAGCTCTTCATTA
>lc-specific 40mer logical -2794
AACATTTTGAGTATCTTGAAGATTCTGGTGAATTGGAATC
>lc-specific 40mer logical -2795
AACATTTTGGTAGAAAAATTCCAATTACATCCAATTACAA
>lc-specific 40mer logical -2796
AACCAAAACCGAGATTATCCCAATCGATATTCTTGCTCAT
>lc-specific 40mer logical -2797
AACCAAAATCCATGATGCTTCGTGTACATACTCAAACAGC
>lc-specific 40mer logical -2798
AACCAAAGATGGCATTCCCTTTATTATCAGTAGCTACAAT
>lc-specific 40mer logical -2799
AACCAAAGTACGTATGCTGTTTCGCGATTCATGTGAGAAC
>lc-specific 40mer logical -2800
AACCAAAGTTGTACCTGCTACGTCATCGATTACTTGTGCG
>lc-specific 40mer logical -2801
AACCAAATCATATGCATCAGCAGGTCCTAACAAACCGGAC
>lc-specific 40mer logical -2802
AACCAAATGATTGGAGATAGCGCTAATAGAACGGTGATAG
>lc-specific 40mer logical -2803
AACCAAATGTGAGCTTACACCATCCTCACTCGCTAGAGAG
>lc-specific 40mer logical -2804
AACCAAATTCGAAAACAGTAGATGCTATCACTCGTTTAGA
>lc-specific 40mer logical -2805
AACCAACATAAAGGTGGCGCTGGCGTTATCGGCATGAAGA
>lc-specific 40mer logical -2806
AACCAACGACTGTTTCGTATTTACTACTCATAGAGAAACC
>lc-specific 40mer logical -2807
AACCAACGTGATATGACAATTGTGGCTCGTAAATTGAAGG
>lc-specific 40mer logical -2808
AACCAACGTTCGTTAACGAAGAACATGTTAGCACGGATAG
>lc-specific 40mer logical -2809
AACCAACTTTCACACCACACGTAGACACTGGTGACCATGT
>lc-specific 40mer logical -2810
AACCAAGCCAAAGCTTTTTCTTCGTCTACATTAACGATAG
>lc-specific 40mer logical -2811
AACCAAGGATTGGTAGTAACTGCTTGTCCTTCCATAATCA
>lc-specific 40mer logical -2812
AACCAAGGTGTAGAAGAAAAATGGGGCAAGATGGTTACCC
>lc-specific 40mer logical -2813
AACCAATAAAAGGTTACGTTCAGCATCAACTTTCACAACG
>lc-specific 40mer logical -2814
AACCAATCAATACAGCACCTTTTGCTTCAGAAAGAGTTTC
>lc-specific 40mer logical -2815
AACCAATCAATGCACAAGCTGGTTATGATCTTCCTGTATC
>lc-specific 40mer logical -2816
AACCAATCACAGCTAAACCAGCTGGTACTCGTATGGGTTC
>lc-specific 40mer logical -2817
AACCAATCCACATGCTTTAACCAAAAACCAATCGTTAATC
>lc-specific 40mer logical -2818
AACCAATGAATAAAGGCATAAAGATTGTCATAATCTTTTG
>lc-specific 40mer logical -2819
AACCAATGGCGGTGCCCACCTCTAACACAGAGGTGGGCCG
>lc-specific 40mer logical -2820
AACCAATGTAGCTTTACGTAAATTACGTTTACGAGCTGGA
>lc-specific 40mer logical -2821
AACCAATTGTTCCCAGTTCTTTGTGGTTCTTCCTACAAAA
>lc-specific 40mer logical -2822
AACCAATTTCCACTCGTTTATCACGAGGTAAATCTACACC
>lc-specific 40mer logical -2823
AACCAATTTCTTCAGTTAAGATAGTTTTGGATTTAACGAT
>lc-specific 40mer logical -2824
AACCACAATGGTAGCAGCCAATATGCTAGGAGCTGGGATC
>lc-specific 40mer logical -2825
AACCACAGAAGATTTTAGACTTAGTCTTAAGCTCTGTATG
>lc-specific 40mer logical -2826
AACCACATAGAAGTATATATATTTGTTGCACATTCTGCTT
>lc-specific 40mer logical -2827
AACCACATATCATCAAGTCTTATAGTAACTCTCAAGGCGA
>lc-specific 40mer logical -2828
AACCACATTTAATGCAACCATCAGCAATAACTCTCATAAT
>lc-specific 40mer logical -2829
AACCACCAGTAGCTCGCATTATGAACTACGGTAAATATCG
>lc-specific 40mer logical -2830
AACCACCCATTTGTCCAGGGAGTTTTTTACCTTTGTATAC
>lc-specific 40mer logical -2831
AACCACCCGTAAAACGGGTGGTTTGCTCACGGGCTATAAG
>lc-specific 40mer logical -2832
AACCACCCGTAGAACGGGTGGTTTGCTCTGACCCTATAAG
>lc-specific 40mer logical -2833
AACCACCGTATTTTTTCATATTATCTGCCATATCTGTAAT
>lc-specific 40mer logical -2834
AACCACCTAATTGGATAAGGATTACCATGACGATTTTGCC
>lc-specific 40mer logical -2835
AACCACCTGGGTAACCAGAGTGACGGAAGTATTCCTTTTG
>lc-specific 40mer logical -2836
AACCACCTTGACGGTCTGCATATTTTGGAGCAATTGTATC
>lc-specific 40mer logical -2837
AACCACCTTGGATTTTAGCTACTAACTCTTCAGAACCTAC
>lc-specific 40mer logical -2838
AACCACGGAAGCCCAAGCCACCAGCGGAAGCCCAAGACAA
>lc-specific 40mer logical -2839
AACCACTATAATTTGGTGCTTCAACGGTAATGCTTACATC
>lc-specific 40mer logical -2840
AACCACTATGGATAAAAGAATTCACCATACTCAAAGAGCA
>lc-specific 40mer logical -2841
AACCACTCTATTACCACTGGCTGCCCCCTACTCGGGGGCT
>lc-specific 40mer logical -2842
AACCACTGTATGTTCGAAATGAGCAGCAGGTTTACCATCT
>lc-specific 40mer logical -2843
AACCAGAAAAATCCTTGCTCGCTAAGATTTCTCAAAAAGG
>lc-specific 40mer logical -2844
AACCAGAACCGTTTTGAGGGTTGGAACCATTGTCATTTGT
>lc-specific 40mer logical -2845
AACCAGAAGCGGTTCGTCGCGATCAAGACAGTTCTGTATA
>lc-specific 40mer logical -2846
AACCAGAGAATACAACCTTAGGAGTAATAATACCCATAAG
>lc-specific 40mer logical -2847
AACCAGAGCAGCAGATACCGTAGAATTGGATACCTTTAGC
>lc-specific 40mer logical -2848
AACCAGCACATGGTGTTAAAACTCGCGACAAGAAAAAAGC
>lc-specific 40mer logical -2849
AACCAGCATCGCGAAGTGCGCGTGCTACTACTTTTGCACC
>lc-specific 40mer logical -2850
AACCAGCCATTACTTTTGGTTGGTTAGCAATGATACCAAC
>lc-specific 40mer logical -2851
AACCAGCCTTGAGATGAGGTTTCTCATAGCATAAGCTAGT
>lc-specific 40mer logical -2852
AACCAGCGCATAACGGAGTCAAAGTCCGTTGCCTTACCAC
>lc-specific 40mer logical -2853
AACCAGCTATCGTTAATGTAGACGAAGAAAAAGCTTTGGC
>lc-specific 40mer logical -2854
AACCAGCTATTTTGACTGCATCCGTAGCTTGTTATGAAAT
>lc-specific 40mer logical -2855
AACCAGCTGAAGAGGAAGCAACTAACGCTGTTATTGAAAA
>lc-specific 40mer logical -2856
AACCAGCTGCTGGTTGTAATTCATGAAGTTTCATTCAGTG
>lc-specific 40mer logical -2857
AACCAGCTGGTACTCGTATGGGTTCCGGTAAAGGTTCTCC
>lc-specific 40mer logical -2858
AACCAGCTTTCATACCTGCCGTAGCACATGAACCTGTGGT
>lc-specific 40mer logical -2859
AACCAGGAGGTTAACTATGGCTGTACATGATTACATTAAA
>lc-specific 40mer logical -2860
AACCAGGGACCGACCGGTTATGAGCCGGTTGCTCTACCCC
>lc-specific 40mer logical -2861
AACCAGGTCGTGTAATGTTTGAAATGGACGGTGTGCCAGA
>lc-specific 40mer logical -2862
AACCAGGTCTTGATGGTCATGACCGTGGTGCAAAAGTAGT
>lc-specific 40mer logical -2863
AACCAGGTGCTAACCCAGACCATGTTAAACAACAATTGTC
>lc-specific 40mer logical -2864
AACCAGGTTTACGTGTTTACGCGAAAAAGGAAGAACTTCC
>lc-specific 40mer logical -2865
AACCAGTAATGGATGTGACCTAAGAATGCGGACATATTAA
>lc-specific 40mer logical -2866
AACCAGTACCATACACGGTTTCATCAAGTTGATTAATGCG
>lc-specific 40mer logical -2867
AACCAGTAGAAGCAATTGAGTTGGTTAAGAAAACTGCAAC
>lc-specific 40mer logical -2868
AACCAGTGACACGCAGTTTAGGAAACTGCTGCTCTATCCT
>lc-specific 40mer logical -2869
AACCAGTGACTCCGCAAGGGGCCGTGGGTTCGAATCCCAC
>lc-specific 40mer logical -2870
AACCAGTGTCACCTTCATGAGTAGCGTATTCTTTAATTAC
>lc-specific 40mer logical -2871
AACCAGTTAATACGCAAAGCATTGCGCCAATAACTGCAAC
>lc-specific 40mer logical -2872
AACCAGTTATCTCCGTTGCTGTTGAACCTAAAACAAAAGC
>lc-specific 40mer logical -2873
AACCAGTTCCACTTTCTGATTCCGAAGTAGAACATATACT
>lc-specific 40mer logical -2874
AACCATAACCAAGCTACCTTTAGCGCCTGGGATACCACCT
>lc-specific 40mer logical -2875
AACCATAAGAAACGTGAGCAGCCGCTTGGTTGCCGTCCAT
>lc-specific 40mer logical -2876
AACCATACCACTTCAAGGTTATTAAAAATTAATTCCATAA
>lc-specific 40mer logical -2877
AACCATACCTGGTTTTGCAGTGTGGATAGTCAATTTAATA
>lc-specific 40mer logical -2878
AACCATACGTTGCATACCATGGCTTTGAATACCGAACAAG
>lc-specific 40mer logical -2879
AACCATACGTTTTGTAGTCATAGGAATACGGCTGCTAGAT
>lc-specific 40mer logical -2880
AACCATAGGTGTAAATATAATAAGACTTCATTCTAACTCC
>lc-specific 40mer logical -2881
AACCATATGTAGCTGTAAAAGCACCTGTATTCTCCTTCTC
>lc-specific 40mer logical -2882
AACCATATGTATTCACAAAAGCTAACCGTTTCGTATTGGA
>lc-specific 40mer logical -2883
AACCATATGTTGTATGAGCTTCAGCAGTACCGTAGTCGAT
>lc-specific 40mer logical -2884
AACCATATTGTTAGGGTTAGAAGAGCCCAAAGATTTAGTC
>lc-specific 40mer logical -2885
AACCATCAGCGATGGTTGGGATAATCTGCAATAAATAATC
>lc-specific 40mer logical -2886
AACCATCAGTAGGTACGACAATAGTTTTGTAGGTAACCAT
>lc-specific 40mer logical -2887
AACCATCGATAAGATCACAATCTAAGGAGTCTACTTTTGT
>lc-specific 40mer logical -2888
AACCATCTGAATGTCGGTCTAGGGAGTTCATTAAATAGTA
>lc-specific 40mer logical -2889
AACCATCTTCAAGAACTAACTTGCCTTTCATTATAAGACT
>lc-specific 40mer logical -2890
AACCATCTTGACGGTCGATAAGAGGTTTCTTGCGGTCTTC
>lc-specific 40mer logical -2891
AACCATCTTGGATCACTAACCGTCAAATCGAAGCTGCCCG
>lc-specific 40mer logical -2892
AACCATGACGTATCTAATTGAATCATACATCCTCCGTCTT
>lc-specific 40mer logical -2893
AACCATGAGTGGCTATGTAGAACAGGGCGAAGTCGTTCGC
>lc-specific 40mer logical -2894
AACCATGATAGCCATCGCCAACAGTAACAATAGTTTTTTC
>lc-specific 40mer logical -2895
AACCATGGTATCAAAGCTGGTATGGGTAAAGCTCAAGAAG
>lc-specific 40mer logical -2896
AACCATGTAGATGAAGTCAGTCAATGCTGGAGAATATACA
>lc-specific 40mer logical -2897
AACCATGTATATGGTTTGACTAAAGGTCAAGCATCCCCTC
>lc-specific 40mer logical -2898
AACCATGTCAGCTTTGTTCAAGAATACTACGATTGCAGGA
>lc-specific 40mer logical -2899
AACCATGTTTCTCACAATACGTTTGAACAGCGTGACCGAT
>lc-specific 40mer logical -2900
AACCATTACAAACTTGCGCACATGAAAAAATAATGCAATA
>lc-specific 40mer logical -2901
AACCATTAGGTAAAAAAATCGTGTTGCCAGAATACAAAGA
>lc-specific 40mer logical -2902
AACCATTATCATAGACTTTACTAACATTCTTAAATTCAAT
>lc-specific 40mer logical -2903
AACCATTCAGGAACATCCGCAACTACTGTATTACGTTTAT
>lc-specific 40mer logical -2904
AACCATTCCAGTTGTAATTCAGTAGAAGTTTCAATGTGAT
>lc-specific 40mer logical -2905
AACCATTCGCCACCAACCCAAACTTTGTCGAAGTTAGCAT
>lc-specific 40mer logical -2906
AACCATTGATGACTTAGGAAAAGTTCGCAACTTAGGTAAA
>lc-specific 40mer logical -2907
AACCATTGGCTTGTTATATAATGCGTGAGGTACTTTACGT
>lc-specific 40mer logical -2908
AACCATTGGCTTTTCAAGTTCCAATAATTGTGCAGCTAAA
>lc-specific 40mer logical -2909
AACCATTGTGAGGAATTGGAGTTACGTCTTTAATGGAAGT
>lc-specific 40mer logical -2910
AACCATTTATGCCTCACTTTGATATAAATTATATCATATC
>lc-specific 40mer logical -2911
AACCATTTCGTTACAAACAAAAAAGTCCCTGTAACGAAAA
>lc-specific 40mer logical -2912
AACCATTTTGGAACGAACAATGCAGGACCGCGTTTTTCGA
>lc-specific 40mer logical -2913
AACCATTTTTGCTTGTTGTTCACGAATATTGTTCAACTGT
>lc-specific 40mer logical -2914
AACCCAAGTCTTCACGAACGCGTGGCATTTCATCCATAAC
>lc-specific 40mer logical -2915
AACCCAATACAAAGGCCGTTGCTTCACCTCTTCAAAAATA
>lc-specific 40mer logical -2916
AACCCACAACCAACGGTTTTGGAGACCGCTACTCTACCAA
>lc-specific 40mer logical -2917
AACCCACACGGTGTTACCCGCTTGATTTTGAGTCAAGTGC
>lc-specific 40mer logical -2918
AACCCACCAAATATAGCAATGAATACATCAAAAATATTCG
>lc-specific 40mer logical -2919
AACCCACGGCCCCTTGCGGAGTCACTGGTTTTCAAGACCA
>lc-specific 40mer logical -2920
AACCCATAACCTGATTTGGATAATGCCAACGTAGGGAACA
>lc-specific 40mer logical -2921
AACCCATATATCATCAGAGTTATGATGGTAATGCTTTGGT
>lc-specific 40mer logical -2922
AACCCATCCAGCTACCTTTCAAAGGACCATATTTTTCGAT
>lc-specific 40mer logical -2923
AACCCATTCCTTTCCACAGGCGATGGTATGGCAGCAGCAT
>lc-specific 40mer logical -2924
AACCCATTGCCGCTAATGCACCAACGATTACTGCTACTAC
>lc-specific 40mer logical -2925
AACCCATTTATACAATAAAAAAGGCGAAAAAATTGTTTCC
>lc-specific 40mer logical -2926
AACCCCAAAGAGTACATGTACTTTTTATTTTACGCGCGTG
>lc-specific 40mer logical -2927
AACCCCCACGCCGTAAGGCGCCAGATCCTAAGTCTGGTGC
>lc-specific 40mer logical -2928
AACCCCCGCGCCGGTTGCCCGACCTACCGCATTTCGAGTG
>lc-specific 40mer logical -2929
AACCCCGTGATGGGATGGAAACTGCCAATCTAGAGTATCG
>lc-specific 40mer logical -2930
AACCCCTATCTTATGTTGCCAGCACTTCGGGTGGGAACTC
>lc-specific 40mer logical -2931
AACCCCTGGCCTTTTGATTCGTAGTCAAACGCTCTATCCA
>lc-specific 40mer logical -2932
AACCCGAAGGTCGCAGGTTCAAGTCCTGTCCCCGCAACCA
>lc-specific 40mer logical -2933
AACCCGCACTCTGGCATATGTTCAATCATATGATTGATTA
>lc-specific 40mer logical -2934
AACCCGCAGTACTACGTCCGCGTTAGTACTCACAGCCGTA
>lc-specific 40mer logical -2935
AACCCGGCAGTGGTTATGCACTGTCACCCATACCTTTGAG
>lc-specific 40mer logical -2936
AACCCGTAGTACGCAGCTTATTAAATGGACCACCGAGGGC
>lc-specific 40mer logical -2937
AACCCGTTAACTAATTGTTGTAAAAACACTATACTACCTC
>lc-specific 40mer logical -2938
AACCCTAAAATGGCGAAATTCATCTTCACTGAACGCAATG
>lc-specific 40mer logical -2939
AACCCTAAAGTTGGTACAGTAACTCCAGACGTTGCTCGTG
>lc-specific 40mer logical -2940
AACCCTAACGAATATCAATTCGTAGAATTAGAAGCAGCAC
>lc-specific 40mer logical -2941
AACCCTAACTGTGGTAAAACTACAATGTTTAACAATATCA
>lc-specific 40mer logical -2942
AACCCTAGACCTGATCCAGATAATACTGGCGTAGGGAAGT
>lc-specific 40mer logical -2943
AACCCTAGCGACGGTAACCCGCCCTAACGATTTAGCAAAC
>lc-specific 40mer logical -2944
AACCCTATCCTAACCCACTTAGATGACACACTACACATAT
>lc-specific 40mer logical -2945
AACCCTATCGTTTTACTATCAAGTTGACGAATAGCGTCTT
>lc-specific 40mer logical -2946
AACCCTCACAAGATTATACTCATTAATTATAGTATATAAA
>lc-specific 40mer logical -2947
AACCCTCCTCTCAAGCTTGGGAAGCTCGCATTCTACCGAT
>lc-specific 40mer logical -2948
AACCCTCGCGACCAGCTTGGAAGGCTGGGGCTCTACCATT
>lc-specific 40mer logical -2949
AACCCTCTCCAATTCATCATGGTAAACCTCATATAACAAA
>lc-specific 40mer logical -2950
AACCCTCTTTCTGTTGTGTAACTTGAATCTTGTTTTGAAT
>lc-specific 40mer logical -2951
AACCCTGAAACAGTACAGAAACGTCTAGCTGTGTACGAAG
>lc-specific 40mer logical -2952
AACCCTGGGTACGGGATAACCGCACACATGATTTCCAATC
>lc-specific 40mer logical -2953
AACCCTGTAGACTCTGCAGCTATCTCTACTTCCGTAGAAG
>lc-specific 40mer logical -2954
AACCCTTACCTTTACCTGTACCCACTACGTCCACCAATTC
>lc-specific 40mer logical -2955
AACCCTTCCCTATTCGGTCTTGCTCCGGATGGGGTTTACC
>lc-specific 40mer logical -2956
AACCCTTGTGACCATCCACATGGTGGTGGTGAAGGTAAAT
>lc-specific 40mer logical -2957
AACCCTTTTCATTGCTGGTATTTCCCGCATTGAAATCGAG
>lc-specific 40mer logical -2958
AACCGAACAATGTTAGGTGCCAAAGTGTCGACCTAAGTGA
>lc-specific 40mer logical -2959
AACCGAACATTCAAAGAGTACGGGCGGTTGTAGACGGTGC
>lc-specific 40mer logical -2960
AACCGAACATTTCGCTCAATGGAACATATGCTTTGATATG
>lc-specific 40mer logical -2961
AACCGAAGAGTTTACTCTTCGGGGTTGTAGGACTGCAATG
>lc-specific 40mer logical -2962
AACCGAAGCCCCAGAATTTACATTCAGTCAAACCAGGAGT
>lc-specific 40mer logical -2963
AACCGAATATTTTTGATGTATTCATTGCTATATTTGGTGG
>lc-specific 40mer logical -2964
AACCGACATAAAATCAACCATTTCGTTACAAACAAAAAAG
>lc-specific 40mer logical -2965
AACCGACGGATTTTAAGTCCGTTGCGTCTGCCTGTTCCGC
>lc-specific 40mer logical -2966
AACCGAGTACAGACGGTAGGAGTAACAGCAGGAGCATCGA
>lc-specific 40mer logical -2967
AACCGAGTTGCTCAAAACTTTTACTCATAATAGCCTCGTT
>lc-specific 40mer logical -2968
AACCGATGAGGTGGAGATAAAAATAGGAAATGCACTCACA
>lc-specific 40mer logical -2969
AACCGATGGGTACCTTCATATCTACGTCCCATAATACGGG
>lc-specific 40mer logical -2970
AACCGATGGTGCCTGCAATCAATTCTTGATTTGGAATATG
>lc-specific 40mer logical -2971
AACCGATTCGCATGGAATCGAATTCATTTACGTCTAGCAC
>lc-specific 40mer logical -2972
AACCGATTGGCAGAGGTTTGTCGTGACGTTGGATGTACAA
>lc-specific 40mer logical -2973
AACCGATTTTCCAGAACGGTTTATGCATATGGATGCCTGT
>lc-specific 40mer logical -2974
AACCGCACAGGCGCTGTTTCTTTTATCAAAATGCCATAAT
>lc-specific 40mer logical -2975
AACCGCAGCAATCAAGTTTACGGGAGAAGTCGATTGGTGT
>lc-specific 40mer logical -2976
AACCGCATGTTAACATCGGTACAATCGGTCACGTTGACCA
>lc-specific 40mer logical -2977
AACCGCCAATTTTATACTAATGGTGGTATCACCGTCACAG
>lc-specific 40mer logical -2978
AACCGCCGTTACAGTACCAGTTACAGTAGATTTAGCAGCA
>lc-specific 40mer logical -2979
AACCGCGGACACACCGGGTATGAACCGATTGCTCTAGCCA
>lc-specific 40mer logical -2980
AACCGCTGGTGTACCAATTATCCTGCCAAGGGTACAGTTG
>lc-specific 40mer logical -2981
AACCGCTGTAACACTTTTGCCCTTATCACCATATTGTAAT
>lc-specific 40mer logical -2982
AACCGCTTCACCATACCCACCACCTTGTAGGTATCGAAGA
>lc-specific 40mer logical -2983
AACCGCTTCTTGACCAGAACCATGACAGTTTGGACAAGTA
>lc-specific 40mer logical -2984
AACCGGAATCGAACCAGTGACACGCAGTTTAGGAAACTGC
>lc-specific 40mer logical -2985
AACCGGAGCGAACGCCACCGCCAGAACGGGAGTTTTGACC
>lc-specific 40mer logical -2986
AACCGGAGGAAAAGATATGTCAAAAGAAGACGTTATTGAG
>lc-specific 40mer logical -2987
AACCGGCGACCAGCGGAGTACGGTTTAAATGATTTAATTG
>lc-specific 40mer logical -2988
AACCGGGAATTCTTACTTGAATATGTAGAATCTGAAAATA
>lc-specific 40mer logical -2989
AACCGGGCTCCTCCATCATGCCAGGCAAGGTAAATCCTAC
>lc-specific 40mer logical -2990
AACCGGTACGGTTGTTTCCAACCGACGGATTTTAAGTCCG
>lc-specific 40mer logical -2991
AACCGTAAAATGTTGGCTGACTTGGCAGTTAACGATGCAG
>lc-specific 40mer logical -2992
AACCGTATGTCTACAAACAGTCGAAGTCTGTATATATATC
>lc-specific 40mer logical -2993
AACCGTCACTATGCACACGTTGACTGCCCAGGCCATGCTG
>lc-specific 40mer logical -2994
AACCGTCTATTTATTTGCATTCACAAATACAGCTAGTCTT
>lc-specific 40mer logical -2995
AACCGTCTTGACGGCGGATACCTTTTTTAGAACGAACAAT
>lc-specific 40mer logical -2996
AACCGTGCACCACCTGTTTTCTGGCTTCCGAAGAAGAGGA
>lc-specific 40mer logical -2997
AACCGTGCGTACGGTGTAAGCCTTGCATTGTTTCCATTCT
>lc-specific 40mer logical -2998
AACCGTGCTCCAAAGAAACATGGTAATATTCCATTATAAT
>lc-specific 40mer logical -2999
AACCGTGGTGTTGTAATGAACCCTTGTGACCATCCACATG
>lc-specific 40mer logical -3000
AACCGTGTGGATTAACTTTTTGACCCACTCTGTTTCCCTC
>lc-specific 40mer logical -3001
AACCGTGTTGCGAACCATAACCAAGCTACCTTTAGCGCCT
>lc-specific 40mer logical -3002
AACCGTTACTAATGCATCATTTTTTTCGTCGAAGCCAGCT
>lc-specific 40mer logical -3003
AACCGTTTCGTATTGGATAGCCGTGATGATGCACCTATGG
>lc-specific 40mer logical -3004
AACCGTTTGGCTGATGAATTCTCCAACGAATTGAACAACT
>lc-specific 40mer logical -3005
AACCTAAAACAAAAGCTGACCAAGAAAAAATGGGTACAGC
>lc-specific 40mer logical -3006
AACCTAAGGAGGTCTTATATAGGCATGACACAAGACAACT
>lc-specific 40mer logical -3007
AACCTACAGCAGGTGCAGGCTACGAACTTGACGCTATCGC
>lc-specific 40mer logical -3008
AACCTACATGCTTAAACACGCACTTCCAATCGCGTGCTGA
>lc-specific 40mer logical -3009
AACCTACGACCGATCGGTTAACAGCCGATTGCTCTACCGA
>lc-specific 40mer logical -3010
AACCTACTATGTACCGTGGTCGTTTCTGGACAATGCGTAT
>lc-specific 40mer logical -3011
AACCTATACTCAAAAATGAGGCAGACCAAGACATCCAGTT
>lc-specific 40mer logical -3012
AACCTATGTTAACTGAATACCTAGAAAAAGCATTAGCTGC
>lc-specific 40mer logical -3013
AACCTCACGGCTCTTCCACACCTGGCCTATCAACCATGTC
>lc-specific 40mer logical -3014
AACCTCAGCTTTTTTACCTAAAGGCACATTCATTTCAGCA
>lc-specific 40mer logical -3015
AACCTCATATAACAAACTACAAACTATACGCAAAAGGACT
>lc-specific 40mer logical -3016
AACCTCCATCTGGCATTTGCCAATAAAAAAACTCGCCCAT
>lc-specific 40mer logical -3017
AACCTCCGTTTTCAGCTTGCAACAGGTCAATTAGAAAATC
>lc-specific 40mer logical -3018
AACCTCCTATGTTGAAATGTTGTGGTTGCCAGACCAACTT
>lc-specific 40mer logical -3019
AACCTCCTATTGAACCTCTACATCAATCATGCCAGCTTCG
>lc-specific 40mer logical -3020
AACCTCCTCTCGTCTAATATTACCAGCTGGCTTTTTTAAC
>lc-specific 40mer logical -3021
AACCTCCTGGTTAGTCTTATATACATACTTAATGTCAAGA
>lc-specific 40mer logical -3022
AACCTCCTTTTGGAAAACGATACAGATCCTGTTTTATGGC
>lc-specific 40mer logical -3023
AACCTCGCAGCTATTACAAAGCTATGCCTCGTAAGGCTAG
>lc-specific 40mer logical -3024
AACCTCGTGCGGACTTCTCCACAGGCTTCTTCGAAGTAGG
>lc-specific 40mer logical -3025
AACCTCTAAACCAACGACTGTTTCGTATTTACTACTCATA
>lc-specific 40mer logical -3026
AACCTCTAAGACATCATAACAATTAAACTCCATACGCACC
>lc-specific 40mer logical -3027
AACCTCTCTAGCGAGTGAGGATGGTGTAAGCTCACATTTG
>lc-specific 40mer logical -3028
AACCTGAACAGGTAGGCAAACGAACTCGTTATACGTACGC
>lc-specific 40mer logical -3029
AACCTGAACCTTACAAAGGTAAAGGTATCCGCTATGAAGG
>lc-specific 40mer logical -3030
AACCTGATTTGGATAATGCCAACGTAGGGAACATAGAGGA
>lc-specific 40mer logical -3031
AACCTGCGACCCCCTGGTCCCAAGCCAGGTGCGCTACCAA
>lc-specific 40mer logical -3032
AACCTGCTCAAGATATTTCCAACTTGCGTAAAGAAGCTAC
>lc-specific 40mer logical -3033
AACCTGCTGCTCATTTCGAACATACAGTGGTTGTTACAGA
>lc-specific 40mer logical -3034
AACCTGCTGGGATAGCATCAATACCTTTACATACGATAGC
>lc-specific 40mer logical -3035
AACCTGCTTCACGCGGATTGCAAAGTTCAGTAAACCGAAC
>lc-specific 40mer logical -3036
AACCTGGATGTTGCCGTTATTATCCGACATGTTCCACATA
>lc-specific 40mer logical -3037
AACCTGGTAACTGCTTACCATTGGCTAATATTCCAGACGG
>lc-specific 40mer logical -3038
AACCTGGTTCCATCGGTCCTATGATCTCCGGTGGCGGCGG
>lc-specific 40mer logical -3039
AACCTGTAAAAGGTCAGTTCGACAAAGCTGGCGTAGCTCC
>lc-specific 40mer logical -3040
AACCTGTAAATGGTATTGATGGTGTTCGCAGACTTATGAA
>lc-specific 40mer logical -3041
AACCTGTAGCAGCTAAAGGTCAATACATTAAATCTGTAAC
>lc-specific 40mer logical -3042
AACCTGTTAAATAATCATTTGTCGAAAGGAGGATTATGTA
>lc-specific 40mer logical -3043
AACCTGTTGTCCATCGCCTACGCTTTTCCGCCTCGGCTTA
>lc-specific 40mer logical -3044
AACCTGTTTGATACATACTAATAACTCCATACACTCACCC
>lc-specific 40mer logical -3045
AACCTGTTTTTTTAGGAGGATGATGAAAACATGGCTTACG
>lc-specific 40mer logical -3046
AACCTTAATCGTCCTTGCAGTCATGGCTGTTTTATTCGTT
>lc-specific 40mer logical -3047
AACCTTACAAAGGTAAAGGTATCCGCTATGAAGGCGAAGT
>lc-specific 40mer logical -3048
AACCTTACCAGGTCTTGACATTGATGGACAGAACTAGAGA
>lc-specific 40mer logical -3049
AACCTTACTGGTAAAGCTGCTCGTATTCGCGAAAAACGCT
>lc-specific 40mer logical -3050
AACCTTAGCGAAAATGCTAGAAGTACCATTTGCTATTGCA
>lc-specific 40mer logical -3051
AACCTTAGCTTGCATGTCTTGTGTTTTAGCACGCATTTCT
>lc-specific 40mer logical -3052
AACCTTATAATAGGAGGTTTATATGACATATCAAGAGGCC
>lc-specific 40mer logical -3053
AACCTTATCAAATACGATACAATCAGATTTATTCAATAGT
>lc-specific 40mer logical -3054
AACCTTCAAACACGGAACCATCTTCAAGAACTAACTTGCC
>lc-specific 40mer logical -3055
AACCTTCAAGATTCAATTCGTTTGCAGCGATACGAGTCAA
>lc-specific 40mer logical -3056
AACCTTCAGAAATGCGAGCTAATTTTGCGGACGAAACAAT
>lc-specific 40mer logical -3057
AACCTTCATAGGCACGTGCCGTTGCAGGATTATGATACTC
>lc-specific 40mer logical -3058
AACCTTCATTAGTACCTCCTTTGTGGACCCTATGCTTATT
>lc-specific 40mer logical -3059
AACCTTCCTGAAGGTGTAGAAATGTGTATGCCTGGCGATA
>lc-specific 40mer logical -3060
AACCTTCGAAGTCGAAGACGGCAGATTTACAGTCTGCTCC
>lc-specific 40mer logical -3061
AACCTTCTAATAAGAAGAAGCCAGCGAATAGTACAGTAAT
>lc-specific 40mer logical -3062
AACCTTCTCAAGCTAACCCACAAGGCGGCATCGTTACTAA
>lc-specific 40mer logical -3063
AACCTTGAACGATGTAATTTTGACCATCAAACCAAAACTC
>lc-specific 40mer logical -3064
AACCTTGAAGTGGTATGGTTTATCTTAATTACTGTACTAT
>lc-specific 40mer logical -3065
AACCTTGCAGCTAAAGTAAACGCTTTATAATTTTAAAAGC
>lc-specific 40mer logical -3066
AACCTTGCATACACGGGACTGTATCCAGAGTACCACGAGA
>lc-specific 40mer logical -3067
AACCTTGCATACATGGGACTGTATCCAGAGTACCACGAGA
>lc-specific 40mer logical -3068
AACCTTGCCATACACAGCATCGATAAGATCGATAGCCGTT
>lc-specific 40mer logical -3069
AACCTTGGGAAGATGTGAAAGTTGTTGTTAATGCACCAGC
>lc-specific 40mer logical -3070
AACCTTGTAGGTTTAAATAGTTTTCATTAATATTAGCCAT
>lc-specific 40mer logical -3071
AACCTTGTATATCGCATCGGCTTCGGTAACTCCATTCGTC
>lc-specific 40mer logical -3072
AACCTTTACCAATCATGCCTTTGATACCTTGATCAAGCAT
>lc-specific 40mer logical -3073
AACCTTTACGAGCACCATGAGAGGATGTAAAGTAATCCAA
>lc-specific 40mer logical -3074
AACCTTTATTCCCCAGTTCGATTCTGGGTGCCGCCTCCAC
>lc-specific 40mer logical -3075
AACCTTTCAGCCCATGAGTTTGGTCTCTACTAAATCCGTC
>lc-specific 40mer logical -3076
AACCTTTCTTGATGCCTGTGGAAGACGTATTCACAATCAC
>lc-specific 40mer logical -3077
AACCTTTGACCCGTAGATTTCCGAATGGGGGAACCCGGCA
>lc-specific 40mer logical -3078
AACCTTTTAATTCACGTTTTTTTTGTACAGCTAATTCACG
>lc-specific 40mer logical -3079
AACCTTTTAATTCTGCCATTTTAATACTCCTTTGTACTTA
>lc-specific 40mer logical -3080
AACCTTTTATTGGTTAAAGGTGGTATCCCAGGCGCTAAAG
>lc-specific 40mer logical -3081
AACCTTTTTCACGAAGAAGGTCAACCGCTTTATCGATATT
>lc-specific 40mer logical -3082
AACGAAAAAGAAAAGAACGAAGTTAACAAAAAATTAGCTC
>lc-specific 40mer logical -3083
AACGAAAAGAAAGTTGTAAAAACCTGGTCCCGTGCCTCTA
>lc-specific 40mer logical -3084
AACGAAAATGGCTGAATTAGGCGAAGAATTACGACGTGAA
>lc-specific 40mer logical -3085
AACGAAACAGTAATGAAAGCGTTGTACTACGCTCGTCGTG
>lc-specific 40mer logical -3086
AACGAAACGCTTGAAAGTGCTCTTCGTCGATTCAAACGCT
>lc-specific 40mer logical -3087
AACGAAACTAACGAAAAGAAAGTTGTAAAAACCTGGTCCC
>lc-specific 40mer logical -3088
AACGAAACTGACTTGGCTGAATTTATTTTGCAAACTGCAG
>lc-specific 40mer logical -3089
AACGAAAGAGGTTCCTATTGGTCACCTAGGTGACTATTAG
>lc-specific 40mer logical -3090
AACGAAATCAAAGCTGGTAAAATCGAATACCGTACTGATA
>lc-specific 40mer logical -3091
AACGAAATGCTTCCATAGTTTTACTCCATTATAAAAGATT
>lc-specific 40mer logical -3092
AACGAAATGGTTGATTTTATGTCGGTTGTGTAAAGTGGAG
>lc-specific 40mer logical -3093
AACGAAATTTCTGAAATCGTTGGTGGCGCTAATGCCTTGC
>lc-specific 40mer logical -3094
AACGAACAGGACCATATCCCTCACCATTCCAGTTTCTAAT
>lc-specific 40mer logical -3095
AACGAACCATACGTTGCATACCATGGCTTTGAATACCGAA
>lc-specific 40mer logical -3096
AACGAACCGGGCTCCTCCATCATGCCAGGCAAGGTAAATC
>lc-specific 40mer logical -3097
AACGAACGATGGTGTGTCCATTATCATGGTGTCCTCTGAG
>lc-specific 40mer logical -3098
AACGAACGTCTCGGCACACATGCAACAAAAACTAGAGGTA
>lc-specific 40mer logical -3099
AACGAACGTTGGTTGGGCGGTATGTTGACTAACTTCAAAA
>lc-specific 40mer logical -3100
AACGAACTCTATTAGATAGGGGTGAATGGGTATATATGAA
>lc-specific 40mer logical -3101
AACGAAGAACAACAAAAATCTGCTGGCGTAACACCAGATA
>lc-specific 40mer logical -3102
AACGAAGAACATGTTAGCACGGATAGCTTCTTCTTTAATA
>lc-specific 40mer logical -3103
AACGAAGAATAGCGTAGCCATTATCTTTACCCATCAATTG
>lc-specific 40mer logical -3104
AACGAAGAATTGTGAAGATATTCTTTTCTGTTGGCAATGG
>lc-specific 40mer logical -3105
AACGAAGAGCGATGGAAGCTTGCTTCTATCAATCTTAGTG
>lc-specific 40mer logical -3106
AACGAAGATGTATTAGACTTTCACCATATAAAAGAACAAT
>lc-specific 40mer logical -3107
AACGAAGGTCAGTTGCGTAACCGAACATTTCGCTCAATGG
>lc-specific 40mer logical -3108
AACGAAGGTGAGACATTGTTACGCCACCAGATTTTTTGGA
>lc-specific 40mer logical -3109
AACGAAGTACAACACATCAACCGTATCGTGTACGATATTA
>lc-specific 40mer logical -3110
AACGAAGTATTTCAAATGATGAAAATCCATAATTAACCCC
>lc-specific 40mer logical -3111
AACGAAGTGATTGATCCTACACTGTCGAGAAAAGCTTCTA
>lc-specific 40mer logical -3112
AACGAAGTTAACAAAAAATTAGCTCAAATCGGTAAACAAT
>lc-specific 40mer logical -3113
AACGAATAATCATTGTTGACTATATTGTAACATACTAAAT
>lc-specific 40mer logical -3114
AACGAATACACTTGCTTATCGAGTGGCTCACCTCATCGAG
>lc-specific 40mer logical -3115
AACGAATAGCAGTAATCTTTGCGGGTGGCGTAGGTGCTCG
>lc-specific 40mer logical -3116
AACGAATATGAGCCGCACCGGATTCAATATGTTTCTTTTC
>lc-specific 40mer logical -3117
AACGAATCTGCACATGCTAAATTGTGGTTCAAAGCTCTTC
>lc-specific 40mer logical -3118
AACGAATGCACGTACTCGCAAAGGTCCTAGAAAAGCAATT
>lc-specific 40mer logical -3119
AACGAATTAACGAACGATGGTGTGTCCATTATCATGGTGT
>lc-specific 40mer logical -3120
AACGACAACAAATAATGAGCTATTCAAATAGCTTCAAGAT
>lc-specific 40mer logical -3121
AACGACAGCTAAGAATACAGCGCCAGCCAAAGTGATCTTG
>lc-specific 40mer logical -3122
AACGACCAAATGCTCGCCCTCTTCAAAGAGCGCATGGAAC
>lc-specific 40mer logical -3123
AACGACCAATTTGTTCATTAATCATTGCGATGATTTCATC
>lc-specific 40mer logical -3124
AACGACCAGCACGTTCAAATGCTACTTTACCAGGCACAAG
>lc-specific 40mer logical -3125
AACGACCGGAGTAGTCAACACGTTTACCGAGCAAGTTTTG
>lc-specific 40mer logical -3126
AACGACGACCGCCTTTAACTACTTTGGCTACGCGGTTGAT
>lc-specific 40mer logical -3127
AACGACGAGCTACGTTGTTTTTGCTTTCAGCATACATAGT
>lc-specific 40mer logical -3128
AACGACGATGTAAACCGCGGCCAAAGTACAAATGATACAT
>lc-specific 40mer logical -3129
AACGACTGCTAATACCGCATACGATCTAACCTCGGCATCG
>lc-specific 40mer logical -3130
AACGACTGTTTCGTATTTACTACTCATAGAGAAACCTCCC
>lc-specific 40mer logical -3131
AACGAGAATATTCTGCCCAGTTCATACCGAAATGGAATTC
>lc-specific 40mer logical -3132
AACGAGATCGATACCTACAACGTCACAATCGTCCTCACGA
>lc-specific 40mer logical -3133
AACGAGATTCGAACTCGCGACCCCCGCCTTGGCAAGGCGG
>lc-specific 40mer logical -3134
AACGAGCGCAACCCCTATCTTATGTTGCCAGCACTTCGGG
>lc-specific 40mer logical -3135
AACGAGCGTTGCGTTTGAGGTCCGTAAATTCGTCTAGCGT
>lc-specific 40mer logical -3136
AACGAGCTTCATGACGAGCTTCGATTTTACCAACTTCGCG
>lc-specific 40mer logical -3137
AACGAGGAGGAATAACCTTGGTTGACTTAAGCCTTGGAAC
>lc-specific 40mer logical -3138
AACGAGGCTCGAACTCGCGACCCCGACCTTGGCAAGGTCG
>lc-specific 40mer logical -3139
AACGAGGGCAACGATACCAAGTACCATCATGACCTTCATT
>lc-specific 40mer logical -3140
AACGAGGGGATGCTTGACCTTTAGTCAAACCATATACATG
>lc-specific 40mer logical -3141
AACGAGGTTTTTCGTCAATCATACGAACGCCTTTAGCCAT
>lc-specific 40mer logical -3142
AACGAGTCATTGCTTTTTTGATATCTTCGATACCAGCACC
>lc-specific 40mer logical -3143
AACGAGTGATAGCATCTACTGTTTTCGAATTTGGTTCAAG
>lc-specific 40mer logical -3144
AACGAGTTCGTTTGCCTACCTGTTCAGGTTTGAACATATT
>lc-specific 40mer logical -3145
AACGATAAAACATTCCCAGAAGTTAAAACAAATCCATTAA
>lc-specific 40mer logical -3146
AACGATAAAGGGGCCTTCGCTGCCAATGGACATATCATTA
>lc-specific 40mer logical -3147
AACGATAATAGTATCTACTTTTTGAGTCAAGAATTCAATG
>lc-specific 40mer logical -3148
AACGATACCAAGTACCATCATGACCTTCATTTGAATACGC
>lc-specific 40mer logical -3149
AACGATACCACCACATTTAAGCGTATCGAGTTTTATGGGA
>lc-specific 40mer logical -3150
AACGATACGGATTTTACGAGGCGCGATTCGGATATGTCTA
>lc-specific 40mer logical -3151
AACGATACTTCTTCTGTAACAGCAACAGCTGCTGTATGGG
>lc-specific 40mer logical -3152
AACGATAGCTGGTTGTTTAGTAGCATCATATTGACCAATT
>lc-specific 40mer logical -3153
AACGATAGCTTTAGCTTCTTTCAAGCCAAGACCAGTTGCT
>lc-specific 40mer logical -3154
AACGATAGGGTTGTGATACGATGAGCATAGAAATTGTAGC
>lc-specific 40mer logical -3155
AACGATATGACCACGACCACCAGCAAGGCTTGTGCCGCCA
>lc-specific 40mer logical -3156
AACGATATTTACCGTAGTTCATAATGCGAGCTACTGGTGG
>lc-specific 40mer logical -3157
AACGATATTTCTCCGATTAAAGACAATTCAGGTAATCTAG
>lc-specific 40mer logical -3158
AACGATATTTTGACCTTTTTTACCGTAAGAAGTTACTACG
>lc-specific 40mer logical -3159
AACGATCACATGGTCACCAGTGTCTACGTGTGGTGTGAAA
>lc-specific 40mer logical -3160
AACGATCTACCTTTTCTACTGTGCCGCCTACACGAGCAAT
>lc-specific 40mer logical -3161
AACGATGAAGTCCTAAGACATCTAATTGTTAAACACGAAG
>lc-specific 40mer logical -3162
AACGATGATATCCAAGTGAAGTTCGCCCATACCGGAGATA
>lc-specific 40mer logical -3163
AACGATGCAGCAGCATTCGCTAAACTTGTTGAAGTAGCTA
>lc-specific 40mer logical -3164
AACGATGGAAAGCTTTGACTATATTTTAGAACCTATATAT
>lc-specific 40mer logical -3165
AACGATGGCAGACGCAAAAAACACTGTGTTATTCCCTTAT
>lc-specific 40mer logical -3166
AACGATGGGTACGGTTGATGGTCCAGGCATGCGCATGGTG
>lc-specific 40mer logical -3167
AACGATGGTGTGTCCATTATCATGGTGTCCTCTGAGTTAC
>lc-specific 40mer logical -3168
AACGATGTACAATGCCACAACCATGGCAGAAATAGTCAAT
>lc-specific 40mer logical -3169
AACGATGTGATAACGCACACCTGGAAGGTCTTTTACACGA
>lc-specific 40mer logical -3170
AACGATGTTAACACCTGCTTGACCTAGTGCAGGACCAACT
>lc-specific 40mer logical -3171
AACGATTAAGCGTATGGTAAGCATTTAGCTACGCGTTTGT
>lc-specific 40mer logical -3172
AACGATTACGTCACCGATATTGCCGAATTTGCGATAAGAA
>lc-specific 40mer logical -3173
AACGATTACTGCTACTACATCTTGAGATGGAGCTTTACCG
>lc-specific 40mer logical -3174
AACGATTAGCCTTACACGACTTTGGTGGTGCTAAGAGAGT
>lc-specific 40mer logical -3175
AACGATTGCTTTTTTTGATTCAGTGACAGCCATTAGATTA
>lc-specific 40mer logical -3176
AACGATTGGTTTTTGGTTAAAGCATGTGGATTGGTTAGAA
>lc-specific 40mer logical -3177
AACGATTGTACGGTAGTTGTCAAGTAATTTTTCTTCATCG
>lc-specific 40mer logical -3178
AACGATTGTGCGCAAGCCAGATTCAACTTCCATTTGCCAT
>lc-specific 40mer logical -3179
AACGATTTCATCACAATAGGTGTTATCATCGCCCCGCACG
>lc-specific 40mer logical -3180
AACGATTTGGGATGTTGGAGTTACCAATGGAGGGTAACCC
>lc-specific 40mer logical -3181
AACGATTTTAACTTTAAGACCAAGCGCTTTAGCTTGAGCC
>lc-specific 40mer logical -3182
AACGATTTTAGCGCGTTTCTTTTCGCGTTCAATCATAGAT
>lc-specific 40mer logical -3183
AACGATTTTCATGAAGTCTTTTTCACGAAGTTCTCTAGCT
>lc-specific 40mer logical -3184
AACGATTTTTAAGGAGGTGACTCAATTGCCAAACATTAAA
>lc-specific 40mer logical -3185
AACGATTTTTTCGTATGCTTTCACACGACCAACAACGTCG
>lc-specific 40mer logical -3186
AACGCAAATGAGCATTCGCAACTTTGCGTTGATTGAGCAA
>lc-specific 40mer logical -3187
AACGCAACACATACAGTGACTGTCGCTTTGCCAATATTGC
>lc-specific 40mer logical -3188
AACGCAATACGGCTGATACCGAATTTACGCATATAGCCGT
>lc-specific 40mer logical -3189
AACGCAATTGCAATCGGAACAGTTGAAATTGTTACAACAA
>lc-specific 40mer logical -3190
AACGCACAATCCTTTGCAATCATCCTGACATAACACTTGA
>lc-specific 40mer logical -3191
AACGCAGAAGAAAATTTTGCATTAGCTGCATAAGCTACGT
>lc-specific 40mer logical -3192
AACGCAGCAGTAGTTATTAAAGATGACAAGACCCCTCGTG
>lc-specific 40mer logical -3193
AACGCAGGTATCTGTTAGTAAAGGCCAACATAGAAAAAAG
>lc-specific 40mer logical -3194
AACGCATAAAAAGTGTTACCAATACGCAACAAATTACAAA
>lc-specific 40mer logical -3195
AACGCATAACTTTTTCTACTACATCAGCGCCAACTTTCGG
>lc-specific 40mer logical -3196
AACGCATACTTTTCTTCTTGGCTTTCTGCCTCTATCTCTT
>lc-specific 40mer logical -3197
AACGCATGGAGCATGAATGAGTGGCACAAGAGAGGCGCAA
>lc-specific 40mer logical -3198
AACGCATGGGTCGTACACAAGGTAAACGTAGCGATTACAA
>lc-specific 40mer logical -3199
AACGCATTACCGTTTGTATCTGTCAAAGTTACGATAGTGT
>lc-specific 40mer logical -3200
AACGCCACCAAAGCTTTTACTTACGTCATTTAATTCTAAT
>lc-specific 40mer logical -3201
AACGCCACCGGGTGATGCATCTTTTACAGAAGCAACGATT
>lc-specific 40mer logical -3202
AACGCCACGAGATCCAGAAATCCCTTGAATTCGCATATGT
>lc-specific 40mer logical -3203
AACGCCAGTTCGTACGCTATTATGATAAAGCGAAAAAAAT
>lc-specific 40mer logical -3204
AACGCCATACGCTAGTGTGAGGTAAAAACATACCGCAAGG
>lc-specific 40mer logical -3205
AACGCCATCATAGCGATGAAGCCTTCTGTTAACATCGCAC
>lc-specific 40mer logical -3206
AACGCCCAAGTTGTTCAATTCGTTGGAGAATTCATCAGCC
>lc-specific 40mer logical -3207
AACGCCGACTCGCTATCTATACCACACGCACCCCTGTCGA
>lc-specific 40mer logical -3208
AACGCCGATTAGCGTTTTACTGTCATTTTTACTTTGGAAC
>lc-specific 40mer logical -3209
AACGCCGCCAGTTACGAAAATATACTTAGTTGCCATGATG
>lc-specific 40mer logical -3210
AACGCCTACAGTACGTGTAGATGTTAATACTGCAAAGTAT
>lc-specific 40mer logical -3211
AACGCCTACATAACCGTTGCCATCACCAACAACTACAAGA
>lc-specific 40mer logical -3212
AACGCCTTCGAAGGATTCAGCGATTTCTTCCAATTTAGAT
>lc-specific 40mer logical -3213
AACGCCTTTGGATGTAGAAATAACTGCGATACCCAAACCA
>lc-specific 40mer logical -3214
AACGCGAAAACCGTGCTCCAAAGAAACATGGTAATATTCC
>lc-specific 40mer logical -3215
AACGCGAAAAGAAACGCGCTAAAATCGTTGAAAAATATGC
>lc-specific 40mer logical -3216
AACGCGAGTTTCACGAATAATTACGACCTTAATTTGGCCT
>lc-specific 40mer logical -3217
AACGCGATATTGTTTACCACCAGTTTTAATAATTGCGTAC
>lc-specific 40mer logical -3218
AACGCGCAGCTCGTGAAGGCCGTAACCCACAAAACGGTAA
>lc-specific 40mer logical -3219
AACGCGCGACAGTTAAAGCTTTGGGCTTGAAAAAAACTAA
>lc-specific 40mer logical -3220
AACGCGGCAAAATCTTACCTCGTCGTATTTCCGGTACTTG
>lc-specific 40mer logical -3221
AACGCGGGACACCCTGATTAAAAGTCAGGTGCTCTGCCAA
>lc-specific 40mer logical -3222
AACGCGGTGGTAAAGGCTCTAAGAACTTCAAGATTACGAA
>lc-specific 40mer logical -3223
AACGCGTAATAAGGAGACAAGAAATGGCACAAGTTAAAGT
>lc-specific 40mer logical -3224
AACGCGTACTTCATCTAAGTTCATGGTCAATATCTCCTAA
>lc-specific 40mer logical -3225
AACGCGTAGACGGGAATGAGCGTCACGTTCAAGTAGTTAT
>lc-specific 40mer logical -3226
AACGCGTAGCTAAATGCTTACCATACGCTTAATCGTTAAC
>lc-specific 40mer logical -3227
AACGCGTAGTAGTAGATCCGATTTCCCGTATTGAAGGTCA
>lc-specific 40mer logical -3228
AACGCGTAGTTGATAAAGCACGTGCAGCAGGCATTAAAGT
>lc-specific 40mer logical -3229
AACGCGTTATCCAACGCTGCTTGTCTGCCATCTACAGCCA
>lc-specific 40mer logical -3230
AACGCGTTTAGTTTTGCCAGTACCATGAGGCAATACTACT
>lc-specific 40mer logical -3231
AACGCTAAACCACCAGTAGCTCGCATTATGAACTACGGTA
>lc-specific 40mer logical -3232
AACGCTAAGGGCGTAGAATTTAGACAGGGGTGAGTGTATG
>lc-specific 40mer logical -3233
AACGCTACATTTTAGCTCCTAACGGTCTAAAAGTTGGTGA
>lc-specific 40mer logical -3234
AACGCTACCTACGAAAAAGCGGAAAAGGAGATTTTGTATC
>lc-specific 40mer logical -3235
AACGCTATCTATGACGAAGCTATGGCATACATCAAGAAAA
>lc-specific 40mer logical -3236
AACGCTATTGAAGTAACTGCTTACATCCCAGGCATTGGTC
>lc-specific 40mer logical -3237
AACGCTCCCTTAGTGCACAGCACCGCTAATAACAAGAGCA
>lc-specific 40mer logical -3238
AACGCTCCTGCCAAAAAGCGGGTGTTTTGTCTGAAGTAAG
>lc-specific 40mer logical -3239
AACGCTGTCGGAACTTTGTGTTTGTGCGATTTAGTGCATT
>lc-specific 40mer logical -3240
AACGCTTAATTGAAATCAACTCCTATCGAGGCAAACGTCA
>lc-specific 40mer logical -3241
AACGCTTACCAATGGTTGTCCAACCACCAATTACAACATG
>lc-specific 40mer logical -3242
AACGCTTAGCAGGCGAATTGATGGACGCTTTCAACAATGC
>lc-specific 40mer logical -3243
AACGCTTAGCTATTGCAGCTGAACAGAAAGGATAACTATG
>lc-specific 40mer logical -3244
AACGCTTATCCGTTGTGAAAGTTGATGCTGAACGTAACCT
>lc-specific 40mer logical -3245
AACGCTTCACGTTCCAATAACGCTTGTTGTTTTTGTTTAT
>lc-specific 40mer logical -3246
AACGCTTGAAAGTGCTCTTCGTCGATTCAAACGCTCCTGC
>lc-specific 40mer logical -3247
AACGCTTGCTTTAGAACGGATGAACTTAGTTTGGAAATAT
>lc-specific 40mer logical -3248
AACGCTTGGCTTTCAAAGAAGAAGTAACAGCTAAATTGAA
>lc-specific 40mer logical -3249
AACGCTTGGGGTAGTTTCCACTACTGTTACAGGAACTAAT
>lc-specific 40mer logical -3250
AACGCTTGTTGTTTTTGTTTATATTCTTCTAACTTTTCTT
>lc-specific 40mer logical -3251
AACGCTTTCATTACTGTTTCGTTAGCTTTTTTGAACAAAC
>lc-specific 40mer logical -3252
AACGGAAAGGCATAAGCAAGTGCATATAATGATGTTGCTA
>lc-specific 40mer logical -3253
AACGGAATGAGCGATTTCTTTTTCGTCAGGAGTGAATACT
>lc-specific 40mer logical -3254
AACGGAATGCTTCCTGCCATCGATAAAGCAGAAGTAAAAC
>lc-specific 40mer logical -3255
AACGGAATTTACCACAAGCCAATGTCAATACTACAGTATC
>lc-specific 40mer logical -3256
AACGGACGTGTTAAGTAGTTGAGTGGAACACTCAAGCAGT
>lc-specific 40mer logical -3257
AACGGACTTAAAATCCGTCGGTTGGAAACAACCGTACCGG
>lc-specific 40mer logical -3258
AACGGACTTTGACTCCGTTATGCGCTGGTTCGATCCCAGC
>lc-specific 40mer logical -3259
AACGGAGCCACAATCCGCCGTGTTAACCGCTTCACCATAC
>lc-specific 40mer logical -3260
AACGGAGGCGCCCAAAGGTTCCCTCAGAGCGGACGGAAAT
>lc-specific 40mer logical -3261
AACGGAGGTATATCTATGAAGGCCTATGTACAAGTTTATA
>lc-specific 40mer logical -3262
AACGGATAAGCGTTGTACGGTAACTCTGTAACCACCCATT
>lc-specific 40mer logical -3263
AACGGATGGCATTTGGAGCAAACGTCTACACGAAGGTCTT
>lc-specific 40mer logical -3264
AACGGATTTAATTTGGTCGCCGTATTGGCGGATAACTTTG
>lc-specific 40mer logical -3265
AACGGATTTGATATATTGGTTTTTATCATCTAGGGCAAAC
>lc-specific 40mer logical -3266
AACGGCACGTGCCTATGAAGGTTACAAAGCTGTTCAAGCT
>lc-specific 40mer logical -3267
AACGGCATTAACATTAACTTTTGTGTGTGCCACAACAGCC
>lc-specific 40mer logical -3268
AACGGCCTAGGAGGTACAAGATGATTGGTGTAATTTTTTG
>lc-specific 40mer logical -3269
AACGGCCTCATGGAACGCCGACTCGCTATCTATACCACAC
>lc-specific 40mer logical -3270
AACGGCGTCTATTGAAAAAGCAGCTAAATTAGAAGGTCGT
>lc-specific 40mer logical -3271
AACGGCGTGTATTCTACACGTATGATACAACAACAATGCG
>lc-specific 40mer logical -3272
AACGGCTTGGTGCTTCTACGAGAATATCAGCATCAATAAA
>lc-specific 40mer logical -3273
AACGGGAGATACAGTTCATGCAGTGAACGCATTTCCAAAG
>lc-specific 40mer logical -3274
AACGGGATGAATATTCCCGTGGGACCATTGTTGGTCTGCC
>lc-specific 40mer logical -3275
AACGGGATGAATGCCTTGCCCTTTGTGAAAGCGTCTTTAA
>lc-specific 40mer logical -3276
AACGGGATGTTTTCGTCATCGCCGCCTGTACTGAAACTAT
>lc-specific 40mer logical -3277
AACGGGCCGAGTAACGACCGGCCGGACAGTCTTAGGCGGG
>lc-specific 40mer logical -3278
AACGGGTAAGACGTAATCTAACCTTTAAAGATGTGGAGCA
>lc-specific 40mer logical -3279
AACGGGTGGTTTGCTCTGACCCTATAAGGGTCTTTCTCTA
>lc-specific 40mer logical -3280
AACGGGTTAAATATTCTCGACGTTTCCAGTTTCTATCAAC
>lc-specific 40mer logical -3281
AACGGGTTAACCCTCGGTAGCTTATATGCTGTACTCGCTA
>lc-specific 40mer logical -3282
AACGGTAAAGCTATTATCAAGTTTTTAGTAGTCATTGCTG
>lc-specific 40mer logical -3283
AACGGTAAAGCTCCATCTCAAGATGTAGTAGCAGTAATCG
>lc-specific 40mer logical -3284
AACGGTAAATTCACATTCAAGCCCATCACAGCACGAACTG
>lc-specific 40mer logical -3285
AACGGTAACTGTTTGCTCTAATGTACCTTGAGGAATTTCA
>lc-specific 40mer logical -3286
AACGGTATCTCTGCAGGTCTTATTGCATACCCTCTACTCA
>lc-specific 40mer logical -3287
AACGGTCATGATGCAGATGAAATGTTGAAATTAGCTGCAT
>lc-specific 40mer logical -3288
AACGGTGAATATGGTAGGTGATTTGTCTCATCTTAGTACT
>lc-specific 40mer logical -3289
AACGGTGCAAAAGTTACAGGTACAGTTCTTGAGCATGGTA
>lc-specific 40mer logical -3290
AACGGTGGGAAAACATTTAAACGCAGAAGAAAATTTTGCA
>lc-specific 40mer logical -3291
AACGGTGTTGGTTACAGAGCGGCTAAACAAGGCAATAAAT
>lc-specific 40mer logical -3292
AACGGTTAAAACACTCATATCTATCTCCACCGGAATAAAA
>lc-specific 40mer logical -3293
AACGGTTACCCATTGTATCGATTTCTTTATTGTAGTAAAC
>lc-specific 40mer logical -3294
AACGGTTAGCTTTTGTGAATACATATGGTTCTAAGAAGTC
>lc-specific 40mer logical -3295
AACGGTTATGTAGGCGTTGGCTTAGGTAAAGCAGCGGAAG
>lc-specific 40mer logical -3296
AACGGTTGATCATAGCTTGTTGTTCAGCGTTAGCGCGGTC
>lc-specific 40mer logical -3297
AACGGTTTATGCATATGGATGCCTGTTACATCGATGGTAA
>lc-specific 40mer logical -3298
AACGGTTTTGGAGACCGCTACTCTACCAATTGAGCTATAC
>lc-specific 40mer logical -3299
AACGTAAAAAATACGGTCTTAAAAAAGCCCGCAAAGCAAG
>lc-specific 40mer logical -3300
AACGTAAAGATTTTATCTGGAAAATGGGCGGCCAACAAGG
>lc-specific 40mer logical -3301
AACGTAAAGTACCTCACGCATTATATAACAAGCCAATGGT
>lc-specific 40mer logical -3302
AACGTAAATACCGTTTTTGTTTTCCTGTCATTATTACTCC
>lc-specific 40mer logical -3303
AACGTAACCGCCAATTTTATACTAATGGTGGTATCACCGT
>lc-specific 40mer logical -3304
AACGTAACCTTTTATTGGTTAAAGGTGGTATCCCAGGCGC
>lc-specific 40mer logical -3305
AACGTAACTTATATTTAGCTGCACAATTATTGGAACTTGA
>lc-specific 40mer logical -3306
AACGTAACTTCGGTGGTCAATCCTATCCACGTACTTGCTA
>lc-specific 40mer logical -3307
AACGTAACTTTTTCAACTCTGCCACCCTCCTTATAGTCAA
>lc-specific 40mer logical -3308
AACGTAAGATTTACCGAGCTGCGAAGCAGAGAAGGGAAAT
>lc-specific 40mer logical -3309
AACGTAATACAGTAGTTGCGGATGTTCCTGAATGGTTAGA
>lc-specific 40mer logical -3310
AACGTAATCAAAGTTGTTCGTGAAGCAACTGGTCTTGGCT
>lc-specific 40mer logical -3311
AACGTACGGCCAAGTAAACCAAATTTCATAGGACCTCCTA
>lc-specific 40mer logical -3312
AACGTACGTAAAGTCCGCGTAGGTAAAGTTGTTAGCGACA
>lc-specific 40mer logical -3313
AACGTACTAAAACGAATGCACGTACTCGCAAAGGTCCTAG
>lc-specific 40mer logical -3314
AACGTACTCGTGATGAAATCATCGCAATGATTAATGAACA
>lc-specific 40mer logical -3315
AACGTACTTACAACATGGCATTCGTAAACTATTGTGAAAT
>lc-specific 40mer logical -3316
AACGTACTTGAACAAGAACAACTTCGTACAGACATCCCTA
>lc-specific 40mer logical -3317
AACGTAGGTATCGGTAAAGATGACACTTTATTCGCACTTG
>lc-specific 40mer logical -3318
AACGTAGTTTTATCCACATTAAACTCAAAATTTATACATT
>lc-specific 40mer logical -3319
AACGTATAACTTCTTTGGTGAAAGGATGACAATTAGAATG
>lc-specific 40mer logical -3320
AACGTATAATTCGCTATTATTCACTTTATCGCTAAGAGCA
>lc-specific 40mer logical -3321
AACGTATACGCTGGTCCTGAGCATCCACATGCAGCTCAAA
>lc-specific 40mer logical -3322
AACGTATATCACTACGAATACGATATTTACGATGATTAAG
>lc-specific 40mer logical -3323
AACGTATATGAAGATCGTAGCTTCGACTTCATCACTAAGA
>lc-specific 40mer logical -3324
AACGTATGCGATTACTTCGCCACCAAGACCTTCTTTACGA
>lc-specific 40mer logical -3325
AACGTATTAAATTGACTATCCACACTGCAAAACCAGGTAT
>lc-specific 40mer logical -3326
AACGTATTAGTAGTTAACTGCGGTAGTTCTTCCTTGAAAT
>lc-specific 40mer logical -3327
AACGTATTATGTGCATCCAAGTCATGGGCGGTTCTTATCG
>lc-specific 40mer logical -3328
AACGTATTGAGAACAATATTCGAAGATATTAGTGATCAAA
>lc-specific 40mer logical -3329
AACGTATTGCAAAAGGTATCTCAAAATAAAACAAGTTCCA
>lc-specific 40mer logical -3330
AACGTATTTCCAAACCAGGTTTACGTGTTTACGCGAAAAA
>lc-specific 40mer logical -3331
AACGTATTTGGGGCGTGCCAATTCCTATTTACTATTGTGA
>lc-specific 40mer logical -3332
AACGTCAAAGGAACAATCTTTAGCCATTTTATACCTCCTA
>lc-specific 40mer logical -3333
AACGTCACCAACTTTTAGACCGTTAGGAGCTAAAATGTAG
>lc-specific 40mer logical -3334
AACGTCAGCCATGTTTAGAGCAATAACCATTGGCTTTTCA
>lc-specific 40mer logical -3335
AACGTCAGGAACGTTCAAGTAGAATTTGTTGGATGCTTCA
>lc-specific 40mer logical -3336
AACGTCAGGGTTTTCTGCAGTACCACGAGTTACAGGAGCA
>lc-specific 40mer logical -3337
AACGTCATATTGACCAAGCACAATCTTTCAACTTGTATAT
>lc-specific 40mer logical -3338
AACGTCATCGTATGGGTTTACCACTTCGTGGTCAACGTAC
>lc-specific 40mer logical -3339
AACGTCATGAAGTTGACGAAGTCATCATGATCTATACACG
>lc-specific 40mer logical -3340
AACGTCCAACAGCTATGAAAGTAGTTGTAATTGAACCAAA
>lc-specific 40mer logical -3341
AACGTCGAGAATATTTAACCCGTTGTTGAGGGTACCGATA
>lc-specific 40mer logical -3342
AACGTCGCCGTCATTCACTACAGTCAAAACTTCTTCGAAT
>lc-specific 40mer logical -3343
AACGTCGTACAAAATAGGATAAAGGAAAGGAGATAAAATA
>lc-specific 40mer logical -3344
AACGTCTACACGAAGGTCTTCTTTTACAGAGCCAGTTTTG
>lc-specific 40mer logical -3345
AACGTCTAGCCTTACGAGGCATAGCTTTGTAATAGCTGCG
>lc-specific 40mer logical -3346
AACGTCTGGAGTTACTGTACCAACTTTAGGGTTTGGCATC
>lc-specific 40mer logical -3347
AACGTCTTCTTTTGACATATCTTTTCCTCCGGTTACCTGT
>lc-specific 40mer logical -3348
AACGTCTTGATAACCTTGTATATCGCATCGGCTTCGGTAA
>lc-specific 40mer logical -3349
AACGTGAACGCGGTATTACTATTTTGTCTAAAAACACTGC
>lc-specific 40mer logical -3350
AACGTGAAGAACTTCCTATCGAAGTTAACGAAACACTTAT
>lc-specific 40mer logical -3351
AACGTGAAGTTGAACTTAAATCTGAAAACGCATAATAACA
>lc-specific 40mer logical -3352
AACGTGAATACCGCCGTAATTCTCGCCAACTTAGCAAGTA
>lc-specific 40mer logical -3353
AACGTGACCAGTTTTATCCGCAGAGTAGCAAGTACGTGGA
>lc-specific 40mer logical -3354
AACGTGACTTATATGTACGACCACTAGATATGTTTTTGAG
>lc-specific 40mer logical -3355
AACGTGAGCAGCCGCTTGGTTGCCGTCCATAGTTTTAAAT
>lc-specific 40mer logical -3356
AACGTGAGCTTATCATCGGTGACCGTGGTACAGGTAAAAC
>lc-specific 40mer logical -3357
AACGTGATATTTATGATTTAATGAACGAATTAACGAACGA
>lc-specific 40mer logical -3358
AACGTGATGACCAAGATCACTTTGGCTGGCGCTGTATTCT
>lc-specific 40mer logical -3359
AACGTGCAGTTAAGCTATATGTACCTGGTAAGTCAATAAA
>lc-specific 40mer logical -3360
AACGTGGGCGATAATCGCTACATTACGAAGATTTTCGCGA
>lc-specific 40mer logical -3361
AACGTGGTATCATGATGTCTCCTTTGCATGATAAAAGCTA
>lc-specific 40mer logical -3362
AACGTGGTGGTAAAGTATGGATTAAAATTTTCCCTGACAA
>lc-specific 40mer logical -3363
AACGTGTAGTAATTACTGGCTTAGGGGCAGTGACTCCTGT
>lc-specific 40mer logical -3364
AACGTGTATTTTGCTCATCGCCCTTAAAGGAGGTGTACCA
>lc-specific 40mer logical -3365
AACGTGTCTGCTGTAAGCTTACTTGCCTTGCGGATACATT
>lc-specific 40mer logical -3366
AACGTGTGTTATATAGGAGGATGTTCCTGATGAGCGAAGA
>lc-specific 40mer logical -3367
AACGTGTTACTAATTTGCTGTTGTACACCGGATCTGGAAG
>lc-specific 40mer logical -3368
AACGTGTTGTTGAAATGGCAGTTCGTGGTATGCTTCCAAA
>lc-specific 40mer logical -3369
AACGTTACCTAAGTAGGAGGAACTCATGAGTAAGTACCAA
>lc-specific 40mer logical -3370
AACGTTACTACGTGTTGATCAACAGGATTTACAGTTGCTT
>lc-specific 40mer logical -3371
AACGTTAGAAACTGTGGGCAAGCCATTCTTTATCATCAAA
>lc-specific 40mer logical -3372
AACGTTCAACATTTACATCACCTTCAGTGATGAACAATAC
>lc-specific 40mer logical -3373
AACGTTCAAGTAGAATTTGTTGGATGCTTCACGATGTTGG
>lc-specific 40mer logical -3374
AACGTTCGTTAACGAAGAACATGTTAGCACGGATAGCTTC
>lc-specific 40mer logical -3375
AACGTTCTACTTCTACAGTAAAGTCAACGTGACCAGGAGT
>lc-specific 40mer logical -3376
AACGTTGAAAAAGAAGAAAACACTTTAAAAGTAACTTTGA
>lc-specific 40mer logical -3377
AACGTTGTTTCATCATGATTTTAGATACTGCTTTAGTTAC
>lc-specific 40mer logical -3378
AACGTTTACTTGACCACGTTCAACACGGCCAGTTGCTACT
>lc-specific 40mer logical -3379
AACGTTTAGCCGCTGCGCGACGAGTTTTAATTTTTGGCAT
>lc-specific 40mer logical -3380
AACGTTTATCAGTTTGCGCTACGTGCATTGTAGGCGCTTC
>lc-specific 40mer logical -3381
AACGTTTATCTAAATTGGAAGAAATCGCTGAATCCTTCGA
>lc-specific 40mer logical -3382
AACGTTTCGCAGTAACTGGTACTGGTGAATTCAAGCGTGC
>lc-specific 40mer logical -3383
AACGTTTCTTAGATAAATTGGCTGGTCTTGAAGATCCAGA
>lc-specific 40mer logical -3384
AACGTTTGGAGAATTGGCTTGCTTTGCGGGCTTTTTTAAG
>lc-specific 40mer logical -3385
AACGTTTGTTAAATTGTTCAATACGACCACGAGCTTGAGC
>lc-specific 40mer logical -3386
AACGTTTTGGTGCTAAAAAACCAAAATCCATGATGCTTCG
>lc-specific 40mer logical -3387
AACGTTTTTAAGGAGTTTGAAAGGAGGCTCTTTAATGCCC
>lc-specific 40mer logical -3388
AACGTTTTTCGTTACAGGGACTTTTTTGTTTGTAACGAAA
>lc-specific 40mer logical -3389
AACTAAAAAAGCTCAATATGACCAATTCGGCCACGACGCC
>lc-specific 40mer logical -3390
AACTAAAAGAAAAGAAAAGAAACATATTGAATCCGGTGCG
>lc-specific 40mer logical -3391
AACTAAACGCATGGGTCGTACACAAGGTAAACGTAGCGAT
>lc-specific 40mer logical -3392
AACTAAACGCGTTCTTGTATTCGCAAAAGGCGACAATATT
>lc-specific 40mer logical -3393
AACTAAACTAATCTTTGCATGCGAAGATTAACTTAGGTTA
>lc-specific 40mer logical -3394
AACTAAAGATTGAATTTGTATAAATACTTTCACAGAGTCC
>lc-specific 40mer logical -3395
AACTAAAGCAGTATCTAAAATCATGATGAAACAACGTTCT
>lc-specific 40mer logical -3396
AACTAAATAAGACAGTTTGAAACCATCCTGTCTCTAAACA
>lc-specific 40mer logical -3397
AACTAAATGGTATTGCCATTCGTTATTCATTCTGCCCACC
>lc-specific 40mer logical -3398
AACTAAATGTTTTTCCCAACATCAATTGAGTTTGACAAAA
>lc-specific 40mer logical -3399
AACTAACGAAAAGAAAGTTGTAAAAACCTGGTCCCGTGCC
>lc-specific 40mer logical -3400
AACTAACGGTAAAGCTCCATCTCAAGATGTAGTAGCAGTA
>lc-specific 40mer logical -3401
AACTAACTGCTTTTTTTGGGGCTCTAGAACCCCAAAGAGT
>lc-specific 40mer logical -3402
AACTAACTTGCCTTTCATTATAAGACTACGCCCTCCTTCA
>lc-specific 40mer logical -3403
AACTAAGAAAATGAGTAAATCTGATGATAACCAAAATGCT
>lc-specific 40mer logical -3404
AACTAAGTATATTTTCGTAACTGGCGGCGTTGTTTCTTCT
>lc-specific 40mer logical -3405
AACTAATACAAAATTGATCGAAGACGCTATTCGTCAACTT
>lc-specific 40mer logical -3406
AACTAATTAGGGATACATTAATCATCAATGAGCCCTCTCA
>lc-specific 40mer logical -3407
AACTAATTTCTTAGCCATGGGTAATTAAACCTCCTATGCT
>lc-specific 40mer logical -3408
AACTAATTTGCATGATTAATTTTACACAATTGACTACATC
>lc-specific 40mer logical -3409
AACTAATTTGGCTCAAGTTGGTACTATTTCAGTTTTATCT
>lc-specific 40mer logical -3410
AACTACAAATTTTGGATCCTCTACAGGGCCAAAGCCAATA
>lc-specific 40mer logical -3411
AACTACAAGAGGAGGCTCGTAAAGGAGGCGGGAAATAATG
>lc-specific 40mer logical -3412
AACTACAGAAGCTAAATTAGCAGTAATTAAAGAATACGCT
>lc-specific 40mer logical -3413
AACTACATCAATGCTCATGGTACATCTACTGGCCTTAATG
>lc-specific 40mer logical -3414
AACTACCGTACAATCGTTGATACTATTATCAAGGCTAAAC
>lc-specific 40mer logical -3415
AACTACCGTACGTTGAAGCCAGAACGTGATGGTCTATTCT
>lc-specific 40mer logical -3416
AACTACCGTCCACAATTCTACTTCCGTACAACAGACGTAA
>lc-specific 40mer logical -3417
AACTACGCTGATGGTGAAAAACGCTACATTTTAGCTCCTA
>lc-specific 40mer logical -3418
AACTACGCTTTGGGTCTTAAAGAACAGCTCATCTTCCCTG
>lc-specific 40mer logical -3419
AACTACGGCGGATATAATGGCTGCTTTTTTCCATGATATG
>lc-specific 40mer logical -3420
AACTACGGTAAATATCGTTATGAACAACAAAAACGCGAGA
>lc-specific 40mer logical -3421
AACTACGTCAGCCAAACCAGATTCGTAAGCCACGATTTGT
>lc-specific 40mer logical -3422
AACTACGTTATATTGCATATCTGGTGGGAAGGATTTAGAT
>lc-specific 40mer logical -3423
AACTACTAAATGTACATTATGACCATCATGGTGAGGAATT
>lc-specific 40mer logical -3424
AACTACTACACAGAATTCGTAAAACAAACTCCAGATGATA
>lc-specific 40mer logical -3425
AACTACTACGTCGAAGTCGCTCCAACCACCTTGGATTTTA
>lc-specific 40mer logical -3426
AACTACTATGGCCCAACTGGTAACCAACGTGATATGACAA
>lc-specific 40mer logical -3427
AACTACTCCATGACATTCGATCATTACGAAGAAGTTCCTA
>lc-specific 40mer logical -3428
AACTACTGCATTCGCAGCTAACCCATTCTCCGATGTAACT
>lc-specific 40mer logical -3429
AACTACTGTACCTTCTACAACGTTCCCTTTCTTAAATTCT
>lc-specific 40mer logical -3430
AACTACTGTATTACGTTTATCATAAAACACGTCTTGTGCT
>lc-specific 40mer logical -3431
AACTACTTAAAACGTTTATCTAAATTGGAAGAAATCGCTG
>lc-specific 40mer logical -3432
AACTACTTGAACGTGACGCTCATTCCCGTCTACGCGTTCC
>lc-specific 40mer logical -3433
AACTACTTTCATAGCTGTTGGACGTTGTGTCATCGTAGAT
>lc-specific 40mer logical -3434
AACTACTTTGACTGCTGCAATCACTAAAGTATTGGCTGAA
>lc-specific 40mer logical -3435
AACTACTTTGGCTACGCGGTTGATGAATACTACTCTTTCT
>lc-specific 40mer logical -3436
AACTAGAAGGTAAGACGGTAGGCGATGTTGATTATGAAGC
>lc-specific 40mer logical -3437
AACTAGATACCAAACATGGCGGTTATCTCGACGGACAATA
>lc-specific 40mer logical -3438
AACTAGCCATACGACCGTTACCTTCGTTGGAAACGATTGT
>lc-specific 40mer logical -3439
AACTAGGTGTTATTACCGAACTTAACCCTGAAAAAGGAAC
>lc-specific 40mer logical -3440
AACTAGTAATGCCTCGCCAACTAGTTTTACCATTGGATTA
>lc-specific 40mer logical -3441
AACTAGTTTTACCATTGGATTATGGCATTTTGATAAAAGA
>lc-specific 40mer logical -3442
AACTATAAACTCGTCCTTGACGTTATATTGTCATGGGCGA
>lc-specific 40mer logical -3443
AACTATAAGCTATAAATAAAGGGGAACTTATGGATTTACT
>lc-specific 40mer logical -3444
AACTATAAGGAGGTGCGATAATGTCTAAAGCTATTTTGGG
>lc-specific 40mer logical -3445
AACTATACACATATATTCGTATAGGTAGTTAACTAGGGTG
>lc-specific 40mer logical -3446
AACTATAGACATGGCGAGAATTGACTACACCAGTCTTGAT
>lc-specific 40mer logical -3447
AACTATAGGAGTAGGAAACGTATGCGAGACAACGGCATTA
>lc-specific 40mer logical -3448
AACTATATTCCAGATGTTCCAGCAATCTTCTGGACATTCC
>lc-specific 40mer logical -3449
AACTATCGTATATGATGCATTCGAAATTATTCGTTCCAAA
>lc-specific 40mer logical -3450
AACTATCTCTAGTTCTGTCCATCAATGTCAAGACCTGGTA
>lc-specific 40mer logical -3451
AACTATGGACGGCAACCAAGCGGCTGCTCACGTTTCTTAT
>lc-specific 40mer logical -3452
AACTATGGCAAACCTTTGCGAAGTATGTGGCAAATCCACA
>lc-specific 40mer logical -3453
AACTATGGGACTAGGCATATCATGGAAAAAAGCAGCCATT
>lc-specific 40mer logical -3454
AACTATGTTACAATTTTCTGTTGTACGAAAACTCAGAAAT
>lc-specific 40mer logical -3455
AACTATTATCTCCGGTATGGGCGAACTTCACTTGGATATC
>lc-specific 40mer logical -3456
AACTATTCCATACATTAGGTGATATTAGTCAAGCAGATAC
>lc-specific 40mer logical -3457
AACTATTGTCGTACCTACTGATGGTTCTGAAAATGCTAAA
>lc-specific 40mer logical -3458
AACTATTGTTACTGTTGGCGATGGCTATCATGGTTATCGG
>lc-specific 40mer logical -3459
AACTATTTGACCTTTTGCCCTGGGCAAAAGGTCTTTTTTG
>lc-specific 40mer logical -3460
AACTATTTTGAACGGTAAAGCTATTATCAAGTTTTTAGTA
>lc-specific 40mer logical -3461
AACTCAAAGAAACGGCGTCTATTGAAAAAGCAGCTAAATT
>lc-specific 40mer logical -3462
AACTCAACTATAAGCTATAAATAAAGGGGAACTTATGGAT
>lc-specific 40mer logical -3463
AACTCAAGCGTCGTGATGCCAGGTTTAGCCTTTTCTACTA
>lc-specific 40mer logical -3464
AACTCAATTGATGTTGGGAAAAACATTTAGTTCATTGGTC
>lc-specific 40mer logical -3465
AACTCACAAACCGAAGTTTGTGAGTTTTAATTTGGTGACT
>lc-specific 40mer logical -3466
AACTCACCATGAGACACTGTATTACCGCGCATAGCACGAC
>lc-specific 40mer logical -3467
AACTCACCGGCCATGGCTCTTTCAAGACCATAAATATGGG
>lc-specific 40mer logical -3468
AACTCACCTAATTTATGACCTACCATATCTTCTGTAATGA
>lc-specific 40mer logical -3469
AACTCACGTAACAAAAAAGACCTTTTGCCCAGGGCAAAAG
>lc-specific 40mer logical -3470
AACTCAGAGGACACCATGATAATGGACACACCATCGTTCG
>lc-specific 40mer logical -3471
AACTCAGCAGTGCAGCAGCGTGGTGGATTTGGAAAATTCT
>lc-specific 40mer logical -3472
AACTCAGGATGTTTTTGAGCGTCTAACAATGTTTCACGAG
>lc-specific 40mer logical -3473
AACTCAGTATTCCTAGCTATGGAGCTAGAACAACAGGAGG
>lc-specific 40mer logical -3474
AACTCATCGGGGTCTGGGTTCACCAAATTTACCCAAGAAC
>lc-specific 40mer logical -3475
AACTCATGGGCTGAAAGGTTTGGAAATCTAGAGATTTGCG
>lc-specific 40mer logical -3476
AACTCATTTCTGTGTAGGAATGAGTTTCTTTTCATAATAT
>lc-specific 40mer logical -3477
AACTCCAATTCCTCACAATGGTTGTCGCCCTCCAAAACGC
>lc-specific 40mer logical -3478
AACTCCAGACGTTGCTCGTGCAGTAAACGAAATCAAAGCT
>lc-specific 40mer logical -3479
AACTCCAGATTCTTGGGCATACCAAGCAGTTTCTCAATTG
>lc-specific 40mer logical -3480
AACTCCAGCTGACTTCAAAAAATTCGTTGCTGGTACAGAA
>lc-specific 40mer logical -3481
AACTCCATACACTCACCCCTGTCTAAATTCTACGCCCTTA
>lc-specific 40mer logical -3482
AACTCCATCAATTTTGATAGAGGTGATAGCTGCCCCATCC
>lc-specific 40mer logical -3483
AACTCCATTCGTCAAGCTCGTCAAATGGTAAACCATGGCC
>lc-specific 40mer logical -3484
AACTCCCTGGACAAATGGGTGGTTACAGAGTTACCGTACA
>lc-specific 40mer logical -3485
AACTCCGCGCTTCGTAAAGTTGCCCGTGTACGTTTGACAA
>lc-specific 40mer logical -3486
AACTCCGTTGCTAAAAATGGCGACATCAGTTCTATCGTTC
>lc-specific 40mer logical -3487
AACTCCTATCGAGGCAAACGTCATCGTATGGGTTTACCAC
>lc-specific 40mer logical -3488
AACTCCTGGTTTGACTGAATGTAAATTCTGGGGCTTCGGT
>lc-specific 40mer logical -3489
AACTCCTTATTGAACTCGATAGGACGCCTTCACTGCATCA
>lc-specific 40mer logical -3490
AACTCCTTCGCACGACGTACCATGTCAGGCAAACGACTGA
>lc-specific 40mer logical -3491
AACTCGCTCTGCAACAGCAATGGCGCAAGGCGGTGTAAAT
>lc-specific 40mer logical -3492
AACTCGGCTATTAATCCTCTATGTTCCCTACGTTGGCATT
>lc-specific 40mer logical -3493
AACTCGTAATATCGGTATCATGGCTCACATCGATGCTGGT
>lc-specific 40mer logical -3494
AACTCGTACTCGTGTAGGCCGTGGTTTAGGTTCTGGCTTG
>lc-specific 40mer logical -3495
AACTCGTCATCACATCTCAGCTTTTAGAGCTACGGATTTG
>lc-specific 40mer logical -3496
AACTCGTCCATAATCTCATCTAGTTCTACTGCATCTTCTT
>lc-specific 40mer logical -3497
AACTCGTCGCGCAGCGGCTAAACGTTTCGCAGTAACTGGT
>lc-specific 40mer logical -3498
AACTCGTGGTAAACTTGAAATGTACAACAAAATGGGCAAA
>lc-specific 40mer logical -3499
AACTCGTGGTACTGCAGAAAACCCTGACGTTTACTTCCAA
>lc-specific 40mer logical -3500
AACTCGTTTGATGGGCATTAAAGAGCCTCCTTTCAAACTC
>lc-specific 40mer logical -3501
AACTCTAACCGTAGAAAATGCAGAACAAGTACATCCGGTG
>lc-specific 40mer logical -3502
AACTCTAAGGTTAAGCAGGCTCAAAAAGAAGGTGCTACGG
>lc-specific 40mer logical -3503
AACTCTATTAGATAGGGGTGAATGGGTATATATGAAAATG
>lc-specific 40mer logical -3504
AACTCTCCAACATTTATCTTTAGAAAGTGGACGAGTTTCT
>lc-specific 40mer logical -3505
AACTCTCGATACCTTCACCTTGTTGGCCGCCCATTTTCCA
>lc-specific 40mer logical -3506
AACTCTCTAATTATATATACCATCTCCCGTATATATAAAG
>lc-specific 40mer logical -3507
AACTCTCTGTTCGTGCGTATAACTGCTTGAAACGTGCTGG
>lc-specific 40mer logical -3508
AACTCTGACAGATTCAGTGGCGATGGCTATGAGGATCCAC
>lc-specific 40mer logical -3509
AACTCTGCAAATCGAGGATCCACCACAAAGGATTCACAAG
>lc-specific 40mer logical -3510
AACTCTGCACAACCTACAGCAGGTGCAGGCTACGAACTTG
>lc-specific 40mer logical -3511
AACTCTGGCAGCTGATATCTTCGCAGAAGGTGAATTGGTG
>lc-specific 40mer logical -3512
AACTCTGTAACCACCCATTTGTCCAGGGAGTTTTTTACCT
>lc-specific 40mer logical -3513
AACTCTGTACAAATTCTAGGTAATTTAGCTCGTGATCCTG
>lc-specific 40mer logical -3514
AACTCTTACGCGTAATAAAATTCTTGATATGAAAGAAGAA
>lc-specific 40mer logical -3515
AACTCTTAGGAGGAATACAACATGGAAAAACGTACTGGCG
>lc-specific 40mer logical -3516
AACTCTTGAAATCAACGGTGTTGGTTACAGAGCGGCTAAA
>lc-specific 40mer logical -3517
AACTCTTGCTCACGTATATATTTCTTTACTGTAGCCTCAT
>lc-specific 40mer logical -3518
AACTCTTTCGTTACATTTCGTATAGCAATCACTGTACCAC
>lc-specific 40mer logical -3519
AACTCTTTCTGAAGCAAAAGGTGCTGTATTGATTGGTTAC
>lc-specific 40mer logical -3520
AACTCTTTTGGACTATGTGTCAACACCTCATAGCCGTCAG
>lc-specific 40mer logical -3521
AACTGAAACATCTAATTACCCAGAGGAAAAGTAATCAAAC
>lc-specific 40mer logical -3522
AACTGAAATAGTACCAACTTGAGCCAAATTAGTTGGTAAC
>lc-specific 40mer logical -3523
AACTGAAATTTCTTATCCAGCACCAGAATCTGCCAAAGAT
>lc-specific 40mer logical -3524
AACTGAACAATGATAGGTAATCAATCATATGATTGAACAT
>lc-specific 40mer logical -3525
AACTGAACCTAAAAAAGAACGCGTATTTGTTGAAGGCGTT
>lc-specific 40mer logical -3526
AACTGAAGCAGAAGTGGCTGCAGCTCCAGAACATTTCGAT
>lc-specific 40mer logical -3527
AACTGAAGCCATTTTGAACAGAACTGAAATTTCTTATCCA
>lc-specific 40mer logical -3528
AACTGAATACCTAGAAAAAGCATTAGCTGCAACAAAGAAT
>lc-specific 40mer logical -3529
AACTGAATATTACGCCATTTCTTACTGATGAAGAATTGGC
>lc-specific 40mer logical -3530
AACTGAATGCTATTAGAATTAAATGACGTAAGTAAAAGCT
>lc-specific 40mer logical -3531
AACTGACACAGTTCGCGCATGGGATTATGCAGTTGAATTA
>lc-specific 40mer logical -3532
AACTGACACCGTATGACTTAAATCGTGGTCGCATCACCTA
>lc-specific 40mer logical -3533
AACTGACCTTTTACAGGTTTTGTTAAATGTTTTTCTTTAA
>lc-specific 40mer logical -3534
AACTGACGATCTTCGCCGTGACAGGGCGACATGTTAACCG
>lc-specific 40mer logical -3535
AACTGACGGTAATATCGATAAAGCGGTTGACCTTCTTCGT
>lc-specific 40mer logical -3536
AACTGACTTGGCTGAATTTATTTTGCAAACTGCAGTAAGT
>lc-specific 40mer logical -3537
AACTGAGAGAGTGTTTCTCGGGTTTGCTCCACCTCGCGGT
>lc-specific 40mer logical -3538
AACTGAGCTACGCCCCCATGTATTAAATGGTGGGCCTAGG
>lc-specific 40mer logical -3539
AACTGAGGAAAAAGCGAAACTCATCGCTCAAGTAGTAGAT
>lc-specific 40mer logical -3540
AACTGATAGCTTGTGCATCAGTAATCGCCTTTGCTACACC
>lc-specific 40mer logical -3541
AACTGATGGTCGCCATCAACGTGCGATGACCCATGCGGGC
>lc-specific 40mer logical -3542
AACTGATTTGTCGAACCTAAGTAGGCAAATACGGCCGCCA
>lc-specific 40mer logical -3543
AACTGATTTTATGATATACTAAGGTATTGATAAAAATCAA
>lc-specific 40mer logical -3544
AACTGCAAATTTCGATGAAACAGTTGAAATCGCTTTCAAC
>lc-specific 40mer logical -3545
AACTGCAACTGTTCTTCATCAGTTACAGACATGAGAAATC
>lc-specific 40mer logical -3546
AACTGCAAGTAGAGCAAGCAAAAGAACATATAGGAAAGAA
>lc-specific 40mer logical -3547
AACTGCAATTGTTACATCATCTAGACTACGAGGTAATTGA
>lc-specific 40mer logical -3548
AACTGCAGCAGCTCCTGTAGCTGTAGCAGCTGCTGGTGGT
>lc-specific 40mer logical -3549
AACTGCAGGACCAGTGATGAACATTTGAGATGTGTTTTTA
>lc-specific 40mer logical -3550
AACTGCATAGAAGAATTAATATATATTTGTAAGGTCATCT
>lc-specific 40mer logical -3551
AACTGCATGGCGAACGCCTTTGCTGTTAGTAAGACCAGCT
>lc-specific 40mer logical -3552
AACTGCCAATCTAGAGTATCGGAGAGGAAAGTGGAATTCC
>lc-specific 40mer logical -3553
AACTGCCATAATAGTCTCCCTATATTGAAATAAACCAACA
>lc-specific 40mer logical -3554
AACTGCCGACATCCTGCTTGTAAGGCAGGCGCTCTCCCAG
>lc-specific 40mer logical -3555
AACTGCCGTTAAGGAGGAGACGACATGGCACTTATATATG
>lc-specific 40mer logical -3556
AACTGCCTATTCAACATTCACCATTTGACCTACGAGAGAT
>lc-specific 40mer logical -3557
AACTGCCTATTTGATAATCACCGTTATGTACCTACGAGCG
>lc-specific 40mer logical -3558
AACTGCGATATCACACGCACATGGCAGGGATATCTTATAC
>lc-specific 40mer logical -3559
AACTGCGGTAGTTCTTCCTTGAAATATCAATTACTTGATA
>lc-specific 40mer logical -3560
AACTGCTAACCGTCACTATGCACACGTTGACTGCCCAGGC
>lc-specific 40mer logical -3561
AACTGCTGCGAAGTATGTGCAACCATTTTTCTTCATGGAT
>lc-specific 40mer logical -3562
AACTGCTGCTCTATCCTACTGAGCTATAGACGCATGTATA
>lc-specific 40mer logical -3563
AACTGCTGCTTCCAATGCTTTTGCATTGCCTACTGCATCA
>lc-specific 40mer logical -3564
AACTGCTTACATCCCAGGCATTGGTCACAATTTACAAGAA
>lc-specific 40mer logical -3565
AACTGCTTACCATTGGCTAATATTCCAGACGGTACACAAA
>lc-specific 40mer logical -3566
AACTGCTTCAGTCTGTAGTTCCTCAGTTTGAAGCATGGAG
>lc-specific 40mer logical -3567
AACTGCTTCATACAAAGCTCCTCTCAAGCGAATACTTACT
>lc-specific 40mer logical -3568
AACTGCTTGACGGATTTGCACTTTATTTGCAGTCAAAGGC
>lc-specific 40mer logical -3569
AACTGCTTTTTCAACAATCATGGATACCAAGTCTTGAGGA
>lc-specific 40mer logical -3570
AACTGCTTTTTTTGGGGCTCTAGAACCCCAAAGAGTACAT
>lc-specific 40mer logical -3571
AACTGGAATGGTGAGGGATATGGTCCTGTTCGTTTGCTAG
>lc-specific 40mer logical -3572
AACTGGAATGGTTTAACCGAGTACAGACGGTAGGAGTAAC
>lc-specific 40mer logical -3573
AACTGGACATTTTATGGCGAGCTATGCTTACAGCATATCT
>lc-specific 40mer logical -3574
AACTGGACTACAAAATCGAGTGAATTTTTAGAGAAAAAAC
>lc-specific 40mer logical -3575
AACTGGCCGTGTTGAACGTGGTCAAGTAAACGTTGGTGAT
>lc-specific 40mer logical -3576
AACTGGCTCTGTAAAAGAAGACCTTCGTGTAGACGTTTGC
>lc-specific 40mer logical -3577
AACTGGGCAGAATATTCTCGTTTTATGGGTGACATTTTCG
>lc-specific 40mer logical -3578
AACTGGGGAGGTTTCTCTATGAGTAGTAAATACGAAACAG
>lc-specific 40mer logical -3579
AACTGGTCGCTTGAAAGAAGTTTCTATGAGCTTGAAATCT
>lc-specific 40mer logical -3580
AACTGGTCTTGGCTTGAAAGAAGCTAAAGCTATCGTTGAC
>lc-specific 40mer logical -3581
AACTGGTGCAGTTTTACCACATACACCTTGTACAGTACAG
>lc-specific 40mer logical -3582
AACTGGTGGGCCTAGGTGGACTCGAACCACCGACCTCACG
>lc-specific 40mer logical -3583
AACTGGTGGTCTTAACTTGCCAACAGGTTTATTCTAAATG
>lc-specific 40mer logical -3584
AACTGGTGTAGCAAAGGCGATTACTGATGCACAAGCTATC
>lc-specific 40mer logical -3585
AACTGGTGTTACTACGTATGTATAGTTCGGATTATTGTCT
>lc-specific 40mer logical -3586
AACTGGTGTTGGGATGTAGGAGTCTACAGCGTCCATCAAT
>lc-specific 40mer logical -3587
AACTGTAAAAGCTCCAATGCCTGGTAAAATCTTATCTGTA
>lc-specific 40mer logical -3588
AACTGTAAAAGTAACATTCCCTGAAGACTACTTCGTAGCA
>lc-specific 40mer logical -3589
AACTGTAAATCCTGTTGATCAACACGTAGTAACGTTAACT
>lc-specific 40mer logical -3590
AACTGTACAACGTGAAGTTGAACTTAAATCTGAAAACGCA
>lc-specific 40mer logical -3591
AACTGTACCAGGGCCAAAGATAGCCACTGCGCCATGTTCG
>lc-specific 40mer logical -3592
AACTGTACCCTTGGCAGGATAATTGGTACACCAGCGGTTC
>lc-specific 40mer logical -3593
AACTGTACCTACATAGATACCATTTGTTGGTTTACGTACA
>lc-specific 40mer logical -3594
AACTGTACTATCAGATAAACCAGAGAATACAACCTTAGGA
>lc-specific 40mer logical -3595
AACTGTATCTCCCGTTGCCCTAAACACTTAAAACCTGCTC
>lc-specific 40mer logical -3596
AACTGTATCTCCCGTTGTCCTAAACACTTAAAACCTGCTC
>lc-specific 40mer logical -3597
AACTGTATCTTCTTCCATGTTCATGTTCACAAGCAAAAAA
>lc-specific 40mer logical -3598
AACTGTATTAGAAACAGCTGAAAAAGTACAAGCATCCGCA
>lc-specific 40mer logical -3599
AACTGTATTTCACCGACTTTAACGCCGGATTGATTATATG
>lc-specific 40mer logical -3600
AACTGTCATTTTACCAGTATTGTTACGACCACCTTTTTGA
>lc-specific 40mer logical -3601
AACTGTCGACACACGGATTTTCAGTCCGTTGCTCTACCAA
>lc-specific 40mer logical -3602
AACTGTCGCTGATTATGTACGCGGTATCGAGCAGGGGGAC
>lc-specific 40mer logical -3603
AACTGTGATGATTGTAAGGTATGTGAATTTCAAGTTTTTA
>lc-specific 40mer logical -3604
AACTGTGCATGTCATTGCGTAGAACCTTGTCAACCATACA
>lc-specific 40mer logical -3605
AACTGTGTCACCAGCGCGGAAAGTAGGGATGTCTGTACGA
>lc-specific 40mer logical -3606
AACTGTGTGATAATGAGAACATAAGTTGAGGCAAGTGCCT
>lc-specific 40mer logical -3607
AACTGTGTTGATATCTGTCCAGCTCCTAAAGGCAAAGCTA
>lc-specific 40mer logical -3608
AACTGTTAAGTCTGACGACGTTGTTGGTCGTGTGAAAGCA
>lc-specific 40mer logical -3609
AACTGTTCACTCGTTTCCGAATGAGTTGCAACATCTAACA
>lc-specific 40mer logical -3610
AACTGTTCCATAATGACCTCCTCATAACTACCTATTAATA
>lc-specific 40mer logical -3611
AACTGTTGATTTCATGCCGAACTATGATGAAAGCTTGCAA
>lc-specific 40mer logical -3612
AACTGTTTCATCGAAATTTGCAGTTGCAGTTTTCTTAACC
>lc-specific 40mer logical -3613
AACTTAAAAGCCCAAATTGCTGAGTACAACAAACTTTGTG
>lc-specific 40mer logical -3614
AACTTAAACAAAAAGGCGAATAAGGAGGAAGACGAATGTA
>lc-specific 40mer logical -3615
AACTTAAACTTTTGAGACAACAAGCTCATCTCGTGTCCTC
>lc-specific 40mer logical -3616
AACTTAAAGCGTGCTCGCGTGCGCATGGGCAAAAGCCAAA
>lc-specific 40mer logical -3617
AACTTAAATCTGAAAACGCATAATAACAGATTTGTTAAAG
>lc-specific 40mer logical -3618
AACTTAACTCAACAAGCTCGTGATGGTAAACTCGATCCTG
>lc-specific 40mer logical -3619
AACTTAACTCCACAGTTAAAGTTAAAGGTGAAGGCGTTAC
>lc-specific 40mer logical -3620
AACTTAATGATCTTGTAAAAGCAATTGAAGAAGAATTTGG
>lc-specific 40mer logical -3621
AACTTACACCTGTAATATCTGCTGGTAAGCAATGTAAGTA
>lc-specific 40mer logical -3622
AACTTACCGGATACATAATGTCACTCATAATGTCACACTC
>lc-specific 40mer logical -3623
AACTTACGAACAATGCTTGAAAGAAGGCGTACACTTCTTA
>lc-specific 40mer logical -3624
AACTTAGCGGTTGTAACTAACGTAGTACCGTATGTATTGT
>lc-specific 40mer logical -3625
AACTTATAAAAATTTTTGATAACCTAATCATTTTTCTTTC
>lc-specific 40mer logical -3626
AACTTATAATACACTTGATCTTCAATAGCATAAATTGTCA
>lc-specific 40mer logical -3627
AACTTATAATGAGCTACGTTACACACCTTTCTCTATGGAA
>lc-specific 40mer logical -3628
AACTTATATTTAGCTGCACAATTATTGGAACTTGAAAAGC
>lc-specific 40mer logical -3629
AACTTATCCTATGGTGGTAACGTAGCTGCTGCTAAAGCTG
>lc-specific 40mer logical -3630
AACTTATGGATCATTGGTTTTAATTCTAACATGGTACCTC
>lc-specific 40mer logical -3631
AACTTATTACAAGTTCAAGTAGATAGAAAATTACAATCGC
>lc-specific 40mer logical -3632
AACTTCAAAACAATTGAAACTCGTATTAAACGTTTAAAAC
>lc-specific 40mer logical -3633
AACTTCAAGACCTGCAGCTTGTAAAGCACGGATTGCAGCT
>lc-specific 40mer logical -3634
AACTTCAAGCATTGTACCGTTAAGTACAGGGATGCCTTCA
>lc-specific 40mer logical -3635
AACTTCACCTTTGTAAATCCATACTTTAATGCCGATACAA
>lc-specific 40mer logical -3636
AACTTCACGTTGTACAGTTTTAATACGAGCGATTGTCTTC
>lc-specific 40mer logical -3637
AACTTCACTTGGATATCATCGTTGACCGTATGAACCGTGA
>lc-specific 40mer logical -3638
AACTTCCAATCAAATGCAAATTTGTTGTTAAGGGTAAAGA
>lc-specific 40mer logical -3639
AACTTCCATTTGCCATTTGTAAGCGGATTCTTGAATTTCT
>lc-specific 40mer logical -3640
AACTTCCTATCGAAGTTAACGAAACACTTATCGTCGAATT
>lc-specific 40mer logical -3641
AACTTCCTTACATTGAAAAAGACTTGGAAGGCTTCAAAGC
>lc-specific 40mer logical -3642
AACTTCGATAGGAAGTTCTTCACGTTGAGGAAGACGAGTG
>lc-specific 40mer logical -3643
AACTTCGATTGCCATGCAACCTCCTAATTAATGCGGAAAC
>lc-specific 40mer logical -3644
AACTTCGCATCCATTTCCAATTCTAGTGGATCACAAGAAT
>lc-specific 40mer logical -3645
AACTTCGCCACCCAATGTATGCGCCATAAATTGCATACCA
>lc-specific 40mer logical -3646
AACTTCGCCTTCATAGCGGATACCTTTACCTTTGTAAGGT
>lc-specific 40mer logical -3647
AACTTCGGGCTGAACACGAAGCTGCAGGTGTACTTTTGGA
>lc-specific 40mer logical -3648
AACTTCGGTCGGGCGTTTAAACCTGCTTCACGCGGATTGC
>lc-specific 40mer logical -3649
AACTTCGGTGGTCAATCCTATCCACGTACTTGCTACTCTG
>lc-specific 40mer logical -3650
AACTTCGTACAGACATCCCTACTTTCCGCGCTGGTGACAC
>lc-specific 40mer logical -3651
AACTTCGTCAATCTTTGAAAAAAGCTGGCTTCTTGACTCG
>lc-specific 40mer logical -3652
AACTTCTACTGAATTACAACTGGAATGGTTTAACCGAGTA
>lc-specific 40mer logical -3653
AACTTCTATGTGGTTTTCAGAGTACAAACTCTGACAGATT
>lc-specific 40mer logical -3654
AACTTCTCCTCCCTATCTCTCGTAGGTCAAATGGTGAATG
>lc-specific 40mer logical -3655
AACTTCTGGAGCTACACGTTGACCATTGTCATATACTTTA
>lc-specific 40mer logical -3656
AACTTCTGGGAACATAGCGTAAGTCAATACGTCTTCGTCA
>lc-specific 40mer logical -3657
AACTTCTGGGAATGTTTTATCGTTAGCCATTATGCTTTGC
>lc-specific 40mer logical -3658
AACTTCTGTAAAACCATAAGAAACGTGAGCAGCCGCTTGG
>lc-specific 40mer logical -3659
AACTTCTGTAGCACCACCTAAAGGAAGGATACCGCCGCCT
>lc-specific 40mer logical -3660
AACTTCTGTAGCAGCACCTACTTCGATAACTGCAACACCA
>lc-specific 40mer logical -3661
AACTTCTTTCTTCCTACGAATTCCCTGGCGACGAAGTACC
>lc-specific 40mer logical -3662
AACTTCTTTGGTGAAAGGATGACAATTAGAATGGAAACAA
>lc-specific 40mer logical -3663
AACTTCTTTGTCTGCACCAGACACAACGATTTTGTTAGGA
>lc-specific 40mer logical -3664
AACTTCTTTTGCTTCTTTTTGGAACATATCAAGTTGCATT
>lc-specific 40mer logical -3665
AACTTGAAAAGCCAATGGTTATTGCTCTAAACATGGCTGA
>lc-specific 40mer logical -3666
AACTTGAAATGTACAACAAAATGGGCAAAGCTACTCCAGA
>lc-specific 40mer logical -3667
AACTTGAAATTCACATACCTTACAATCATCACAGTTGTTA
>lc-specific 40mer logical -3668
AACTTGAAGAACGCTTTAATACGGTCCATAATAAATAGGG
>lc-specific 40mer logical -3669
AACTTGAAGGGGGCTGCTCCTAGTACGAGAGGACCGGAGT
>lc-specific 40mer logical -3670
AACTTGAATCTTGTTTTGAATTTCTTTGCTGATATCAGCA
>lc-specific 40mer logical -3671
AACTTGACCCATCATGTCTGGTGTAGCAACTACTACGTCG
>lc-specific 40mer logical -3672
AACTTGACTAACCTCTACAGGTTGATCAAATACAACTTCA
>lc-specific 40mer logical -3673
AACTTGAGCCAAATTAGTTGGTAACATAATGATCCCAGCT
>lc-specific 40mer logical -3674
AACTTGAGGCCTCTAAATGGGTCCAGCCTTTGCTAATCTT
>lc-specific 40mer logical -3675
AACTTGATAATAGCTTTACCGTTCAAAATAGTTGCTCCCT
>lc-specific 40mer logical -3676
AACTTGATAGTAAAACGATAGGGTTGTGATACGATGAGCA
>lc-specific 40mer logical -3677
AACTTGATCAATTCGTTAAACATCGTTGTGTTAACTTCGG
>lc-specific 40mer logical -3678
AACTTGATGCCATTAATTCTTGCAGCAGTTAAAACATATG
>lc-specific 40mer logical -3679
AACTTGATGTACCCCTTTTTCAACTGCGCACGCTCCTTGA
>lc-specific 40mer logical -3680
AACTTGATTATGATTGATGTTGTGTTTTGATGGGACTCCA
>lc-specific 40mer logical -3681
AACTTGATTGCTGCGGTTTCCATGCTGTATACCCTGCACA
>lc-specific 40mer logical -3682
AACTTGCATAATTACATAAATGTCCATACGATGACCTCCT
>lc-specific 40mer logical -3683
AACTTGCCAACAGGTTTATTCTAAATGACAAACGCTTTAG
>lc-specific 40mer logical -3684
AACTTGCCTTTCATTATAAGACTACGCCCTCCTTCATAAC
>lc-specific 40mer logical -3685
AACTTGCGTAAAGAAGCTACAAAAGCTGGTCTTACTAACA
>lc-specific 40mer logical -3686
AACTTGCTAGAACGCCAGTTCGTACGCTATTATGATAAAG
>lc-specific 40mer logical -3687
AACTTGCTCGGTAAACGTGTTGACTACTCCGGTCGTTCCG
>lc-specific 40mer logical -3688
AACTTGCTGGTAAAGAAGCAGAATTCAAAACTCATATCCA
>lc-specific 40mer logical -3689
AACTTGGCGACGTGCATGAAGATCACCACGTTTAGCCAAA
>lc-specific 40mer logical -3690
AACTTGGGATAATAGTAGAGGCACGGGACCAGGTTTTTAC
>lc-specific 40mer logical -3691
AACTTGGTCAGTTTGGTTTTCTTGACCCATCCAGTACATA
>lc-specific 40mer logical -3692
AACTTGTAATAAGTTTTTCTTCTCTAGGTCAAAGGTATCA
>lc-specific 40mer logical -3693
AACTTGTACATAGGCCTTCATAGATATACCTCCGTTCATA
>lc-specific 40mer logical -3694
AACTTGTACTTCTGGAGAACCAGTGTCACCTTCATGAGTA
>lc-specific 40mer logical -3695
AACTTGTAGTACCTCAAAAACCTGTAAATGGTATTGATGG
>lc-specific 40mer logical -3696
AACTTGTCCCATGATTTCCTCCTAACTCACGTAACAAAAA
>lc-specific 40mer logical -3697
AACTTGTGCCATTTCTTGTCTCCTTATTACGCGTTATAGA
>lc-specific 40mer logical -3698
AACTTGTTGTGCAGTCAACATGGAACCAGCTGTTTGAGTA
>lc-specific 40mer logical -3699
AACTTGTTTACGTAATTTCATCGATTAACCTCCAAAGTAA
>lc-specific 40mer logical -3700
AACTTTAAGACCAAGCGCTTTAGCTTGAGCCTCAACGCCT
>lc-specific 40mer logical -3701
AACTTTAAGATCTACAGGGATTTTAGCTTCTACAGCTTCG
>lc-specific 40mer logical -3702
AACTTTAAGTTCAAGAGTGGTTTTTACTTTATTTTCGTAG
>lc-specific 40mer logical -3703
AACTTTAATATTTGCAAAATCAGACATTGAACTTCCTCCT
>lc-specific 40mer logical -3704
AACTTTAATGCCTGCTGCACGTGCTTTATCAACTACGCGT
>lc-specific 40mer logical -3705
AACTTTACCAATATTATTACTCATCGACAGATGTCTCCTT
>lc-specific 40mer logical -3706
AACTTTACCCAATTCTTTTTGAACAATGTATTTCTCCTTA
>lc-specific 40mer logical -3707
AACTTTACCTACGCGGACTTTACGTACGTTTCTTTCTTCT
>lc-specific 40mer logical -3708
AACTTTACGGTTATAACGACCAGCACGTTCAAATGCTACT
>lc-specific 40mer logical -3709
AACTTTAGGGTTTGGCATCAAGCCTTTAGGACCCAAGATT
>lc-specific 40mer logical -3710
AACTTTATTTTCGTAGCCTGAATAGGTATGAATTACATAC
>lc-specific 40mer logical -3711
AACTTTCACAACGGATAAGCGTTGTACGGTAACTCTGTAA
>lc-specific 40mer logical -3712
AACTTTCACAATTGAATTGAATAATAGCTATAAAATAGTA
>lc-specific 40mer logical -3713
AACTTTCACACCACACGTAGACACTGGTGACCATGTGATC
>lc-specific 40mer logical -3714
AACTTTCACTGAAGATGCATTAGAAGAAATCGCTGATGAA
>lc-specific 40mer logical -3715
AACTTTCATTCCTAGTATGGTGCGACGTCACACGAGCGTT
>lc-specific 40mer logical -3716
AACTTTCGCATTACGTTGTTTTGTAATTTGAGAAATGTGA
>lc-specific 40mer logical -3717
AACTTTCGGAGTGAACTTCAAGATGGCAAATGCTTCGCCG
>lc-specific 40mer logical -3718
AACTTTCTTTTCGTTAGTTTCGTTTAAAGCTTCAACTTTC
>lc-specific 40mer logical -3719
AACTTTGAAAGTAGGATCTTCTTCTGCCAAACGAGCAAGA
>lc-specific 40mer logical -3720
AACTTTGAATTATGGTTGGTTTTGACTTTGTCAAAACCCG
>lc-specific 40mer logical -3721
AACTTTGACAGATACAAACGGTAATGCGTTGTCTTGGGCT
>lc-specific 40mer logical -3722
AACTTTGATGCACAATTGCTTTAAGTTAAGGATGATATCC
>lc-specific 40mer logical -3723
AACTTTGCAATCCGCGTGAAGCAGGTTTAAACGCCCGACC
>lc-specific 40mer logical -3724
AACTTTGCGAGCTTTTTCTACAGTGGATTCTGCGATATCA
>lc-specific 40mer logical -3725
AACTTTGCGTTGATTGAGCAAATGAATATTTCATTTAATG
>lc-specific 40mer logical -3726
AACTTTGGCGCAAGAAAAAATGCTATCAACCTTGCCAGAC
>lc-specific 40mer logical -3727
AACTTTGGCTAAACGTGGTGATCTTCATGCACGTCGCCAA
>lc-specific 40mer logical -3728
AACTTTGGGGTAAAACCATTCTTAGAAAAATTCTTAGAAC
>lc-specific 40mer logical -3729
AACTTTGTGGGCCAATCCCTTGATATGAATACTAATTCTT
>lc-specific 40mer logical -3730
AACTTTGTGTTTGTGCGATTTAGTGCATTTTCACCGCTTA
>lc-specific 40mer logical -3731
AACTTTTAGACCGTTAGGAGCTAAAATGTAGCGTTTTTCA
>lc-specific 40mer logical -3732
AACTTTTCAAAAAATGAGAGCTGTATAGCTTCTTTTTGAG
>lc-specific 40mer logical -3733
AACTTTTCCTAAGTCATCAATGGTTTTGTCTAGCAAATCT
>lc-specific 40mer logical -3734
AACTTTTGAGACAACAAGCTCATCTCGTGTCCTCCTTCAA
>lc-specific 40mer logical -3735
AACTTTTTATTATCATTTAGAAAGGCACTTGCCTCAACTT
>lc-specific 40mer logical -3736
AACTTTTTCATATACTATACAAGTACCTGTTACACAACAG
>lc-specific 40mer logical -3737
AACTTTTTCCATACTTTCTCCTTTTAATGATCTCTTGATC
>lc-specific 40mer logical -3738
AACTTTTTCTACTACATCAGCGCCAACTTTCGGAGTGAAC
>lc-specific 40mer logical -3739
AACTTTTTGACCCACTCTGTTTCCCTCCTTCTTAAGCTCT
>lc-specific 40mer logical -3740
AACTTTTTGTGAATGGATTACCATCGTATTTCAAGCAGCT
>lc-specific 40mer logical -3741
AAGAAAAAACTAAAAGTGGTATCTTCCTTCCTGATACAGC
>lc-specific 40mer logical -3742
AAGAAAAAAGAAGATACTCATAAAATGGCAGAAGCTAATA
>lc-specific 40mer logical -3743
AAGAAAAAATCGCTATTGCAGAAGCTAAAAAATTGGGTAT
>lc-specific 40mer logical -3744
AAGAAAAAATGCTATCAACCTTGCCAGACCGGTTACAATC
>lc-specific 40mer logical -3745
AAGAAAAAATGGGTACAGCTCTTGCTCGTTTGGCAGAAGA
>lc-specific 40mer logical -3746
AAGAAAAACAAGGAAGAAAAATAATGAATACAAAGGAAGC
>lc-specific 40mer logical -3747
AAGAAAAACAAGGATAGGAGGGAACTGAATGCTATTAGAA
>lc-specific 40mer logical -3748
AAGAAAAACATTTAACAAAACCTGTAAAAGGTCAGTTCGA
>lc-specific 40mer logical -3749
AAGAAAAACTGAATATTACGCCATTTCTTACTGATGAAGA
>lc-specific 40mer logical -3750
AAGAAAAACTTATTACAAGTTCAAGTAGATAGAAAATTAC
>lc-specific 40mer logical -3751
AAGAAAAAGATGAAGCTATCGTATGTAAAGGTATTGATGC
>lc-specific 40mer logical -3752
AAGAAAAAGCTGAACAATACGTAGTAACTGGTCTTGAAAT
>lc-specific 40mer logical -3753
AAGAAAAAGCTTTGGCTTGGTTAGCTAAAGGTGCTCAGCC
>lc-specific 40mer logical -3754
AAGAAAAAGGTGTCTCACTTGGCACCACTTATTAGTACCA
>lc-specific 40mer logical -3755
AAGAAAAAGGTTTGAACCTTTTAACTGTATGTAACACTTG
>lc-specific 40mer logical -3756
AAGAAAAATGGCAGATGTAAAAATCATTTTACCTGATGGT
>lc-specific 40mer logical -3757
AAGAAAAATGGGGCAAGATGGTTACCCTTATTGGGAAGCA
>lc-specific 40mer logical -3758
AAGAAAAATGGTTGCACATACTTCGCAGCAGTTGGTGGCG
>lc-specific 40mer logical -3759
AAGAAAAATTACTTGACAACTACCGTACAATCGTTGATAC
>lc-specific 40mer logical -3760
AAGAAAAATTTAACATACCTATTTATTGCTCATGATATTG
>lc-specific 40mer logical -3761
AAGAAAAATTTGAACGTACGAAACCGCATGTTAACATCGG
>lc-specific 40mer logical -3762
AAGAAAACCAAACTGACCAAGTTATTGAAACATTAAAAGC
>lc-specific 40mer logical -3763
AAGAAAACTGCAACTGCAAATTTCGATGAAACAGTTGAAA
>lc-specific 40mer logical -3764
AAGAAAAGAAACATATTGAATCCGGTGCGGCTCATATTCG
>lc-specific 40mer logical -3765
AAGAAAAGAAACTTAAAATCGAGAAAGTGGACATCGCCGA
>lc-specific 40mer logical -3766
AAGAAAAGAACGAAGTTAACAAAAAATTAGCTCAAATCGG
>lc-specific 40mer logical -3767
AAGAAAAGCATCTTGATCTTGTGGAAATTGCACCTAACGC
>lc-specific 40mer logical -3768
AAGAAAAGCGCCAGTATCGCTTTTCTATACCGACGCCAAG
>lc-specific 40mer logical -3769
AAGAAAAGGCAGGTAAATAATGGCTAAATTGTGGGGCGGG
>lc-specific 40mer logical -3770
AAGAAAAGGCCCTGTTCCGAAACGTGATGTACTTCCAGAT
>lc-specific 40mer logical -3771
AAGAAAAGTATGCGTTTTCTGTGCAGACCATATCGATCAA
>lc-specific 40mer logical -3772
AAGAAAATCTCGTTTGATTACTTTTCCTCTGGGTAATTAG
>lc-specific 40mer logical -3773
AAGAAAATGAGTAAATCTGATGATAACCAAAATGCTACAA
>lc-specific 40mer logical -3774
AAGAAAATTGATGAAATGGGCGGCGCTGTAGTAGCAATCG
>lc-specific 40mer logical -3775
AAGAAAATTTTGCATTAGCTGCATAAGCTACGTCCCTCAT
>lc-specific 40mer logical -3776
AAGAAACAACGCCGCCAGTTACGAAAATATACTTAGTTGC
>lc-specific 40mer logical -3777
AAGAAACACGATTCTAAATGCAGTCAACAAAGCAGAGAAA
>lc-specific 40mer logical -3778
AAGAAACACTATAAAGGGCCAATATTTTTTGTATAACTTA
>lc-specific 40mer logical -3779
AAGAAACAGGAAAATTTGGCTTTTGGAGTATTGTACTCCT
>lc-specific 40mer logical -3780
AAGAAACAGGTCAAACTATTATCTCCGGTATGGGCGAACT
>lc-specific 40mer logical -3781
AAGAAACAGTCTATATTGGAGGAGTAAATATGAATACAGA
>lc-specific 40mer logical -3782
AAGAAACATAATAATGGAGGAGGTCACTAATGAAACGCGT
>lc-specific 40mer logical -3783
AAGAAACATATTGAATCCGGTGCGGCTCATATTCGTTCTA
>lc-specific 40mer logical -3784
AAGAAACATGGTAATATTCCATTATAATTCGATTCGGTAA
>lc-specific 40mer logical -3785
AAGAAACCAAACTCCGCGCTTCGTAAAGTTGCCCGTGTAC
>lc-specific 40mer logical -3786
AAGAAACCCTTTTCATTGCTGGTATTTCCCGCATTGAAAT
>lc-specific 40mer logical -3787
AAGAAACCGATGAGGTGGAGATAAAAATAGGAAATGCACT
>lc-specific 40mer logical -3788
AAGAAACGATGGAAAGCTTTGACTATATTTTAGAACCTAT
>lc-specific 40mer logical -3789
AAGAAACGCGCTAAAATCGTTGAAAAATATGCAGCTAAAC
>lc-specific 40mer logical -3790
AAGAAACGGCGTCTATTGAAAAAGCAGCTAAATTAGAAGG
>lc-specific 40mer logical -3791
AAGAAACTAAAGATTGAATTTGTATAAATACTTTCACAGA
>lc-specific 40mer logical -3792
AAGAAACTATGGTTCAAAATATGTTGAACAAGGATACTGT
>lc-specific 40mer logical -3793
AAGAAACTCATTTCTGTGTAGGAATGAGTTTCTTTTCATA
>lc-specific 40mer logical -3794
AAGAAACTCTTTCTGAAGCAAAAGGTGCTGTATTGATTGG
>lc-specific 40mer logical -3795
AAGAAACTGGACTACAAAATCGAGTGAATTTTTAGAGAAA
>lc-specific 40mer logical -3796
AAGAAACTGTATTAGAAACAGCTGAAAAAGTACAAGCATC
>lc-specific 40mer logical -3797
AAGAAACTTAAACTTTTGAGACAACAAGCTCATCTCGTGT
>lc-specific 40mer logical -3798
AAGAAACTTGAAGGGGGCTGCTCCTAGTACGAGAGGACCG
>lc-specific 40mer logical -3799
AAGAAAGAAACGTACGTAAAGTCCGCGTAGGTAAAGTTGT
>lc-specific 40mer logical -3800
AAGAAAGAGCTTAAGAAGGAGGGAAACAGAGTGGGTCAAA
>lc-specific 40mer logical -3801
AAGAAAGAGTAGTATTCATCAACCGCGTAGCCAAAGTAGT
>lc-specific 40mer logical -3802
AAGAAAGATGTTAACATGCTACGGAACAACGCTTTACGAG
>lc-specific 40mer logical -3803
AAGAAAGGACTATACTTCTTTGCTCCTCGTGACCTGATGT
>lc-specific 40mer logical -3804
AAGAAAGGGATGTGAGCTCATGTTTAAAAATCCAGACTTC
>lc-specific 40mer logical -3805
AAGAAAGGTTAAGTCCATGAGCAAATTTGATTGGAAAGTA
>lc-specific 40mer logical -3806
AAGAAAGGTTTGTCAGTATCACGAACTGGAGTTGGGATGT
>lc-specific 40mer logical -3807
AAGAAAGTACTAGATTACCTGAATTGTCTTTAATCGGAGA
>lc-specific 40mer logical -3808
AAGAAAGTAGGTGTTTACTATGGGTTGCGGTAGCAGCAGT
>lc-specific 40mer logical -3809
AAGAAAGTTGAAGCTTTAAACGAAACTAACGAAAAGAAAG
>lc-specific 40mer logical -3810
AAGAAAGTTGTAAAAACCTGGTCCCGTGCCTCTACTATTA
>lc-specific 40mer logical -3811
AAGAAATAAGATAAAGGAGGGATAAAGCGTGGCTAAAAAA
>lc-specific 40mer logical -3812
AAGAAATAAGGGAGACACAGCCATGATTCTTAATCACGAA
>lc-specific 40mer logical -3813
AAGAAATACGCTGAAGCAGTAAAACTTATTGAAGCTGGTA
>lc-specific 40mer logical -3814
AAGAAATCAGATGCTTGATTAAAGCCAATGTATCCTACGA
>lc-specific 40mer logical -3815
AAGAAATCATCTTGGAAGAAAAACTCATGACCGAAGACGA
>lc-specific 40mer logical -3816
AAGAAATCGATCGTGTATTGAAAATCAACGATGAAGTCCT
>lc-specific 40mer logical -3817
AAGAAATCTATAACGCGTAATAAGGAGACAAGAAATGGCA
>lc-specific 40mer logical -3818
AAGAAATGACATTACGTGTCCCTGTAGCAGTAAAAGCAAA
>lc-specific 40mer logical -3819
AAGAAATGAGTAATATCAGTTGTACCGCGGTATTGTTTAC
>lc-specific 40mer logical -3820
AAGAAATGCGTGCTAAAACACAAGACATGCAAGCTAAGGT
>lc-specific 40mer logical -3821
AAGAAATGGCACAAGTTAAAGTAACATTAACAAGAAGCTT
>lc-specific 40mer logical -3822
AAGAAATGGCGCTATGGTATCTGGTCCGATTCCATTGCCA
>lc-specific 40mer logical -3823
AAGAAATGGTTGATACATTCGTAGAATTGCGCGCTAAAAA
>lc-specific 40mer logical -3824
AAGAAATTAGTTAAACAAGTAAAACTACAAATTGAAGCCG
>lc-specific 40mer logical -3825
AAGAAATTCAAAACAAGATTCAAGTTACACAACAGAAAGA
>lc-specific 40mer logical -3826
AAGAAATTCAAGAATCCGCTTACAAATGGCAAATGGAAGT
>lc-specific 40mer logical -3827
AAGAAATTCACGCTCAAAGTTATTCCTACATTTTGGACAC
>lc-specific 40mer logical -3828
AAGAAATTCATAAGCTCCGTTCTGATGTAGAACGAGAAAA
>lc-specific 40mer logical -3829
AAGAAATTCCTGCCGGCTTTATGCCAAATATCTTAGGTCA
>lc-specific 40mer logical -3830
AAGAAATTCGGGAAATGACCGTAGAAGCCGCGGCTGAAGG
>lc-specific 40mer logical -3831
AAGAAATTCTTCACATTGGGTATCAATGATGATGTTACAT
>lc-specific 40mer logical -3832
AAGAAATTGCAGAAGGTCGTTTGCCTAAAAACTTGCTTCC
>lc-specific 40mer logical -3833
AAGAAATTTCAGTTCTGTTCAAAATGGCTTCAGTTTTGTA
>lc-specific 40mer logical -3834
AAGAACAAACAATTCATATATTTCGCGTCTATCGTCGTTG
>lc-specific 40mer logical -3835
AAGAACAACAAAAATCTGCTGGCGTAACACCAGATATGAT
>lc-specific 40mer logical -3836
AAGAACAACTTCGTACAGACATCCCTACTTTCCGCGCTGG
>lc-specific 40mer logical -3837
AAGAACAAGAAGTATTCATGGGCGATTTCCCATTGATGAC
>lc-specific 40mer logical -3838
AAGAACAAGGCTTATGGGATGAAAAGAAACATAATAATGG
>lc-specific 40mer logical -3839
AAGAACAAGGTGAAACATTTAAATTTGCTCCGCAATGAAC
>lc-specific 40mer logical -3840
AAGAACAATCCTGATCGTATTGAAATGATGAAATATTGCA
>lc-specific 40mer logical -3841
AAGAACACAGTGTTGTACTTATCAGAGGCGGTCGTGTAAA
>lc-specific 40mer logical -3842
AAGAACACCAGTGGCGAAGGCGACTTTCTGGACGAAAACT
>lc-specific 40mer logical -3843
AAGAACAGTTGAACAATATTCGTGAACAACAAGCAAAAAT
>lc-specific 40mer logical -3844
AAGAACATATGCATGACACATCTGCATATTATACAAAAAC
>lc-specific 40mer logical -3845
AAGAACATCCAGTTCTCTTGAACCGTGCCCCTACATTGCA
>lc-specific 40mer logical -3846
AAGAACATGTTAGCACGGATAGCTTCTTCTTTAATAGCTT
>lc-specific 40mer logical -3847
AAGAACCACATTTAATGCAACCATCAGCAATAACTCTCAT
>lc-specific 40mer logical -3848
AAGAACCAGCTGTAGATGACGGCCCAGCAAAGATTTCCAT
>lc-specific 40mer logical -3849
AAGAACCTCTAAATCTTCTAATAATTTTTCTGTTTTCATA
>lc-specific 40mer logical -3850
AAGAACCTGACCGATGTTCATACGAGAAGGTACGCCCAAT
>lc-specific 40mer logical -3851
AAGAACCTTACCAGGTCTTGACATTGATGGACAGAACTAG
>lc-specific 40mer logical -3852
AAGAACCTTGTAGGTTTAAATAGTTTTCATTAATATTAGC
>lc-specific 40mer logical -3853
AAGAACGAACTCTATTAGATAGGGGTGAATGGGTATATAT
>lc-specific 40mer logical -3854
AAGAACGAAGTTAACAAAAAATTAGCTCAAATCGGTAAAC
>lc-specific 40mer logical -3855
AAGAACGCGTATTTGTTGAAGGCGTTAACACTGTAAAACG
>lc-specific 40mer logical -3856
AAGAACGCGTTTAGTTTTGCCAGTACCATGAGGCAATACT
>lc-specific 40mer logical -3857
AAGAACGGATGGCATTTGGAGCAAACGTCTACACGAAGGT
>lc-specific 40mer logical -3858
AAGAACGTAAAAAATACGGTCTTAAAAAAGCCCGCAAAGC
>lc-specific 40mer logical -3859
AAGAACGTGCCAAAAGCGATTAATACAATCTTCTGGCGTA
>lc-specific 40mer logical -3860
AAGAACGTTGAAAAAGAAGAAAACACTTTAAAAGTAACTT
>lc-specific 40mer logical -3861
AAGAACGTTTTGGTGCTAAAAAACCAAAATCCATGATGCT
>lc-specific 40mer logical -3862
AAGAACTAACTTGCCTTTCATTATAAGACTACGCCCTCCT
>lc-specific 40mer logical -3863
AAGAACTACAAATTTTGGATCCTCTACAGGGCCAAAGCCA
>lc-specific 40mer logical -3864
AAGAACTCCATCAATTTTGATAGAGGTGATAGCTGCCCCA
>lc-specific 40mer logical -3865
AAGAACTCTAATACCATTTCCATGGCACTACCTCCTATAT
>lc-specific 40mer logical -3866
AAGAACTTAAAGCGTGCTCGCGTGCGCATGGGCAAAAGCC
>lc-specific 40mer logical -3867
AAGAACTTCCTATCGAAGTTAACGAAACACTTATCGTCGA
>lc-specific 40mer logical -3868
AAGAACTTCGTTCTTTCGAACTTCCTTACATTGAAAAAGA
>lc-specific 40mer logical -3869
AAGAACTTCTGTAGCACCACCTAAAGGAAGGATACCGCCG
>lc-specific 40mer logical -3870
AAGAACTTGGCGACGTGCATGAAGATCACCACGTTTAGCC
>lc-specific 40mer logical -3871
AAGAAGAAAAAACTAAAAGTGGTATCTTCCTTCCTGATAC
>lc-specific 40mer logical -3872
AAGAAGAAAACACTTTAAAAGTAACTTTGAAATATGGTTC
>lc-specific 40mer logical -3873
AAGAAGAAAAGTATGCGTTTTCTGTGCAGACCATATCGAT
>lc-specific 40mer logical -3874
AAGAAGAAATTCACGCTCAAAGTTATTCCTACATTTTGGA
>lc-specific 40mer logical -3875
AAGAAGAAGCCAGCGAATAGTACAGTAATTAAGATAAACC
>lc-specific 40mer logical -3876
AAGAAGAAGCTATCCGTGCTAACATGTTCTTCGTTAACGA
>lc-specific 40mer logical -3877
AAGAAGAATCTGCTATGGCTTACCGTGGTACATTCGTAGT
>lc-specific 40mer logical -3878
AAGAAGACAATCGCTCGTATTAAAACTGTACAACGTGAAG
>lc-specific 40mer logical -3879
AAGAAGACCTTCGTGTAGACGTTTGCTCCAAATGCCATCC
>lc-specific 40mer logical -3880
AAGAAGACGTGCAAAAGGCAGAAAACGCTTATCTGCATAA
>lc-specific 40mer logical -3881
AAGAAGACTAGCTGTATTTGTGAATGCAAATAAATAGACG
>lc-specific 40mer logical -3882
AAGAAGAGGAACCATCTCTGGTTCTGTCCATCAATGTCAA
>lc-specific 40mer logical -3883
AAGAAGAGGAACTATCTCTAGTTCTGTCCATCAATGTCAA
>lc-specific 40mer logical -3884
AAGAAGAGTTAGGTCAAAATAAACAACCACTCGTTGCTAT
>lc-specific 40mer logical -3885
AAGAAGATAATCCTATTTATCTTTCCATGACTCGCTTGGC
>lc-specific 40mer logical -3886
AAGAAGATATGCCATTCCTTCCAGATGGTACTCCAGTACA
>lc-specific 40mer logical -3887
AAGAAGATCCTACTTTCAAAGTTCGTACTGATGAAGAAAC
>lc-specific 40mer logical -3888
AAGAAGATGGTACCCCCATCAGTAAGTTCTACAGATTTAG
>lc-specific 40mer logical -3889
AAGAAGATTTTTAGGAGGAATAGGAATGGAACAATTCCAA
>lc-specific 40mer logical -3890
AAGAAGCAACTATTCTTGAACTTAATGATCTTGTAAAAGC
>lc-specific 40mer logical -3891
AAGAAGCAAGCTCTTACGAAACTATTGAAGAATTGAAAAA
>lc-specific 40mer logical -3892
AAGAAGCAGTTGCTGAATTCGATCAAGAAGGCGTTAAAGT
>lc-specific 40mer logical -3893
AAGAAGCATCTAAACGCGGTATCACTGTTAAAGGTGGTAA
>lc-specific 40mer logical -3894
AAGAAGCCAGCGAATAGTACAGTAATTAAGATAAACCATA
>lc-specific 40mer logical -3895
AAGAAGCCAGCTTTTTTCAAAGATTGACGAAGTTCGCCAT
>lc-specific 40mer logical -3896
AAGAAGCCTAAAGGTATGTATAAGTGCGTCAATATGCATA
>lc-specific 40mer logical -3897
AAGAAGCTATACAGCTCTCATTTTTTGAAAAGTTTTCTCT
>lc-specific 40mer logical -3898
AAGAAGCTATCCGTGCTAACATGTTCTTCGTTAACGAACG
>lc-specific 40mer logical -3899
AAGAAGCTTTATTAGAAGCGAAAGAAGAAATTCATAAGCT
>lc-specific 40mer logical -3900
AAGAAGGAAGAAGGTGGCAAGTAATGCTTATTCCAAAGCG
>lc-specific 40mer logical -3901
AAGAAGGAGGAACTATAGACATGGCGAGAATTGACTACAC
>lc-specific 40mer logical -3902
AAGAAGGAGGGAAACAGAGTGGGTCAAAAAGTTAATCCAC
>lc-specific 40mer logical -3903
AAGAAGGCAAATACACTTTCCGTGTGCCTTTGACTGCAAA
>lc-specific 40mer logical -3904
AAGAAGGGACAGCATGGAAATAAATAAGGTTTATTCTGGC
>lc-specific 40mer logical -3905
AAGAAGGGACGGCGGTTAGTCAATGAAACAATTTAACTTA
>lc-specific 40mer logical -3906
AAGAAGGTCGTGTAGCTATGTTGGCAGGCTCTGTAGCTCG
>lc-specific 40mer logical -3907
AAGAAGGTCTTGGTGGCGAAGTAATCGCATACGTTTGGTA
>lc-specific 40mer logical -3908
AAGAAGGTGGCCGTCATACTCCATTCTTCTCCAACTACCG
>lc-specific 40mer logical -3909
AAGAAGGTGTATTGCGTGTAGGTTCTGAAACTACATTCCC
>lc-specific 40mer logical -3910
AAGAAGTAATGAATAAATACCCTGTTACTGTTGGCAAAGA
>lc-specific 40mer logical -3911
AAGAAGTAGCTGCTGAAGATATTTCTAACGATCCTAAGAA
>lc-specific 40mer logical -3912
AAGAAGTCATTGAACGTGTATTTTGCTCATCGCCCTTAAA
>lc-specific 40mer logical -3913
AAGAAGTGGTATGTAATTCATACCTATTCAGGCTACGAAA
>lc-specific 40mer logical -3914
AAGAAGTGTACGCCTTCTTTCAAGCATTGTTCGTAAGTTG
>lc-specific 40mer logical -3915
AAGAAGTTAAGTTACGTCCACATATTGAAGACCATGACTT
>lc-specific 40mer logical -3916
AAGAAGTTAATAGCAACTTCTGGGAACATAGCGTAAGTCA
>lc-specific 40mer logical -3917
AAGAAGTTACGAATTTTTACGTCTTCATGAAGATTAGCAG
>lc-specific 40mer logical -3918
AAGAAGTTCACGAACTTCCATTTCTACTAATTCTAATAAC
>lc-specific 40mer logical -3919
AAGAAGTTCCTAAGAAAATTGCTGAAGAAATTCAAGCAAA
>lc-specific 40mer logical -3920
AAGAAGTTGCTAAATTCCGCGCATCTCGTCGCTTATGGGC
>lc-specific 40mer logical -3921
AAGAAGTTTGGGATATTATTGCAAAAGAAGGTCGTGTAGC
>lc-specific 40mer logical -3922
AAGAATACAGCGCCAGCCAAAGTGATCTTGGTCATCACGT
>lc-specific 40mer logical -3923
AAGAATACGCTACTCATGAAGGTGACACTGGTTCTCCAGA
>lc-specific 40mer logical -3924
AAGAATACTGCCGGAGCGAGCGCGATGATAGAGTAGTAGG
>lc-specific 40mer logical -3925
AAGAATAGCGTAGCCATTATCTTTACCCATCAATTGAGCA
>lc-specific 40mer logical -3926
AAGAATATAAACAAAAACAACAAGCGTTATTGGAACGTGA
>lc-specific 40mer logical -3927
AAGAATATCGATTAAGCGTTTATGTGTACGCATTTCGAAT
>lc-specific 40mer logical -3928
AAGAATATCGATTGGGATAATCTCGGTTTTGGTTATGTAG
>lc-specific 40mer logical -3929
AAGAATATCTTCACAATTCTTCGTTCTGTACACGTAAACA
>lc-specific 40mer logical -3930
AAGAATATGAAATCACTGATATCCCAGCAGAATATCAAGA
>lc-specific 40mer logical -3931
AAGAATCATGAGTGAACATATCTTAATTATTGAAGACGAT
>lc-specific 40mer logical -3932
AAGAATCCAAATGCCATTATGCTAGATCCTCCTTCACATC
>lc-specific 40mer logical -3933
AAGAATCCAGTTGATACTACCGATGGCTTTCACTACGAAA
>lc-specific 40mer logical -3934
AAGAATCCGCTTACAAATGGCAAATGGAAGTTGAATCTGG
>lc-specific 40mer logical -3935
AAGAATCCTCCGTTGGTGGTTTCTACTCCAGATTATCTAG
>lc-specific 40mer logical -3936
AAGAATCGTTCCAAGGCTTAAGTCAACCAAGGTTATTCCT
>lc-specific 40mer logical -3937
AAGAATCTAATTTTGTAAAAGGAACTATAGGAGTAGGAAA
>lc-specific 40mer logical -3938
AAGAATCTCACGGGCATGGATTTCAATTTCAGATGCTTGC
>lc-specific 40mer logical -3939
AAGAATCTCCACAAAAACGTGGTGTATGTACTCGTGTGTA
>lc-specific 40mer logical -3940
AAGAATCTGCTATGGCTTACCGTGGTACATTCGTAGTAGA
>lc-specific 40mer logical -3941
AAGAATGAGAAAACTTCATTCCTTCTCTCCTTTATTTACT
>lc-specific 40mer logical -3942
AAGAATGCGGACATATTAAGCTCCTTTTCGTGCTGTTTCT
>lc-specific 40mer logical -3943
AAGAATGCGTTTTAAACCCATCCAGCTACCTTTCAAAGGA
>lc-specific 40mer logical -3944
AAGAATTAAAGGGAGGATCTTATGATTCGCGAAAATCTTC
>lc-specific 40mer logical -3945
AAGAATTAGGTTTATTATTCCAAGGTCCTAACTATGTAAT
>lc-specific 40mer logical -3946
AAGAATTATTAGGTCATTTCCATCCTAAATTCAACGACCA
>lc-specific 40mer logical -3947
AAGAATTCAGGGTTGATAGCCATGAAGCCGTGGCAGATAT
>lc-specific 40mer logical -3948
AAGAATTGAAATTGTTTAAACTTCACGTTTTTTCCACCGT
>lc-specific 40mer logical -3949
AAGAATTGAACTTCTACATCATCAATGCTGCGAAAATCGC
>lc-specific 40mer logical -3950
AAGAATTGAATATGATTCAATGGGACCAGTCGAAGTCGAC
>lc-specific 40mer logical -3951
AAGAATTTATAATTTCAGTATCATTATAAGTATAACAAAG
>lc-specific 40mer logical -3952
AAGAATTTCAACAACTCTCCAACATTTATCTTTAGAAAGT
>lc-specific 40mer logical -3953
AAGAATTTGCTAATGCACTATTTAATAAAGGAATGATTCA
>lc-specific 40mer logical -3954
AAGAATTTGGATGCGTTTTTCATTTTTACGTAAAAGTCAT
>lc-specific 40mer logical -3955
AAGAATTTTCCAAATCCACCACGCTGCTGCACTGCTGAGT
>lc-specific 40mer logical -3956
AAGACAACGCATTACCGTTTGTATCTGTCAAAGTTACGAT
>lc-specific 40mer logical -3957
AAGACAATCGCTCGTATTAAAACTGTACAACGTGAAGTTG
>lc-specific 40mer logical -3958
AAGACACCAACCATTCGATTGGTGTCTTTACTACATACAA
>lc-specific 40mer logical -3959
AAGACACTATGCGCTGCAGTTTTTGTGGACGCACAAGCGA
>lc-specific 40mer logical -3960
AAGACAGCAGCATTTGGCTTGCCTGTATTGGAACGCGTAG
>lc-specific 40mer logical -3961
AAGACAGTGCGCAGTACTATGAGCGCCTTACATAAAATAC
>lc-specific 40mer logical -3962
AAGACAGTTTGAAACCATCCTGTCTCTAAACAAAACTACG
>lc-specific 40mer logical -3963
AAGACATCATAACAATTAAACTCCATACGCACCCTCGCTA
>lc-specific 40mer logical -3964
AAGACATCGAACGTGGTCAAGTATTGGCTAAACCAGGTTC
>lc-specific 40mer logical -3965
AAGACATCTAATTGTTAAACACGAAGCATAATTAAAGCCT
>lc-specific 40mer logical -3966
AAGACATGACAATTTATGCTATTGAAGATCAAGTGTATTA
>lc-specific 40mer logical -3967
AAGACCAACGAAGGCACCTATCATAAAGATGCCTCCGTGT
>lc-specific 40mer logical -3968
AAGACCAAGTAAAACCATTAGGTAAAAAAATCGTGTTGCC
>lc-specific 40mer logical -3969
AAGACCAGCTTTCAAAGCTGCTTCTACGTATGCGATACCA
>lc-specific 40mer logical -3970
AAGACCAGTTACTACGTATTGTTCAGCTTTTTCTTTCAAG
>lc-specific 40mer logical -3971
AAGACCATCATTCCCGTCGTGGTTTGTTGAAATTGGTTGG
>lc-specific 40mer logical -3972
AAGACCATCCCATAGACGGCCATAGCTTCTGTCATATGTG
>lc-specific 40mer logical -3973
AAGACCATGACTTTTACGTAAAAATGAAAAACGCATCCAA
>lc-specific 40mer logical -3974
AAGACCCCTCGTGGTACTCGTATCTTTGGACCTGTAGCTA
>lc-specific 40mer logical -3975
AAGACCCTGAAAAGAACGTGCCAAAAGCGATTAATACAAT
>lc-specific 40mer logical -3976
AAGACCCTTATAGGGTCAGAGCAAACCACCCGTTCTACGG
>lc-specific 40mer logical -3977
AAGACCGATAACCATGATAGCCATCGCCAACAGTAACAAT
>lc-specific 40mer logical -3978
AAGACCGATAACTTCTTTTTTAGGCAATACTTCGAAAGTA
>lc-specific 40mer logical -3979
AAGACCGCGCTAACGCTGAACAACAAGCTATGATCAACCG
>lc-specific 40mer logical -3980
AAGACCGCTTTCTATTTCAGATATATTAAATTGTATGCCT
>lc-specific 40mer logical -3981
AAGACCGGAAACTTTTTGTTCCATTTCGGCAGCGCTCATA
>lc-specific 40mer logical -3982
AAGACCGTAAGAATAATTTACCTAATTCATCAGGTGTAAA
>lc-specific 40mer logical -3983
AAGACCGTATTTTTTACGTTCTTTCATACGTGGGTCACGA
>lc-specific 40mer logical -3984
AAGACCTAACTTTCATGAAGATTTCTACATATTCATTATA
>lc-specific 40mer logical -3985
AAGACCTGCAGCTTGTAAAGCACGGATTGCAGCTTCACGG
>lc-specific 40mer logical -3986
AAGACCTTTTGCCCAGGGCAAAAGGTCAAATAGTTTGCAC
>lc-specific 40mer logical -3987
AAGACGACGCTTGCCCCAACGATCTACCTTTTCTACTGTG
>lc-specific 40mer logical -3988
AAGACGCATAGCTTCACGAGCTGTAGCTTCTGGCACACCG
>lc-specific 40mer logical -3989
AAGACGCATGGGGCCGTACAATTGAATATGTACGTCTGTC
>lc-specific 40mer logical -3990
AAGACGGCACATTGGCTGCAACAATTGCTCAACAACCAGA
>lc-specific 40mer logical -3991
AAGACGGCCAACTTGACCCATCATGTCTGGTGTAGCAACT
>lc-specific 40mer logical -3992
AAGACGGCGTTCCTTCCACTGATGCAGCTGAAGTATTGGG
>lc-specific 40mer logical -3993
AAGACGGTAAAGATGCTGTATCCATGTCCGGTAAAGACGG
>lc-specific 40mer logical -3994
AAGACGGTAGGCGATGTTGATTATGAAGCGGTAAAAGATA
>lc-specific 40mer logical -3995
AAGACGGTGTCATCACTGATGACACTCGTATTCGTAGTGC
>lc-specific 40mer logical -3996
AAGACGGTTATACTATCGGTGGTAAATCCGTCGTAATCGA
>lc-specific 40mer logical -3997
AAGACGGTTTGATGGTATATACGTCAAAGCAAGATCCAAA
>lc-specific 40mer logical -3998
AAGACGTAACTCCAATTCCTCACAATGGTTGTCGCCCTCC
>lc-specific 40mer logical -3999
AAGACGTGTTTTATGATAAACGTAATACAGTAGTTGCGGA
>lc-specific 40mer logical -4000
AAGACGTTAACTACATCAATGCTCATGGTACATCTACTGG
>lc-specific 40mer logical -4001
AAGACGTTACATTTGCCTGAAACAGAATTCCCAATGCGCG
>lc-specific 40mer logical -4002
AAGACGTTACGGATATCATCCTTAACTTAAAGCAATTGTG
>lc-specific 40mer logical -4003
AAGACTAAGTCTAAAATCTTCTGTGGTTGTACCACTGAAT
>lc-specific 40mer logical -4004
AAGACTACTTCGTAGCAGAACTTGCTGGTAAAGAAGCAGA
>lc-specific 40mer logical -4005
AAGACTAGCAAAAAGAAAAAGGCCTACCTTTAGGTAGACC
>lc-specific 40mer logical -4006
AAGACTCCAAGGATAAATCTGTTGTAGCCTTCAGTGCTGG
>lc-specific 40mer logical -4007
AAGACTCCACCAGCTGCAGTATTGTTGAAAAAAGCTGCAG
>lc-specific 40mer logical -4008
AAGACTCTGAAAATATTACACATCAATTGCGCGACATGCG
>lc-specific 40mer logical -4009
AAGACTGGTGTAGTCAATTCTCGCCATGTCTATAGTTCCT
>lc-specific 40mer logical -4010
AAGACTGTCAACCCTTTTGGTTGACAGTCTTTTTTAATAC
>lc-specific 40mer logical -4011
AAGAGAAAACTTTTCAAAAAATGAGAGCTGTATAGCTTCT
>lc-specific 40mer logical -4012
AAGAGAACAAAAAGATATCTGTTGATATTGTCTAAAAGGG
>lc-specific 40mer logical -4013
AAGAGAAGAAACAACGCCGCCAGTTACGAAAATATACTTA
>lc-specific 40mer logical -4014
AAGAGAAGGGGGAATAATCCATGGCGGAACCTATGACCCT
>lc-specific 40mer logical -4015
AAGAGAATAAAAAAAACGGACGGCAAACACCATCCGAATA
>lc-specific 40mer logical -4016
AAGAGAGGAGAAGTCTGGATTTTTAAACATGAGCTCACAT
>lc-specific 40mer logical -4017
AAGAGAGGCTCGATTCAAACTTTGTCGTCGCTTTGGTGTG
>lc-specific 40mer logical -4018
AAGAGATACAAAATCTCCTTTTCCGCTTTTTCGTAGGTAG
>lc-specific 40mer logical -4019
AAGAGATCATTAAAAGGAGAAAGTATGGAAAAAGTTATCG
>lc-specific 40mer logical -4020
AAGAGATGACCTTACAAATATATATTAATTCTTCTATGCA
>lc-specific 40mer logical -4021
AAGAGATTCGTGCTCGTGAACTTCGTGTCGTAGGTCCTGA
>lc-specific 40mer logical -4022
AAGAGATTGATCGATAATAAGGGGGTATGTAGATGTCCAA
>lc-specific 40mer logical -4023
AAGAGATTTTAGCATCATCTTGACCAATAACATATTCGTC
>lc-specific 40mer logical -4024
AAGAGCAACACGAACGATGTTGTTATCAACTTGTTGTGCA
>lc-specific 40mer logical -4025
AAGAGCAACAGCAGGTACCCATTCATACGGAGTACATTCA
>lc-specific 40mer logical -4026
AAGAGCAAGACCTACTAATTGGGACATGTGCAAGATTGGC
>lc-specific 40mer logical -4027
AAGAGCATCAGCGCCGGAGAAGCGTTGTACCAATTTGTAA
>lc-specific 40mer logical -4028
AAGAGCATGTGTACTATGTATCATGATTATCATACAACAA
>lc-specific 40mer logical -4029
AAGAGCCAGTTAACGTGTTCTAGGCGTTAGGCTCATCAAA
>lc-specific 40mer logical -4030
AAGAGCCTAGAATAACTATTCATTACATTTCTCCTTACCG
>lc-specific 40mer logical -4031
AAGAGCCTCCTTTCAAACTCCTTAAAAACGTTAAAGATAT
>lc-specific 40mer logical -4032
AAGAGCGATGGAAGCTTGCTTCTATCAATCTTAGTGGCGA
>lc-specific 40mer logical -4033
AAGAGCGCGTTCTGCAATAAATTGAATTGTTGCATCGATG
>lc-specific 40mer logical -4034
AAGAGCGCTGAAGGAAAAACGACGACCGCCTTTAACTACT
>lc-specific 40mer logical -4035
AAGAGCTATTAACTGTTAAGTCTGACGACGTTGTTGGTCG
>lc-specific 40mer logical -4036
AAGAGCTGTACCCATTTTTTCTTGGTCAGCTTTTGTTTTA
>lc-specific 40mer logical -4037
AAGAGCTGTTTTACCCGCACCATCGTGGGAAACAACAGCA
>lc-specific 40mer logical -4038
AAGAGCTTAAGAAGGAGGGAAACAGAGTGGGTCAAAAAGT
>lc-specific 40mer logical -4039
AAGAGCTTATCGTAATGAAGAAGATCGAAAATGTTCATAC
>lc-specific 40mer logical -4040
AAGAGGAACAATCCCCTCTTATCTTGCAAGTATCTGCAGG
>lc-specific 40mer logical -4041
AAGAGGAACACATATGCGAATTCAAGGGATTTCTGGATCT
>lc-specific 40mer logical -4042
AAGAGGAACCATCTCTGGTTCTGTCCATCAATGTCAAGAC
>lc-specific 40mer logical -4043
AAGAGGAACTATCTCTAGTTCTGTCCATCAATGTCAAGAC
>lc-specific 40mer logical -4044
AAGAGGACGGTTTGCTAAATCGTTAGGGCGGGTTACCGTC
>lc-specific 40mer logical -4045
AAGAGGAGCCATCTTGATAGCCTCAGGTCTTGTACCAAAG
>lc-specific 40mer logical -4046
AAGAGGAGGAAGTTCAATGTCTGATTTTGCAAATATTAAA
>lc-specific 40mer logical -4047
AAGAGGATACCGCCTTTGTCTGGTTGAATCGTATGATGGA
>lc-specific 40mer logical -4048
AAGAGGCATTGCGCACCTTTATGGAACGCCCTCGTCAAAC
>lc-specific 40mer logical -4049
AAGAGGCGATAACATGAGTGAAGAAATTAAAAATGTACAA
>lc-specific 40mer logical -4050
AAGAGGCGTTTTTATGAGACCAATTGCAGAAGCATACAAA
>lc-specific 40mer logical -4051
AAGAGGCTGAAGAGGACGGTTTGCTAAATCGTTAGGGCGG
>lc-specific 40mer logical -4052
AAGAGGCTTTCACCAATATCTCTATATGGCATCCTTTGAT
>lc-specific 40mer logical -4053
AAGAGGGAAACAGCCCAGAACACCGACTAAGGTCCCCAAT
>lc-specific 40mer logical -4054
AAGAGGGCATTGAATGATCTGACAACCACTCTATTACCAC
>lc-specific 40mer logical -4055
AAGAGGGCCCATCGACGTGTGATGGCGTTAGGCTCATCTC
>lc-specific 40mer logical -4056
AAGAGGGCTTAAAAGAAAAATTAGCTCGCTTAGAGGAAAC
>lc-specific 40mer logical -4057
AAGAGGTATTGGATAAGGTTAAATCCGTATTGGCATATGC
>lc-specific 40mer logical -4058
AAGAGGTCAATATTATGATGTGCCACTAAGGCAACCACCT
>lc-specific 40mer logical -4059
AAGAGGTCAGTTTCAGTTTCGGATTTGAAGTTAGTTTCCA
>lc-specific 40mer logical -4060
AAGAGGTGAAGCAACGGCCTTTGTATTGGGTTAAGTCAGC
>lc-specific 40mer logical -4061
AAGAGGTGGAATAATTGGAAAAACGTGTAGTAATTACTGG
>lc-specific 40mer logical -4062
AAGAGGTGGTACAGTGATTGCTATACGAAATGTAACGAAA
>lc-specific 40mer logical -4063
AAGAGGTGTATTATGAATATTCCATTCTTTACAGATTACC
>lc-specific 40mer logical -4064
AAGAGGTGTTTCGTTCTTAATCGCAGCGCGGAACATATCA
>lc-specific 40mer logical -4065
AAGAGGTTAAACAATGAAATTAAAACAGTCTGTACTCATC
>lc-specific 40mer logical -4066
AAGAGGTTATCATGAAAGAATTAACAGTAGAAATTACTAA
>lc-specific 40mer logical -4067
AAGAGGTTCCACATAAGCAAGCGGAAGAAATTATCGCTGC
>lc-specific 40mer logical -4068
AAGAGGTTCCTATTGGTCACCTAGGTGACTATTAGGAACC
>lc-specific 40mer logical -4069
AAGAGGTTCCTTATGGCATCCGGCAGATCTGAAAAAGAGT
>lc-specific 40mer logical -4070
AAGAGTAAAGCGCAATGCATCAGCACCATATTGGTCGATA
>lc-specific 40mer logical -4071
AAGAGTAAATAATTTTAGGAGGAATATACACATGAAGGGT
>lc-specific 40mer logical -4072
AAGAGTAACTTTTGTACCCAACGCCATGCCTTCACGAACT
>lc-specific 40mer logical -4073
AAGAGTAATCATGAGGAGTAGGCATGCATTGATCCATGAT
>lc-specific 40mer logical -4074
AAGAGTACACAACACTATGATATACATCATCTACCATAAG
>lc-specific 40mer logical -4075
AAGAGTAGGAGTAATAATGACAGGAAAACAAAAACGGTAT
>lc-specific 40mer logical -4076
AAGAGTAGTATTCATCAACCGCGTAGCCAAAGTAGTTAAA
>lc-specific 40mer logical -4077
AAGAGTCAGGTGCTCTGCCAGCTGAGCTAGTGGTCCATGA
>lc-specific 40mer logical -4078
AAGAGTCTAAGGAGAAGTGATAGTATGATGGTAAAACCTC
>lc-specific 40mer logical -4079
AAGAGTCTGAACAAATGAAATCCGGTATGGAACAACAAGC
>lc-specific 40mer logical -4080
AAGAGTGTCACTTGCACGCCAATCATAGGATATCCCGCAA
>lc-specific 40mer logical -4081
AAGAGTTACAAGGGGTAACGATGTTAGGTCACAAGACCGA
>lc-specific 40mer logical -4082
AAGAGTTAGTAGCTAAAATCCAAGGTGGTTGGAGCGACTT
>lc-specific 40mer logical -4083
AAGAGTTAGTGTGTTTTCAAGGAGCGTGCGCAGTTGAAAA
>lc-specific 40mer logical -4084
AAGAGTTATTAGAATTAGTAGAAATGGAAGTTCGTGAACT
>lc-specific 40mer logical -4085
AAGAGTTTACTCTTCGGGGTTGTAGGACTGCAATGTGGAC
>lc-specific 40mer logical -4086
AAGAGTTTATGCGACAAATAAAATGTCCTGATTGTAATGA
>lc-specific 40mer logical -4087
AAGATAAAAATGCTTGGGATTACACAATTAAAGCTCGCGT
>lc-specific 40mer logical -4088
AAGATAAAACTGAAATAGTACCAACTTGAGCCAAATTAGT
>lc-specific 40mer logical -4089
AAGATAAAGACACTATGCGCTGCAGTTTTTGTGGACGCAC
>lc-specific 40mer logical -4090
AAGATAAAGGAGGGATAAAGCGTGGCTAAAAAAGTTGTTA
>lc-specific 40mer logical -4091
AAGATAAATAGGATTATCTTCTTTGATGTGATTCATGATA
>lc-specific 40mer logical -4092
AAGATAAATGTTGGAGAGTTGTTGAAATTCTTGAAAGACA
>lc-specific 40mer logical -4093
AAGATAAATTAGAAAAATTGGGCATCACCTTACCAGAGGA
>lc-specific 40mer logical -4094
AAGATAAGAAAGGGATGTGAGCTCATGTTTAAAAATCCAG
>lc-specific 40mer logical -4095
AAGATAAGGTACCATTCCGTACTGTAACAGGTCGTCAATC
>lc-specific 40mer logical -4096
AAGATAATACCAGCAATACCTGGCAATGTCATAGTCGCAT
>lc-specific 40mer logical -4097
AAGATAATCCTATTTATCTTTCCATGACTCGCTTGGCTAA
>lc-specific 40mer logical -4098
AAGATACAGTTTTAAGACCTGGTTTAGTACCTACAACTTG
>lc-specific 40mer logical -4099
AAGATACCTGCTACGCGACCTTCATGAATGACCATAACGC
>lc-specific 40mer logical -4100
AAGATACGAGTACCACGAGGGGTCTTGTCATCTTTAATAA
>lc-specific 40mer logical -4101
AAGATACTATGTATGCTGAAAGCAAAAACAACGTAGCTCG
>lc-specific 40mer logical -4102
AAGATAGCCACTGCGCCATGTTCGCGTAGGAATTCATAGT
>lc-specific 40mer logical -4103
AAGATAGCTTTCATGTCAGCTTCTGGAGTTGTAATTGGAT
>lc-specific 40mer logical -4104
AAGATATCAGCTGCCAGAGTTTGGCCTACTGTGTAGTCAG
>lc-specific 40mer logical -4105
AAGATATCTTGAAGCTATTTGAATAGCTCATTATTTGTTG
>lc-specific 40mer logical -4106
AAGATATGAACAATAAACGCAGATTATTTTCAACTTTACT
>lc-specific 40mer logical -4107
AAGATATGCCATTCCTTCCAGATGGTACTCCAGTACAAAT
>lc-specific 40mer logical -4108
AAGATATGGTAGGTCATAAATTAGGTGAGTTCGCTCCTAC
>lc-specific 40mer logical -4109
AAGATATGTCAAAAGAAGACGTTATTGAGGTGGAAGGTAC
>lc-specific 40mer logical -4110
AAGATATGTCCGGTTTGTTAGGACCTGCTGATGCATATGA
>lc-specific 40mer logical -4111
AAGATATGTTTAATCTTGAGAAAGAAGGCTAATGCCATGA
>lc-specific 40mer logical -4112
AAGATATTAATCGTCAGTTCCGTGCCTTGAAAAAGAACCC
>lc-specific 40mer logical -4113
AAGATATTACTGCGAACCCTAACGAATATCAATTCGTAGA
>lc-specific 40mer logical -4114
AAGATATTAGCTTTGTAGTTTTCTTTTGGTGGCATAATGC
>lc-specific 40mer logical -4115
AAGATATTCACTCCTTTCATTCATATAGATGATATTACTA
>lc-specific 40mer logical -4116
AAGATATTCCTACTAAAATATACAGGAATTAAAAGAATAT
>lc-specific 40mer logical -4117
AAGATATTTCCAACTTGCGTAAAGAAGCTACAAAAGCTGG
>lc-specific 40mer logical -4118
AAGATATTTGGCATAAAGCCGGCAGGAATTTCTTCTGCAC
>lc-specific 40mer logical -4119
AAGATCAACCAGCTGATTATGTTTGCCCAATTTGCGGTGT
>lc-specific 40mer logical -4120
AAGATCAACGCGCGACAGTTAAAGCTTTGGGCTTGAAAAA
>lc-specific 40mer logical -4121
AAGATCAAGACTGGTGTAGTCAATTCTCGCCATGTCTATA
>lc-specific 40mer logical -4122
AAGATCAAGTGTATTATAAGTTGATTGAGTATCATAATCC
>lc-specific 40mer logical -4123
AAGATCACCACGTTTAGCCAAAGTTACCATTTGATCAGCT
>lc-specific 40mer logical -4124
AAGATCACCCCGCACGCCGTGCGGGGCGATGATAACACCT
>lc-specific 40mer logical -4125
AAGATCACTTTGGCTGGCGCTGTATTCTTAGCTGTCGTTG
>lc-specific 40mer logical -4126
AAGATCAGTACCACCAGTAGTTTTAGATACCATTTTTACT
>lc-specific 40mer logical -4127
AAGATCATTCGCGGTTCCACCCTAGTTAACTACCTATACG
>lc-specific 40mer logical -4128
AAGATCCAAAACAGCATCGCCTAAAAACTCTAATCGCTGA
>lc-specific 40mer logical -4129
AAGATCCATCCAAGAGTGTCACTTGCACGCCAATCATAGG
>lc-specific 40mer logical -4130
AAGATCCTACTTTCAAAGTTCGTACTGATGAAGAAACAGG
>lc-specific 40mer logical -4131
AAGATCCTGACGAAGCGATTAAACGTATCGGTAAAACAGC
>lc-specific 40mer logical -4132
AAGATCGTAGCTTCGACTTCATCACTAAGACTCCACCAGC
>lc-specific 40mer logical -4133
AAGATCGTTAGGAGGCATTAATTATGGATTTACAAGCAAT
>lc-specific 40mer logical -4134
AAGATCTACAGGGATTTTAGCTTCTACAGCTTCGCCTTTG
>lc-specific 40mer logical -4135
AAGATCTCGGATACGTAAAGATTGTCAACATTCATATCGA
>lc-specific 40mer logical -4136
AAGATCTTTTTTCAATTCTTCAATAGTTTCGTAAGAGCTT
>lc-specific 40mer logical -4137
AAGATGAAGATTGGCAATATGTTATCGAAGCACAAGAAAA
>lc-specific 40mer logical -4138
AAGATGAAGTACAACAAATTATCGAAGAAGTCCGCATCAG
>lc-specific 40mer logical -4139
AAGATGAAGTAGCGAAAATCCGTGAATTGTTAGATGCTGA
>lc-specific 40mer logical -4140
AAGATGAATTTCGCCATTTTAGGGTTCCATCTTCTAGTCT
>lc-specific 40mer logical -4141
AAGATGACAAGACCCCTCGTGGTACTCGTATCTTTGGACC
>lc-specific 40mer logical -4142
AAGATGACACTTTATTCGCACTTGTGCCTGGTAAAGTAGC
>lc-specific 40mer logical -4143
AAGATGATGTACGATTCTTGGAACAATTTTAGGAGGAACT
>lc-specific 40mer logical -4144
AAGATGATTGGTGTAATTTTTTGGTCCGGTACAGGCAATA
>lc-specific 40mer logical -4145
AAGATGATTTCTTTAATAGAGCAACCGCGTTTGTACGCTT
>lc-specific 40mer logical -4146
AAGATGCAGTAGAACTAGATGAGATTATGGACGAGTTAGA
>lc-specific 40mer logical -4147
AAGATGCATCACCCGGTGGCGTTGTCAAGAAAGGCGACGT
>lc-specific 40mer logical -4148
AAGATGCATTAGAAGAAATCGCTGATGAAGCATTACAGCG
>lc-specific 40mer logical -4149
AAGATGCTATGCTTGATATCATGGCTCAAGATCAAGAACA
>lc-specific 40mer logical -4150
AAGATGGAACCCTAAAATGGCGAAATTCATCTTCACTGAA
>lc-specific 40mer logical -4151
AAGATGGCAAATGCTTCGCCGATGTTTTTACCGCGCACTA
>lc-specific 40mer logical -4152
AAGATGGCTCTGTTACACAAATTCGTCGTGCTGAAACATA
>lc-specific 40mer logical -4153
AAGATGGTACATTACCTGCTGGTACTGCTAAATTCGAAAA
>lc-specific 40mer logical -4154
AAGATGGTCAAAAACATCGTCCTATCATGATTCACCGTGC
>lc-specific 40mer logical -4155
AAGATGGTCACATCGTATGCTTCCGTCCAGATTTGAATGC
>lc-specific 40mer logical -4156
AAGATGGTGAAGACGGGCGTAAGAAAATAGCGAAGGTAAC
>lc-specific 40mer logical -4157
AAGATGGTTACCCTTATTGGGAAGCAACAAATCCCTGTAT
>lc-specific 40mer logical -4158
AAGATGGTTCCGTGTTTGAAGGTTCCTTATTAGGTGGCGC
>lc-specific 40mer logical -4159
AAGATGTATTTATCATTCAACCAACTAGCTATCCTGTAAA
>lc-specific 40mer logical -4160
AAGATGTGAAAGTTGTTGTTAATGCACCAGCTTGTAAAGA
>lc-specific 40mer logical -4161
AAGATGTGAAGGAGGATCTAGCATAATGGCATTTGGATTC
>lc-specific 40mer logical -4162
AAGATGTGTTGAAAAATGGTGATGAAATTAAAGCAGTTAT
>lc-specific 40mer logical -4163
AAGATGTTAACATGCTACGGAACAACGCTTTACGAGCGGA
>lc-specific 40mer logical -4164
AAGATGTTATCGCAGCTACTGTAGATAATGGCGAATACTA
>lc-specific 40mer logical -4165
AAGATGTTCGGTAATGCAACATTATTTGATCTTGGCACAA
>lc-specific 40mer logical -4166
AAGATGTTTACGGTTTCAATGCGGACTTCCGTAAAAATAA
>lc-specific 40mer logical -4167
AAGATGTTTATGTATATATTTGACGGTGCTATGGGCACAA
>lc-specific 40mer logical -4168
AAGATTAACTTAGGTTAGCTTTCACCATAACCTAAAGAAT
>lc-specific 40mer logical -4169
AAGATTACAAAACTTGTTATGTAGGTGACCCTGAACGTAC
>lc-specific 40mer logical -4170
AAGATTACGTCGAAGGAATCTTTAGCAGCGCCGCCTTCAG
>lc-specific 40mer logical -4171
AAGATTAGTATATATATTTATATTATTCATAATGTGTATG
>lc-specific 40mer logical -4172
AAGATTATCTTTACTTATAAGTCTAGACCGACTATACTTA
>lc-specific 40mer logical -4173
AAGATTATGAAACTGCAAGTAGAGCAAGCAAAAGAACATA
>lc-specific 40mer logical -4174
AAGATTATGACAATCTTTATGCCTTTATTCATTGGTTACA
>lc-specific 40mer logical -4175
AAGATTATGACATGGCAAGACTTCCTTGCTAACAAACCAG
>lc-specific 40mer logical -4176
AAGATTATGATTGCGCCACCTAGGCGTCGAAATACATACC
>lc-specific 40mer logical -4177
AAGATTATTACAGCTGTTCTAGGGATTTGTTTAACTACAA
>lc-specific 40mer logical -4178
AAGATTCAAGAACTAGAAGCAGCTCAATTACCTCGTAGTC
>lc-specific 40mer logical -4179
AAGATTCAAGTTACACAACAGAAAGAGGGTTAATCGATGA
>lc-specific 40mer logical -4180
AAGATTCCTTCGACGTAATCTTGAAAGATGCTGGCGCATC
>lc-specific 40mer logical -4181
AAGATTCTCGTGAACAATTCGAAATGCGTACACATAAACG
>lc-specific 40mer logical -4182
AAGATTCTGGTGAATTGGAATCTCGTCGGGCAGAACGTAC
>lc-specific 40mer logical -4183
AAGATTGAATTTGTATAAATACTTTCACAGAGTCCGAACA
>lc-specific 40mer logical -4184
AAGATTGACGAAGTTCGCCATCTACGTCCAATAACGCACG
>lc-specific 40mer logical -4185
AAGATTGATAGAAGCAAGCTTCCATCGCTCTTCGTTCGAC
>lc-specific 40mer logical -4186
AAGATTGGCAATATGTTATCGAAGCACAAGAAAAAGATGA
>lc-specific 40mer logical -4187
AAGATTGTATTAATCGCTTTTGGCACGTTCTTTTCAGGGT
>lc-specific 40mer logical -4188
AAGATTGTCCTTACAGATTACGATTGCTGTTTTGGCATCT
>lc-specific 40mer logical -4189
AAGATTGTGCTTGGTCAATATGACGTTGACGTACGCCACA
>lc-specific 40mer logical -4190
AAGATTGTTTTGCCTGCGGATTTAGCTGCTTGGATAGCGC
>lc-specific 40mer logical -4191
AAGATTTAATACGTTTATTCATAATATAACTCCTTATTGA
>lc-specific 40mer logical -4192
AAGATTTACCGAGCTGCGAAGCAGAGAAGGGAAATCCACA
>lc-specific 40mer logical -4193
AAGATTTAGAGGTTCTTATTGAATCTAGCAGCCGTATTCC
>lc-specific 40mer logical -4194
AAGATTTCCCTTGCATCGTAGTTGGCGATACTGAAGGTAA
>lc-specific 40mer logical -4195
AAGATTTCGCCAGCTTTTGCTTTTTGGATGAAACCACCAA
>lc-specific 40mer logical -4196
AAGATTTCGCTGCTAATCTTCATGAAGACGTAAAAATTCG
>lc-specific 40mer logical -4197
AAGATTTCTCAAAAAGGTGGTCGTAACAATACTGGTAAAA
>lc-specific 40mer logical -4198
AAGATTTCTGGTTCGCGCTTAGGCAAATTGCCGCGCATTG
>lc-specific 40mer logical -4199
AAGATTTGAACTTATCCTATGGTGGTAACGTAGCTGCTGC
>lc-specific 40mer logical -4200
AAGATTTGAGGTAAGTACTATGTATGATGTAAAATCTCCA
>lc-specific 40mer logical -4201
AAGATTTGCGAAAACGCATAAAAAGTGTTACCAATACGCA
>lc-specific 40mer logical -4202
AAGATTTTAACGCGGTCAATCTTGATACCAGCAATGTAAC
>lc-specific 40mer logical -4203
AAGATTTTACCAATACCATCATTTTCTGTGTATTCTACAT
>lc-specific 40mer logical -4204
AAGATTTTAGACTTAGTCTTAAGCTCTGTATGAACCTCTA
>lc-specific 40mer logical -4205
AAGATTTTATCTGGAAAATGGGCGGCCAACAAGGTGAAGG
>lc-specific 40mer logical -4206
AAGATTTTCTACGACCAGTGCCGTAATATTGTGCTACTGC
>lc-specific 40mer logical -4207
AAGATTTTTAGGAGGAATAGGAATGGAACAATTCCAAATG
>lc-specific 40mer logical -4208
AAGATTTTTTCAACTGCTTGACGGATTTGCACTTTATTTG
>lc-specific 40mer logical -4209
AAGATTTTTTTACCTTTACCATGCTCAAGAACTGTACCTG
>lc-specific 40mer logical -4210
AAGCAAAAATGGTTGTTGCTGAAGAAGGCGCTACAATTCA
>lc-specific 40mer logical -4211
AAGCAAAACAAGAATTAGAAGAAGTAGTAGAATTCTTGAA
>lc-specific 40mer logical -4212
AAGCAAAAGAAGAAAAAACTAAAAGTGGTATCTTCCTTCC
>lc-specific 40mer logical -4213
AAGCAAAAGCAATCGCTAGACATATCCGAATCGCGCCTCG
>lc-specific 40mer logical -4214
AAGCAAAAGGTTACTGCATTATCTGATGTAAACTTTACCA
>lc-specific 40mer logical -4215
AAGCAAAATTCTGCGTAAGCTATTACCGAGAGTGATACCA
>lc-specific 40mer logical -4216
AAGCAAAGATTTAAGATTTTACCAATACCATCATTTTCTG
>lc-specific 40mer logical -4217
AAGCAAAGCACGTAACTCTGCAAATCGAGGATCCACCACA
>lc-specific 40mer logical -4218
AAGCAAAGGAAATGCAAGAGAAGGGGGAATAATCCATGGC
>lc-specific 40mer logical -4219
AAGCAAATAAAGGCACTAAAGATTTTCATAAACCTATACA
>lc-specific 40mer logical -4220
AAGCAAATAGAACAGTGACGCGTAGCCCCCTTCGCTTCTA
>lc-specific 40mer logical -4221
AAGCAAATATGTTCAAACCTGAACAGGTAGGCAAACGAAC
>lc-specific 40mer logical -4222
AAGCAAATCTCCAAAAAGCAATCAACGTATTGCAAAAGGT
>lc-specific 40mer logical -4223
AAGCAAATGATCTGCTACGAAAGGGCCTTTTTTAATAGAT
>lc-specific 40mer logical -4224
AAGCAACAAGTGTTGCTGCAATCGGTTCTTTCATCATCGC
>lc-specific 40mer logical -4225
AAGCAACAATACTTTCATCACAATATAGCCACCAATCATG
>lc-specific 40mer logical -4226
AAGCAACCAGCCATTACTTTTGGTTGGTTAGCAATGATAC
>lc-specific 40mer logical -4227
AAGCAACCTTTGACCCGTAGATTTCCGAATGGGGGAACCC
>lc-specific 40mer logical -4228
AAGCAACGATGTTAACACCTGCTTGACCTAGTGCAGGACC
>lc-specific 40mer logical -4229
AAGCAACGATTACGTCACCGATATTGCCGAATTTGCGATA
>lc-specific 40mer logical -4230
AAGCAACTATTCTTGAACTTAATGATCTTGTAAAAGCAAT
>lc-specific 40mer logical -4231
AAGCAACTGCATGGCGAACGCCTTTGCTGTTAGTAAGACC
>lc-specific 40mer logical -4232
AAGCAACTGGTCTTGGCTTGAAAGAAGCTAAAGCTATCGT
>lc-specific 40mer logical -4233
AAGCAAGACGACGCTTGCCCCAACGATCTACCTTTTCTAC
>lc-specific 40mer logical -4234
AAGCAAGATGTATTTGTAAGGAGGAATTCACTATGAAAAT
>lc-specific 40mer logical -4235
AAGCAAGCTCTTACGAAACTATTGAAGAATTGAAAAAAGA
>lc-specific 40mer logical -4236
AAGCAAGTAATGGAGGCGCCCCTTGGCAAAAGATAAAGAC
>lc-specific 40mer logical -4237
AAGCAAGTCGTGAAAATCCATTGGCTACAGAACGTTTTGA
>lc-specific 40mer logical -4238
AAGCAAGTGTATTCGTTTTTCCCGTCCCAGCGGACGCTAA
>lc-specific 40mer logical -4239
AAGCAAGTTGTGAAATCCGTCGCATTATTCAATGTCGGTA
>lc-specific 40mer logical -4240
AAGCAAGTTTTTAGGCAAACGACCTTCTGCAATTTCTTGT
>lc-specific 40mer logical -4241
AAGCAATCCCTACAGTAGAAGGTTGGCATAGCCAACACAT
>lc-specific 40mer logical -4242
AAGCAATCGAAGAAGAATTTGGCGTAACTGCAGCAGCTCC
>lc-specific 40mer logical -4243
AAGCAATCGCTAGACATATCCGAATCGCGCCTCGTAAAAT
>lc-specific 40mer logical -4244
AAGCAATCGTTGCTCAAATGAAAGAAACTCTTTCTGAAGC
>lc-specific 40mer logical -4245
AAGCAATGGTTCAACGCTTAGCTAAGGAGGTGGCACAATA
>lc-specific 40mer logical -4246
AAGCAATTCCATAAAATGTTCTGCCATTATTTGTTGTGCC
>lc-specific 40mer logical -4247
AAGCAATTCCGCGGCCGTATGAAAGGTCGTGCTATGCGCG
>lc-specific 40mer logical -4248
AAGCAATTCGCAAAGGTATCGATGATGCTAAGAAAAATAT
>lc-specific 40mer logical -4249
AAGCAATTGCTGGTAAAAAGAAATAAGATAAAGGAGGGAT
>lc-specific 40mer logical -4250
AAGCACAAGACGTGTTTTATGATAAACGTAATACAGTAGT
>lc-specific 40mer logical -4251
AAGCACCATTACCGCTTGAATTAATTCTTGACTCACTCGT
>lc-specific 40mer logical -4252
AAGCACCCCAGATGGAGGAACAACCAGTTGCATTGGCAAT
>lc-specific 40mer logical -4253
AAGCACCTCTGCACGAGAAGATTTCTGAGCAACTTGTACA
>lc-specific 40mer logical -4254
AAGCACCTGAATTATTCAATGATATTAAAGATGAAAATAA
>lc-specific 40mer logical -4255
AAGCACGTAACTCTGCAAATCGAGGATCCACCACAAAGGA
>lc-specific 40mer logical -4256
AAGCACTGCTTTTACTATGGCGGAGAGACAGGGATTTGAA
>lc-specific 40mer logical -4257
AAGCACTTCCTACCCCTATGTGTCGATAGGGGCATTAGTC
>lc-specific 40mer logical -4258
AAGCACTTGTTCATGCTACTAGCGTAATTGATAAAGCAGC
>lc-specific 40mer logical -4259
AAGCAGAAACTACTTCAAAGCCACGAATATCCATGTAACA
>lc-specific 40mer logical -4260
AAGCAGAAGTGGCTGCAGCTCCAGAACATTTCGATACAAT
>lc-specific 40mer logical -4261
AAGCAGAGTAGTAAACCTCTCTAGCGAGTGAGGATGGTGT
>lc-specific 40mer logical -4262
AAGCAGATAAGAAGTGGTATGTAATTCATACCTATTCAGG
>lc-specific 40mer logical -4263
AAGCAGATGCCAAAACAGCAATCGTAATCTGTAAGGACAA
>lc-specific 40mer logical -4264
AAGCAGCAAATGCTAAAAACATTCCTGTAATCACTGTTGA
>lc-specific 40mer logical -4265
AAGCAGCAGGTGATTATGAAGGCTTGTCCAAATTACCAGC
>lc-specific 40mer logical -4266
AAGCAGCCTCCAAAGGTGTACTTCATAAAAACACTGCAGC
>lc-specific 40mer logical -4267
AAGCAGCCTGATGCCGTTTCTGTTACCATGGTCCAAAAGG
>lc-specific 40mer logical -4268
AAGCAGCGGAAGTACCAGAAGCAATTCGCAAAGGTATCGA
>lc-specific 40mer logical -4269
AAGCAGCTCAATTACCTCGTAGTCTAGATGATGTAACAAT
>lc-specific 40mer logical -4270
AAGCAGCTCGATTCATTATTGATAATGCAAAAGGCGCTGA
>lc-specific 40mer logical -4271
AAGCAGGCTCAAAAAGAAGGTGCTACGGTACAAGATATCG
>lc-specific 40mer logical -4272
AAGCAGGCTTAAAATTCTAAGAAGGAGGAACTATAGACAT
>lc-specific 40mer logical -4273
AAGCAGGGGGTCAGGAGTTCGAATCTCCTCGTCTCCACCA
>lc-specific 40mer logical -4274
AAGCAGGTTTAAACGCCCGACCGAAGTTCGGGTCGGGATA
>lc-specific 40mer logical -4275
AAGCAGTACAAATTGGTTACGGTTCCATTAAAGAAAAACA
>lc-specific 40mer logical -4276
AAGCAGTTACAAGAAAAACTGAATATTACGCCATTTCTTA
>lc-specific 40mer logical -4277
AAGCAGTTACTTCAATAGCGTTTGTCAAACGTACACGGGC
>lc-specific 40mer logical -4278
AAGCATAATGGCTAACGATAAAACATTCCCAGAAGTTAAA
>lc-specific 40mer logical -4279
AAGCATACAAAGACTTTCCTATATTACATAAAGAGCATAA
>lc-specific 40mer logical -4280
AAGCATACCGCATGGCTGATAAATTAGTGCCTATTAGCTT
>lc-specific 40mer logical -4281
AAGCATACGAAAAAATCGTTAAAGGCGAAAACATCCCTGA
>lc-specific 40mer logical -4282
AAGCATAGCTCGCCATAAAATGTCCAGTTTTACCGAAGCG
>lc-specific 40mer logical -4283
AAGCATAGGAGGTTTAATTACCCATGGCTAAGAAATTAGT
>lc-specific 40mer logical -4284
AAGCATAGGGTCCACAAAGGAGGTACTAATGAAGGTTCAA
>lc-specific 40mer logical -4285
AAGCATAGTGGATTTTTCGGTAATAACCGGGCGGATTAGT
>lc-specific 40mer logical -4286
AAGCATATCCGCGATAGGATCGGTCATTACCATAATCTAA
>lc-specific 40mer logical -4287
AAGCATATGAAGTCAAAATATAGTAAGGTTAAAATAACGG
>lc-specific 40mer logical -4288
AAGCATATGTTCCATTGAGCGAAATGTTCGGTTACGCAAC
>lc-specific 40mer logical -4289
AAGCATCATGGATTTTGGTTTTTTAGCACCAAAACGTTCT
>lc-specific 40mer logical -4290
AAGCATCCAACAAATTCTACTTGAACGTTCCTGACGTTGT
>lc-specific 40mer logical -4291
AAGCATCCCTTTTATCATGGATCAATGCATGCCTACTCCT
>lc-specific 40mer logical -4292
AAGCATCGTTACATTGACCCATATCAAGGATACGAGGGAT
>lc-specific 40mer logical -4293
AAGCATCTACGAGAAGCAATACGCCGTCAACCATGTTAAG
>lc-specific 40mer logical -4294
AAGCATCTGAAATTGAAATCCATGCCCGTGAGATTCTTCG
>lc-specific 40mer logical -4295
AAGCATCTGTACAAGTAGCTCTTCGTACACAACAAATCGT
>lc-specific 40mer logical -4296
AAGCATCTTGATCTTGTGGAAATTGCACCTAACGCTAAAC
>lc-specific 40mer logical -4297
AAGCATGAAAAAATAACCTGTTTTTTTAGGAGGATGATGA
>lc-specific 40mer logical -4298
AAGCATGCACGGTGAATCATGATAGGACGATGTTTTTGAC
>lc-specific 40mer logical -4299
AAGCATGGAGTAAAGATGGTGAAGACGGGCGTAAGAAAAT
>lc-specific 40mer logical -4300
AAGCATGGATAGCAATATTGGCAAAGCGACAGTCACTGTA
>lc-specific 40mer logical -4301
AAGCATGGTCTGATGCTTCTCCAAGCATTAATAAAATCGA
>lc-specific 40mer logical -4302
AAGCATGGTGGAATAAATAGGAGGCGTCTATGTCAGGACA
>lc-specific 40mer logical -4303
AAGCATGTCGTGAATTTTGTCAAACTCAATTGATGTTGGG
>lc-specific 40mer logical -4304
AAGCATGTGCTTTAACCAATGCAAAGTGTGGCGCAGTAAC
>lc-specific 40mer logical -4305
AAGCATGTTACGGCGTTGACCAACCAATTTCAACAAACCA
>lc-specific 40mer logical -4306
AAGCATTAAATAAATTATATGAACTACAAGAGGAGGCTCG
>lc-specific 40mer logical -4307
AAGCATTACCATCCATCTCCATCGACGAACCAACATTGTC
>lc-specific 40mer logical -4308
AAGCATTACGTCCAGACCAATTCACTAGCCTTATGAAAGA
>lc-specific 40mer logical -4309
AAGCATTAGAAAAAGTTCTTCTTGAAGAAAATGGTAAACA
>lc-specific 40mer logical -4310
AAGCATTATCTACAATACTGCAAAAATACTGACTCATAGT
>lc-specific 40mer logical -4311
AAGCATTCCAAAAATATACTTTCTACGCAGCAGCAGCTCG
>lc-specific 40mer logical -4312
AAGCATTGGTGATCCAGAAGGTATCGCTTCTGGTGCGGTA
>lc-specific 40mer logical -4313
AAGCCAAAGCTTTTTCTTCGTCTACATTAACGATAGCTGG
>lc-specific 40mer logical -4314
AAGCCAAATGCTGCTGTCTTACCAGTACCTGTTTGAGCTT
>lc-specific 40mer logical -4315
AAGCCAACATCCTGGTTGTTTTGGAAATTCCACATCCTTC
>lc-specific 40mer logical -4316
AAGCCAACGCCTACATAACCGTTGCCATCACCAACAACTA
>lc-specific 40mer logical -4317
AAGCCAAGAAGAAAAGTATGCGTTTTCTGTGCAGACCATA
>lc-specific 40mer logical -4318
AAGCCAAGACCAGTTGCTTCACGAACAACTTTGATTACGT
>lc-specific 40mer logical -4319
AAGCCAAGAGAGGAGAAGTCTGGATTTTTAAACATGAGCT
>lc-specific 40mer logical -4320
AAGCCAATAAAGGACGCAATGTATTGTCCGTCGAGATAAC
>lc-specific 40mer logical -4321
AAGCCAATGTTAAGGAGGCAAAAATCGTGGATTTAATTCA
>lc-specific 40mer logical -4322
AAGCCAATGTTAGCAGCACTTGCTACTGCAGCAGTAGCAG
>lc-specific 40mer logical -4323
AAGCCACCAGCGGAAGCCCAAGACAACGCATTACCGTTTG
>lc-specific 40mer logical -4324
AAGCCAGAATAAACCTTATTTATTTCCATGCTGTCCCTTC
>lc-specific 40mer logical -4325
AAGCCAGCCTACGGTTTGACGTCCATTCACACTTGGTAGG
>lc-specific 40mer logical -4326
AAGCCAGCGAATAGTACAGTAATTAAGATAAACCATACCA
>lc-specific 40mer logical -4327
AAGCCAGCTGGTAATATTAGACGAGAGGAGGTTTTTAGAT
>lc-specific 40mer logical -4328
AAGCCAGCTTGTTTAGCAGTACGTTCGTTGAATTCTTTTG
>lc-specific 40mer logical -4329
AAGCCAGCTTTTTTCAAAGATTGACGAAGTTCGCCATCTA
>lc-specific 40mer logical -4330
AAGCCAGTAATTACTACACGTTTTTCCAATTATTCCACCT
>lc-specific 40mer logical -4331
AAGCCATAAACTTCCAATCAAATGCAAATTTGTTGTTAAG
>lc-specific 40mer logical -4332
AAGCCATGGTATGCAACGTATGGTTCGTTACCACAAAGGT
>lc-specific 40mer logical -4333
AAGCCATTTTGAACAGAACTGAAATTTCTTATCCAGCACC
>lc-specific 40mer logical -4334
AAGCCCAAAGCTTTAACTGTCGCGCGTTGATCTTCAGGAC
>lc-specific 40mer logical -4335
AAGCCCAAGACAACGCATTACCGTTTGTATCTGTCAAAGT
>lc-specific 40mer logical -4336
AAGCCCAAGCCACCAGCGGAAGCCCAAGACAACGCATTAC
>lc-specific 40mer logical -4337
AAGCCCACCACCCTTTATTTACACAATGCATCTGTATTGA
>lc-specific 40mer logical -4338
AAGCCCCAGAATTTACATTCAGTCAAACCAGGAGTTTCAA
>lc-specific 40mer logical -4339
AAGCCCCCGAGTAGGGGGCAGCCAGTGGTAATAGAGTGGT
>lc-specific 40mer logical -4340
AAGCCCTCTCCTCCATCGACATGGGCATGCCAGTAGACTT
>lc-specific 40mer logical -4341
AAGCCCTGAGACTTAAGTATATGTTCTACTTCGGAATCAG
>lc-specific 40mer logical -4342
AAGCCCTGTAATCGAAACCTTGCATACATGGGACTGTATC
>lc-specific 40mer logical -4343
AAGCCGACACCATCTTTTAACGTAATTAATCCAGCTTTAG
>lc-specific 40mer logical -4344
AAGCCGAGGCGGAAAAGCGTAGGCGATGGACAACAGGTTG
>lc-specific 40mer logical -4345
AAGCCGCTAAAGCTACTCCAGCACCACCAGTTGGTCCTGC
>lc-specific 40mer logical -4346
AAGCCGCTGATTGACTAAAAGAAAAAGGTCTACCTAAAGG
>lc-specific 40mer logical -4347
AAGCCGTAAAAGACGGTATCCGCAACGCAGGTGGTGTGCC
>lc-specific 40mer logical -4348
AAGCCGTAATGCATCAAGCCGTAGTTCGTCAATTGTCTAA
>lc-specific 40mer logical -4349
AAGCCGTAGTTCGTCAATTGTCTAACGAACGTCTCGGCAC
>lc-specific 40mer logical -4350
AAGCCGTGCCTACTACTCTATCATCGCGCTCGCTCCGGCA
>lc-specific 40mer logical -4351
AAGCCGTTCAAAAAGCAAAGGAAATGCAAGAGAAGGGGGA
>lc-specific 40mer logical -4352
AAGCCTAAAAATGCATTAACAAAACAATATGAAAAAATTC
>lc-specific 40mer logical -4353
AAGCCTAAAGGTATGTATAAGTGCGTCAATATGCATAAAA
>lc-specific 40mer logical -4354
AAGCCTACGATGAAGATTGTTTTGCCTGCGGATTTAGCTG
>lc-specific 40mer logical -4355
AAGCCTCCATATGCGTTCCCCTTTCACAAATATAAAATTG
>lc-specific 40mer logical -4356
AAGCCTCTACATCATTCCAATCTGGTTGATCTATAATGCC
>lc-specific 40mer logical -4357
AAGCCTGAAGAAATCACTGCTATAATCAAACAGCAGATTC
>lc-specific 40mer logical -4358
AAGCCTGCATACATACGCATTGTCCAGAAACGACCACGGT
>lc-specific 40mer logical -4359
AAGCCTGCTTCACGAGCACCTTCTGCAAGGGCTGCTACGC
>lc-specific 40mer logical -4360
AAGCCTGGAGGAAAACATGAACTCTGTACAAATTCTAGGT
>lc-specific 40mer logical -4361
AAGCCTTCCAAGTCTTTTTCAATGTAAGGAAGTTCGAAAG
>lc-specific 40mer logical -4362
AAGCCTTGCATTGTTTCCATTCTAATTGTCATCCTTTCAC
>lc-specific 40mer logical -4363
AAGCCTTTAGGACCCAAGATTTTACCAAGACGGCCAACTT
>lc-specific 40mer logical -4364
AAGCCTTTTATTTGGTGCGCCTAGCAGGATTCGAACCTGC
>lc-specific 40mer logical -4365
AAGCGAAGGGGGCTACGCGTCACTGTTCTATTTGCTTTAA
>lc-specific 40mer logical -4366
AAGCGAATGCAACGACGATAGACGCGAAATATATGAATTG
>lc-specific 40mer logical -4367
AAGCGACAGTCACTGTATGTGTTGCGTTGATAGGGCCCAG
>lc-specific 40mer logical -4368
AAGCGACGAATTTAATAGCCAAGTGGCAGCTGTTAATGAA
>lc-specific 40mer logical -4369
AAGCGACGACAAAGTTTGAATCGAGCCTCTCTTCTCGTTG
>lc-specific 40mer logical -4370
AAGCGACGAGATGCGCGGAATTTAGCAACTTCTTCAAGTA
>lc-specific 40mer logical -4371
AAGCGAGGTGATCGGTTATGTCAGAGCAAATCATTAATCT
>lc-specific 40mer logical -4372
AAGCGAGGTGTATCCGGATGCGTAATGCCATTACTTTAGC
>lc-specific 40mer logical -4373
AAGCGAGTCATGGAAAGATAAATAGGATTATCTTCTTTGA
>lc-specific 40mer logical -4374
AAGCGATAGAGGATGTAAAATCCTCTACCGCTTTATCAGT
>lc-specific 40mer logical -4375
AAGCGATAGGTGATGCGACCACGATTTAAGTCATACGGTG
>lc-specific 40mer logical -4376
AAGCGATGAAGATGGTAGCTTCTGCTCGTCTTCGTAGGGC
>lc-specific 40mer logical -4377
AAGCGATGCAGTGAATCTGTCGTCGCTTCGCTTCTCCATC
>lc-specific 40mer logical -4378
AAGCGATTATCAACTCCGCTACACTTCGTTTCCGCCCTAT
>lc-specific 40mer logical -4379
AAGCGATTTCTGAGTTTTCGTACAACAGAAAATTGTAACA
>lc-specific 40mer logical -4380
AAGCGCAAATTCGTCGTCTCGAACAATTGCGTGCTAACCG
>lc-specific 40mer logical -4381
AAGCGCAACAATGCCCATTTATCGAATTCGGACATATCTG
>lc-specific 40mer logical -4382
AAGCGCAAGCGCTTTGATTTGTTCAATAGGGATGCGGTGG
>lc-specific 40mer logical -4383
AAGCGCAATGCATCAGCACCATATTGGTCGATAACTTCAA
>lc-specific 40mer logical -4384
AAGCGCATCGGTTCAATATAGAGTGTTTGACCCGTTGCAG
>lc-specific 40mer logical -4385
AAGCGCCAGTATCGCTTTTCTATACCGACGCCAAGAATGA
>lc-specific 40mer logical -4386
AAGCGCCGCAAACTGCGGAACGGCAAGCTGCCAAGAATGT
>lc-specific 40mer logical -4387
AAGCGCCGCATTACTGATACCTACGGCCTTTGCTACTTCG
>lc-specific 40mer logical -4388
AAGCGCGACGGCATAACGTACAGTTTTTACACTTGGAAAT
>lc-specific 40mer logical -4389
AAGCGCGTAAAACATCGTAAGCAATTCCGCGGCCGTATGA
>lc-specific 40mer logical -4390
AAGCGCTCAGCCTGTGCAATTTGCGTCATAGAATTTACAA
>lc-specific 40mer logical -4391
AAGCGCTGCTAAGATCGTAGACACTGCAAAAAGAAATGGC
>lc-specific 40mer logical -4392
AAGCGCTTTGATTTGTTCAATAGGGATGCGGTGGTCACCG
>lc-specific 40mer logical -4393
AAGCGGAACCTACAACGATAGGTACTTCGTCGCCAGGGAA
>lc-specific 40mer logical -4394
AAGCGGATTCTTGAATTTCTTTTTGGATGTAGCCTTTTTC
>lc-specific 40mer logical -4395
AAGCGGCGAGGACGGTATGTTAAATCGTACATGTAATCCT
>lc-specific 40mer logical -4396
AAGCGGCGGAGGTTAATTAACAGGAGGTGCCACAATGGCA
>lc-specific 40mer logical -4397
AAGCGGCGGCTATTAAAGAGAACAAAAAGATATCTGTTGA
>lc-specific 40mer logical -4398
AAGCGGCTGCTCACGTTTCTTATGGTTTTACAGAAGTTGC
>lc-specific 40mer logical -4399
AAGCGGGTGTTTTGTCTGAAGTAAGAAAACGCGAACACTA
>lc-specific 40mer logical -4400
AAGCGGTAACCTTCATGTGCCACGGGGAACCCGGGGGCTG
>lc-specific 40mer logical -4401
AAGCGGTGAAAATGCACTAAATCGCACAAACACAAAGTTC
>lc-specific 40mer logical -4402
AAGCGGTGCGAATAATTTCCAATTCAACTTCATTAGAAAC
>lc-specific 40mer logical -4403
AAGCGGTTAACACGGCGGATTGTGGCTCCGTTACGCGTGG
>lc-specific 40mer logical -4404
AAGCGTAAAAACGGATGCTGAACGTCGTGCGAAAAACGCC
>lc-specific 40mer logical -4405
AAGCGTACGTGGCAAAGATGTATTTATCATTCAACCAACT
>lc-specific 40mer logical -4406
AAGCGTAGTAAAAAAATTGTTTGATACAATTGCTCCAAAA
>lc-specific 40mer logical -4407
AAGCGTATGGTAAGCATTTAGCTACGCGTTTGTGGTCAGC
>lc-specific 40mer logical -4408
AAGCGTATTCAAATGAAGGTCATGATGGTACTTGGTATCG
>lc-specific 40mer logical -4409
AAGCGTCAATTTCTTTTTGTAATTGTTTTACAGTTTTCAC
>lc-specific 40mer logical -4410
AAGCGTCGTGATGCCAGGTTTAGCCTTTTCTACTAACAAG
>lc-specific 40mer logical -4411
AAGCGTCTTTAATTTTACTCATGAAGATCCACCCCTCTGT
>lc-specific 40mer logical -4412
AAGCGTGAAACCAGCCTTGAGATGAGGTTTCTCATAGCAT
>lc-specific 40mer logical -4413
AAGCGTGAGGTCGGTGGTTCGAGTCCACCTAGGCCCACCA
>lc-specific 40mer logical -4414
AAGCGTGCTCGCGTGCGCATGGGCAAAAGCCAAATCGAAG
>lc-specific 40mer logical -4415
AAGCGTTGTACGGTAACTCTGTAACCACCCATTTGTCCAG
>lc-specific 40mer logical -4416
AAGCGTTGTACTACGCTCGTCGTGACCGTCGTGCGAAAAA
>lc-specific 40mer logical -4417
AAGCGTTGTTCCGTAGCATGTTAACATCTTTCTTCCAATA
>lc-specific 40mer logical -4418
AAGCGTTTAATGTTAAGAGCTTCTTCACGACGAAGGTCAC
>lc-specific 40mer logical -4419
AAGCGTTTATGTGTACGCATTTCGAATTGTTCACGAGAAT
>lc-specific 40mer logical -4420
AAGCGTTTCGTTTTTACCGACTTTGATTTCAGACATCTAT
>lc-specific 40mer logical -4421
AAGCGTTTTTAGCTACTTCAACAAGTTTAGCGAATGCTGC
>lc-specific 40mer logical -4422
AAGCGTTTTTCTTCTTTCATATCAAGAATTTTATTACGCG
>lc-specific 40mer logical -4423
AAGCTAAAAAATCCGGTGTTGGTATCGTATCCGTACGTAA
>lc-specific 40mer logical -4424
AAGCTAAAATCCCTGTAGATCTTAAAGTTGTTACAAAATA
>lc-specific 40mer logical -4425
AAGCTAAAGCTTATATTGCACAGATGAAAGACGGCGAACG
>lc-specific 40mer logical -4426
AAGCTAAAGTAATGGCATTACGCATCCGGATACACCTCGC
>lc-specific 40mer logical -4427
AAGCTAAAGTTGTTAAACCTTTAACTGGTTTACGTGTAGC
>lc-specific 40mer logical -4428
AAGCTAAATCCAACTACCGTCGTCGTCAAGGCCATCGTCA
>lc-specific 40mer logical -4429
AAGCTAAATCTTGACGGTAACCTTCCAATTCAGGTTCGAT
>lc-specific 40mer logical -4430
AAGCTAAATTAGCAGTAATTAAAGAATACGCTACTCATGA
>lc-specific 40mer logical -4431
AAGCTAACCCACAAGGCGGCATCGTTACTAAAGAAGCTGG
>lc-specific 40mer logical -4432
AAGCTAACCGTTTCGTATTGGATAGCCGTGATGATGCACC
>lc-specific 40mer logical -4433
AAGCTAACGAAACAGTAATGAAAGCGTTGTACTACGCTCG
>lc-specific 40mer logical -4434
AAGCTACAGAAATTGTATCATCTTTACGTTATACTTTCAA
>lc-specific 40mer logical -4435
AAGCTACAGCTCGTGAAGCTATGCGTCTTGCAAGCCATAA
>lc-specific 40mer logical -4436
AAGCTACCGAGGGTTAACCCGTTAACTAATTGTTGTAAAA
>lc-specific 40mer logical -4437
AAGCTACCTTTAGCGCCTGGGATACCACCTTTAACCAATA
>lc-specific 40mer logical -4438
AAGCTACGATCTTCATATACGTTAATAACTACTGGAATAA
>lc-specific 40mer logical -4439
AAGCTACGTCCCTCATACTTGTGCCTACCAAGTGTGAATG
>lc-specific 40mer logical -4440
AAGCTACTGCTACTTGAATAGCGGAGTAAGCATCGTTACA
>lc-specific 40mer logical -4441
AAGCTACTTTCACTCGTCTTCCTCAACGTGAAGAACTTCC
>lc-specific 40mer logical -4442
AAGCTAGTAAGATCCCATGTAGACGACATGGTTGATAGGC
>lc-specific 40mer logical -4443
AAGCTAGTATCTATTATAACGGATACTAGCTTATTTGTGT
>lc-specific 40mer logical -4444
AAGCTATACAGCTCTCATTTTTTGAAAAGTTTTCTCTTAT
>lc-specific 40mer logical -4445
AAGCTATACCTTGATTAATCACGGTGATGGAAAAGAAACT
>lc-specific 40mer logical -4446
AAGCTATCAAATGCCATAATATCCCTCCATTTGCGCCAAT
>lc-specific 40mer logical -4447
AAGCTATCACTACCATGAGTAGCACGCCTAATCGCAATAT
>lc-specific 40mer logical -4448
AAGCTATCCGTGCTAACATGTTCTTCGTTAACGAACGTTG
>lc-specific 40mer logical -4449
AAGCTATCGCACCGGGCTACGATATCGTGCCTGTATATAT
>lc-specific 40mer logical -4450
AAGCTATGAAAATGCAAAACGAAATCGCAGCTCCTCATGA
>lc-specific 40mer logical -4451
AAGCTATGACTAACGCTATCTATGACGAAGCTATGGCATA
>lc-specific 40mer logical -4452
AAGCTATGCGTCTTGCAAGCCATAAACTTCCAATCAAATG
>lc-specific 40mer logical -4453
AAGCTATGGCATACATCAAGAAAATTGATGAAATGGGCGG
>lc-specific 40mer logical -4454
AAGCTATGTATTTTACATAGCTTTTTGCTCGTTATAGACC
>lc-specific 40mer logical -4455
AAGCTCAAATGGCTGCAATGATGGCGAAAATGGGTATGTA
>lc-specific 40mer logical -4456
AAGCTCAATATGACCAATTCGGCCACGACGCCTTCAAACA
>lc-specific 40mer logical -4457
AAGCTCACATTTGGTTGAAGGCGCTGTAGAGCATTGGCAG
>lc-specific 40mer logical -4458
AAGCTCATAGAAACTTCTTTCAAGCGACCAGTTTTGTAAA
>lc-specific 40mer logical -4459
AAGCTCATCTCGTGTCCTCCTTCAAAACTACAAAAAAATC
>lc-specific 40mer logical -4460
AAGCTCATCTTGACGAATATGTTATTGGTCAAGATGATGC
>lc-specific 40mer logical -4461
AAGCTCATGCGACCTTTGCGTACTAGCTGATTAATTGTTG
>lc-specific 40mer logical -4462
AAGCTCCAATGCCTGGTAAAATCTTATCTGTAGCAGTATC
>lc-specific 40mer logical -4463
AAGCTCCATCTCAAGATGTAGTAGCAGTAATCGTTGGTGC
>lc-specific 40mer logical -4464
AAGCTCCTGCTACAATGTTCAAAGGTAACTACTAATACCT
>lc-specific 40mer logical -4465
AAGCTCCTGGTTATGTAGCATGTCCACAATGCCACGAACC
>lc-specific 40mer logical -4466
AAGCTCCTGTTCGCAATGTTGCATACGCTGTCAAAGCTGT
>lc-specific 40mer logical -4467
AAGCTCGTAAAGAAGGTCTTGGTGGCGAAGTAATCGCATA
>lc-specific 40mer logical -4468
AAGCTCGTCGCGAAATGATGATCGATGCTATCGCTGAAAC
>lc-specific 40mer logical -4469
AAGCTCGTGAATTGTTGACTCAATTCGGTATGCCTTTTGA
>lc-specific 40mer logical -4470
AAGCTCTCGATCAAAGCGCTGCTAAGATCGTAGACACTGC
>lc-specific 40mer logical -4471
AAGCTCTCTTACGGTCACTATCATGTACTGACAAATACAT
>lc-specific 40mer logical -4472
AAGCTCTGTATGAACCTCTAAACCAACGACTGTTTCGTAT
>lc-specific 40mer logical -4473
AAGCTCTTAACATTAAACGCTTAATTGAAATCAACTCCTA
>lc-specific 40mer logical -4474
AAGCTCTTTACTTACATTGCTTACCAGCAGATATTACAGG
>lc-specific 40mer logical -4475
AAGCTGAAAATGAAGTCATAAAAAAAGAGATTGCCTTGAG
>lc-specific 40mer logical -4476
AAGCTGACCACAAACGCGTAGCTAAATGCTTACCATACGC
>lc-specific 40mer logical -4477
AAGCTGAGATGTGATGACGAGCTGTTTACAGCGAAGTGAT
>lc-specific 40mer logical -4478
AAGCTGAGATGTGATGACGAGTGACTAGCAATAGTCGCGA
>lc-specific 40mer logical -4479
AAGCTGAGATGTGATGACGAGTTACTAGCGATAGTAACGA
>lc-specific 40mer logical -4480
AAGCTGAGCAAGAACAATAAGAGGTTAAACAATGAAATTA
>lc-specific 40mer logical -4481
AAGCTGAGCTACTTCCCGATAAAATGCACCCTAGAGGAGT
>lc-specific 40mer logical -4482
AAGCTGATGTAGGTAAAATCTTACGAGATTTATGTAAGAG
>lc-specific 40mer logical -4483
AAGCTGCAACAGAGCAATATGTATCTCAATCTGCTATATC
>lc-specific 40mer logical -4484
AAGCTGCAGGTCTTGAAGTTACTTCCATTAAAGACGTAAC
>lc-specific 40mer logical -4485
AAGCTGCAGGTGTACTTTTGGAATCCTTAAGTGCATTGAC
>lc-specific 40mer logical -4486
AAGCTGCATCTAATACAAAAGTAGAAGGTAGCAAAAACAT
>lc-specific 40mer logical -4487
AAGCTGCATTCTTCAAATTGACTGAAATCATCCCTGTAGA
>lc-specific 40mer logical -4488
AAGCTGCCCGTATTGCTATGACTCGTTATATCAAACGTGG
>lc-specific 40mer logical -4489
AAGCTGCTAAAGCTGCAATGGAACATGGTCTTCGCACTGT
>lc-specific 40mer logical -4490
AAGCTGCTCGTATTCGCGAAAAACGCTAATGTTCATAAAA
>lc-specific 40mer logical -4491
AAGCTGGATTAATTACGTTAAAAGATGGTGTCGGCTTCAA
>lc-specific 40mer logical -4492
AAGCTGGCGTAAAAGATGGTATGACATTGTCCTTCCATCA
>lc-specific 40mer logical -4493
AAGCTGGCTTCGACGAAAAAAATGATGCATTAGTAACGGT
>lc-specific 40mer logical -4494
AAGCTGGCTTCTTGACTCGTGACCCACGTATGAAAGAACG
>lc-specific 40mer logical -4495
AAGCTGGTAAAATCGAATACCGTACTGATAAAGCAGGTAT
>lc-specific 40mer logical -4496
AAGCTGGTATGGGTAAAGCTCAAGAAGAACAACGTAAAGC
>lc-specific 40mer logical -4497
AAGCTGGTCGCGAGGGTTCGATTCCCTTCACCCGCTCCAT
>lc-specific 40mer logical -4498
AAGCTGGTCTTACTAACAGCAAAGGCGTTCGCCATGCAGT
>lc-specific 40mer logical -4499
AAGCTGGTGCATTAACAACAACTTTCACATCTTCCCAAGG
>lc-specific 40mer logical -4500
AAGCTGTAGAAGCTAAAATCCCTGTAGATCTTAAAGTTGT
>lc-specific 40mer logical -4501
AAGCTGTAGTAGCAAAAGAAAAAGAAAAGTTAGAAGAATA
>lc-specific 40mer logical -4502
AAGCTGTGCTTTCAAAGCGTCAATTTCTTTTTGTAATTGT
>lc-specific 40mer logical -4503
AAGCTGTTAGAAGCTTTTTTCTTGTCGCGAGTTTTAACAC
>lc-specific 40mer logical -4504
AAGCTGTTATTGTTCGTTCTAAAAAAGGTATCCGCCGTCA
>lc-specific 40mer logical -4505
AAGCTGTTGAAGGCGTAAAATTCGAAGATCAACCAGCTGA
>lc-specific 40mer logical -4506
AAGCTGTTGGTGAAGCAGTTGCTAAAAAAGCTATCGCTAA
>lc-specific 40mer logical -4507
AAGCTGTTTTAGATGTGCCTTCCATTACGCCTGCAGCACT
>lc-specific 40mer logical -4508
AAGCTTAATCTATAACATAACAAAAGTATATTATCATAAA
>lc-specific 40mer logical -4509
AAGCTTACAGCAGACACGTTGTCCTTGTTAGTAGAAAAGG
>lc-specific 40mer logical -4510
AAGCTTACTACAACTTGCTAGAACGCCAGTTCGTACGCTA
>lc-specific 40mer logical -4511
AAGCTTACTTGCCTTGCGGATACATTCAATCTCATGGGGC
>lc-specific 40mer logical -4512
AAGCTTCAACTTTCTTAAGCAAATGATCTGCTACGAAAGG
>lc-specific 40mer logical -4513
AAGCTTCAGTCATAACTTTATGAGCAGCGTCACGAGCGGA
>lc-specific 40mer logical -4514
AAGCTTCCATCGCTCTTCGTTCGACTTGCATGTGTTAAGC
>lc-specific 40mer logical -4515
AAGCTTGAACAGCTTTGTAACCTTCATAGGCACGTGCCGT
>lc-specific 40mer logical -4516
AAGCTTGAGAGGAGGGTTCGATTCCCTTCGCCCGCTCCAT
>lc-specific 40mer logical -4517
AAGCTTGCTTCTATCAATCTTAGTGGCGAACGGGTGAGTA
>lc-specific 40mer logical -4518
AAGCTTGGAAATCTATCGTAGAAGATCCTGAAAAAGCGAA
>lc-specific 40mer logical -4519
AAGCTTGGAGGTGGAAACTATGGCAAACCTTTGCGAAGTA
>lc-specific 40mer logical -4520
AAGCTTGGGAAGCTCGCATTCTACCGATGAACTACGCCCG
>lc-specific 40mer logical -4521
AAGCTTGTAGCATCTGCAATAGCAAATGGTACTTCTAGCA
>lc-specific 40mer logical -4522
AAGCTTGTTCATTTTTTGCATCATCATATTCAGAGTTTTC
>lc-specific 40mer logical -4523
AAGCTTTAAACGAAACTAACGAAAAGAAAGTTGTAAAAAC
>lc-specific 40mer logical -4524
AAGCTTTAATTGCTCGTGTAGGCGGCACAGTAGAAAAGGT
>lc-specific 40mer logical -4525
AAGCTTTCAATAAATAAAGGAGTTCCTATGGGACAATATA
>lc-specific 40mer logical -4526
AAGCTTTCACCATATAACTAAACAATATCTTGTTTATACA
>lc-specific 40mer logical -4527
AAGCTTTCTTCCACCGTTTCGTTGAATCCATCTAATCTGT
>lc-specific 40mer logical -4528
AAGCTTTGGCTTGGTTAGCTAAAGGTGCTCAGCCTACTGA
>lc-specific 40mer logical -4529
AAGCTTTGTTTGCCTGCGAATGGGTCTAACAATGTTTTAA
>lc-specific 40mer logical -4530
AAGCTTTTACTTACGTCATTTAATTCTAATAGCATTCAGT
>lc-specific 40mer logical -4531
AAGCTTTTCTCGACAGTGTAGGATCAATCACTTCGTTACT
>lc-specific 40mer logical -4532
AAGCTTTTTACGTCATTCATTGACATTGAACCTCCTATGT
>lc-specific 40mer logical -4533
AAGCTTTTTTCTTGTCGCGAGTTTTAACACCATGTGCTGG
>lc-specific 40mer logical -4534
AAGCTTTTTTGATCAGCTACTTCAACGAAGTATTTCAAAT
>lc-specific 40mer logical -4535
AAGGAAAAACGACGACCGCCTTTAACTACTTTGGCTACGC
>lc-specific 40mer logical -4536
AAGGAAAAACTTGAAGAACGCTTTAATACGGTCCATAATA
>lc-specific 40mer logical -4537
AAGGAAAGGAGATAAAATAGTGTCCAGATCTATTAAAAAA
>lc-specific 40mer logical -4538
AAGGAAATATAGCATTAAATGATTAAATTAGAAAATGTAC
>lc-specific 40mer logical -4539
AAGGAAATCATTATTTACCAAAGCGTTGTTTGCTCTAAGA
>lc-specific 40mer logical -4540
AAGGAAATCCTGAAATCGGGGATTGAACAGGCATTACAAG
>lc-specific 40mer logical -4541
AAGGAAATGCAAGAGAAGGGGGAATAATCCATGGCGGAAC
>lc-specific 40mer logical -4542
AAGGAAATTTCTTTCCTATATGTTCTTTTGCTTGCTCTAC
>lc-specific 40mer logical -4543
AAGGAACAATCTTTAGCCATTTTATACCTCCTACACCTGA
>lc-specific 40mer logical -4544
AAGGAACCGATGGGTACCTTCATATCTACGTCCCATAATA
>lc-specific 40mer logical -4545
AAGGAACCTTCAAACACGGAACCATCTTCAAGAACTAACT
>lc-specific 40mer logical -4546
AAGGAACGCTTCACGTTCCAATAACGCTTGTTGTTTTTGT
>lc-specific 40mer logical -4547
AAGGAAGAGTTATTTAACCTCCGTTTTCAGCTTGCAACAG
>lc-specific 40mer logical -4548
AAGGAAGATGTTTATGTATATATTTGACGGTGCTATGGGC
>lc-specific 40mer logical -4549
AAGGAAGCATATGAAGTCAAAATATAGTAAGGTTAAAATA
>lc-specific 40mer logical -4550
AAGGAAGGGAGCGATAGTAGTGCTAGACGTAAATGAATTC
>lc-specific 40mer logical -4551
AAGGAATACGTCCAGCCGATGTATGAGGTTGCTCTAAATA
>lc-specific 40mer logical -4552
AAGGAATACTTCCGTCACTCTGGTTACCCAGGTGGTTCCC
>lc-specific 40mer logical -4553
AAGGAATATGGGCAGCCTGCAAACGAGACTTTGCAAGCTG
>lc-specific 40mer logical -4554
AAGGAATCAACATGAAACAATACGATATTATTGTAGTTGG
>lc-specific 40mer logical -4555
AAGGAATGATTCAAGGTGACAAATAAATATAACCGGGAAT
>lc-specific 40mer logical -4556
AAGGAATGGCATATCTTCTTTTCTCATAACGCGAGAAACG
>lc-specific 40mer logical -4557
AAGGAATTTTTAAAAGGAGAAGAACATGCGCGGAAAACAT
>lc-specific 40mer logical -4558
AAGGACAAATTCCTGGTGTTAAAAAAGCCAGCTGGTAATA
>lc-specific 40mer logical -4559
AAGGACAACGTGTCTGCTGTAAGCTTACTTGCCTTGCGGA
>lc-specific 40mer logical -4560
AAGGACAAGAATGTAACATCATCATTGATACCCAATGTGA
>lc-specific 40mer logical -4561
AAGGACAAGCAGTTACTACCAATCCTTGGTTAATCATGGC
>lc-specific 40mer logical -4562
AAGGACAAGCTGATTTTGGTAGAATTATGACGTTATTAGG
>lc-specific 40mer logical -4563
AAGGACAATGCGTGCCCCATTGATTGTTTCTGCGCTCATA
>lc-specific 40mer logical -4564
AAGGACATCGTATCTCAACTTGTACGGTATTACCAAATGA
>lc-specific 40mer logical -4565
AAGGACGAAAAATCTACAGGCAAAAAATAGGAGGAAATAA
>lc-specific 40mer logical -4566
AAGGACGTACAAAAAGCGATTGATGCGTTGAAAGATGCGG
>lc-specific 40mer logical -4567
AAGGACTATACTTCTTTGCTCCTCGTGACCTGATGTCGCT
>lc-specific 40mer logical -4568
AAGGACTCAGGTACACCTGGTTCAGGGATGTTTTCGCCTT
>lc-specific 40mer logical -4569
AAGGAGAAAGTATGGAAAAAGTTATCGCTGTAGCTATGAG
>lc-specific 40mer logical -4570
AAGGAGAAATACATTGTTCAAAAAGAATTGGGTAAAGTTC
>lc-specific 40mer logical -4571
AAGGAGAAGAATCATGAGTGAACATATCTTAATTATTGAA
>lc-specific 40mer logical -4572
AAGGAGAAGAGTTAGATGATTTCCAGTAATGATTTTCGTC
>lc-specific 40mer logical -4573
AAGGAGACAAGAAATGGCACAAGTTAAAGTAACATTAACA
>lc-specific 40mer logical -4574
AAGGAGACATCATGATACCACGTTATACACGAGAAGAAAT
>lc-specific 40mer logical -4575
AAGGAGAGAAGGAATGAAGTTTTCTCATTCTTGGCGTCGG
>lc-specific 40mer logical -4576
AAGGAGAGCGCTGTGGCTAAGAAAGTACAAAAAAGTCAAA
>lc-specific 40mer logical -4577
AAGGAGATAAAATAGTGTCCAGATCTATTAAAAAAGGCCC
>lc-specific 40mer logical -4578
AAGGAGATTTGGACAATCGGTCGTATTCTCCAGTGGACAG
>lc-specific 40mer logical -4579
AAGGAGATTTTATAATGACTGATTTAAATCCAATCATTGC
>lc-specific 40mer logical -4580
AAGGAGCAGGTATTTTGTATAATCCAGAGGATATGAGTAA
>lc-specific 40mer logical -4581
AAGGAGCATGATTGGAAATCATGTGTGCGGTTATCCCGTA
>lc-specific 40mer logical -4582
AAGGAGCGAACAGTGTCAGTAGGCTGAGCACCTTTAGCTA
>lc-specific 40mer logical -4583
AAGGAGCGATAAAAGAGTATATTCGCAATCAACTACAAGA
>lc-specific 40mer logical -4584
AAGGAGCGTGCGCAGTTGAAAAAGGGGTACATCAAGTTAA
>lc-specific 40mer logical -4585
AAGGAGCTATTTTTATGCATATTGACGCACTTATACATAC
>lc-specific 40mer logical -4586
AAGGAGCTGGTCTTGAAAACCAGTGACTCCGCAAGGGGCC
>lc-specific 40mer logical -4587
AAGGAGGAACTATAGACATGGCGAGAATTGACTACACCAG
>lc-specific 40mer logical -4588
AAGGAGGAATAGACGATGATCCAGCAACAAACAATTTTGA
>lc-specific 40mer logical -4589
AAGGAGGAATTATGAGCGAATTACTATTTAATGAACTCCC
>lc-specific 40mer logical -4590
AAGGAGGAATTCACTATGAAAATCCAAGAAGTAATGAATA
>lc-specific 40mer logical -4591
AAGGAGGACACATCAAGATGATTAAGACTGACATTTGTGA
>lc-specific 40mer logical -4592
AAGGAGGACACGAGATGAGCTTGTTGTCTCAAAAGTTTAA
>lc-specific 40mer logical -4593
AAGGAGGACCACATATGACAGAAGCTATGGCCGTCTATGG
>lc-specific 40mer logical -4594
AAGGAGGACGCTATGCAACACGTTCAAACCCGCAGTACTA
>lc-specific 40mer logical -4595
AAGGAGGACTCATGTAGTGTGAAGAGCAGCAACGCTTGGA
>lc-specific 40mer logical -4596
AAGGAGGAGACGACATGGCACTTATATATGACAATCGCCC
>lc-specific 40mer logical -4597
AAGGAGGATATTATAATGGCAAAAGTAGGTAAGAAATACG
>lc-specific 40mer logical -4598
AAGGAGGATTATGTAATGCCTACAGTAGCAACATATAATC
>lc-specific 40mer logical -4599
AAGGAGGATTCGCAATGAGAAGAGATAGAGGCAGAAAGCC
>lc-specific 40mer logical -4600
AAGGAGGCAAAAATCGTGGATTTAATTCAAAAATTAAAAG
>lc-specific 40mer logical -4601
AAGGAGGCAATAATCACATGAGTCGTAAATTTAAAACTAT
>lc-specific 40mer logical -4602
AAGGAGGCCCACTAATGGCAATTAAATCATTTAAACCGTA
>lc-specific 40mer logical -4603
AAGGAGGCTTAAAATCGTGGCAGAAGAAAGAAACGTACGT
>lc-specific 40mer logical -4604
AAGGAGGGAAACAGAGTGGGTCAAAAAGTTAATCCACACG
>lc-specific 40mer logical -4605
AAGGAGGGATAAAGCGTGGCTAAAAAAGTTGTTAGAACTA
>lc-specific 40mer logical -4606
AAGGAGGGATAGTATGAATCCATATAATGTAACAGGACCT
>lc-specific 40mer logical -4607
AAGGAGGGCCTATGAAACGAATAGCAGTAATCTTTGCGGG
>lc-specific 40mer logical -4608
AAGGAGGGCGTAGTCTTATAATGAAAGGCAAGTTAGTTCT
>lc-specific 40mer logical -4609
AAGGAGGGGCGCTTATGTTCACGGGAATCGTTGAAGAAAT
>lc-specific 40mer logical -4610
AAGGAGGGTGAATCTCTTGCAAAAACGTAAAGATTTTATC
>lc-specific 40mer logical -4611
AAGGAGGTAATCTAATGGCTGTCACTGAATCAAAAAAAGC
>lc-specific 40mer logical -4612
AAGGAGGTACTAATGAAGGTTCAACCATCAGTTAAAAAGA
>lc-specific 40mer logical -4613
AAGGAGGTCATCGTATGGACATTTATGTAATTATGCAAGT
>lc-specific 40mer logical -4614
AAGGAGGTCCTATAATATGACAACAGCTAAAGATTACAGA
>lc-specific 40mer logical -4615
AAGGAGGTGAAAACCATGGGTGTTAAATGGACGCCAGAGC
>lc-specific 40mer logical -4616
AAGGAGGTGACTCAATTGCCAAACATTAAATCCAGTATTA
>lc-specific 40mer logical -4617
AAGGAGGTGCACTGAATGAAACTTCATGAATTACAACCAG
>lc-specific 40mer logical -4618
AAGGAGGTGCGATAATGTCTAAAGCTATTTTGGGTAAAAA
>lc-specific 40mer logical -4619
AAGGAGGTGGCACAATAATGGAACTCGTACTTAATATTAA
>lc-specific 40mer logical -4620
AAGGAGGTGTACCATGCAGCCATTTGTACATTTACATAGT
>lc-specific 40mer logical -4621
AAGGAGGTGTTCTCATGTACGCAATTATTAAAACTGGTGG
>lc-specific 40mer logical -4622
AAGGAGGTTCTGTCATGAACAAAACAGAATTAATCGCAAG
>lc-specific 40mer logical -4623
AAGGAGGTTGTAAACATTATGGAAACAAGAATTGAATATG
>lc-specific 40mer logical -4624
AAGGAGTCATCATGGCTAATATTAATGAAAACTATTTAAA
>lc-specific 40mer logical -4625
AAGGAGTGTGACATTATGAGTGACATTATGTATCCGGTAA
>lc-specific 40mer logical -4626
AAGGAGTTATATTATGAATAAACGTATTAAATCTTTAGTA
>lc-specific 40mer logical -4627
AAGGAGTTTGAAAGGAGGCTCTTTAATGCCCATCAAACGA
>lc-specific 40mer logical -4628
AAGGAGTTTGTGTAGGATGGTTGATACGAACAACTGTTTC
>lc-specific 40mer logical -4629
AAGGATAAAGATGATTTGCAAGCAGTAATCCAAATGTTAA
>lc-specific 40mer logical -4630
AAGGATAACTATGGGACTAGGCATATCATGGAAAAAAGCA
>lc-specific 40mer logical -4631
AAGGATAAGGTCACCGGTTCAATCCCGGTCACTAGCTCCA
>lc-specific 40mer logical -4632
AAGGATAATCTGATAGGAGGTGGATGATTAGATGGCACGT
>lc-specific 40mer logical -4633
AAGGATACACCACGCATTAATGAAGAGATTCGTGCTCGTG
>lc-specific 40mer logical -4634
AAGGATACAGAACATGAGTAAGATTACTATTAATCAATTA
>lc-specific 40mer logical -4635
AAGGATACATTCTGTACCAGCAACGAATTTTTTGAAGTCA
>lc-specific 40mer logical -4636
AAGGATACGCTCTGCCGACTGAGCTACACCAGCACAATGA
>lc-specific 40mer logical -4637
AAGGATATAACTATAGATTTCTATGCCTATAGTGTACAAT
>lc-specific 40mer logical -4638
AAGGATCAGGTAGGTGCTGATATCAGCAAAGAAATTCAAA
>lc-specific 40mer logical -4639
AAGGATGAAAGCAAAATTCTGCGTAAGCTATTACCGAGAG
>lc-specific 40mer logical -4640
AAGGATGAAGCGGCGGAGGTTAATTAACAGGAGGTGCCAC
>lc-specific 40mer logical -4641
AAGGATGACAATTAGAATGGAAACAATGCAAGGCTTACAC
>lc-specific 40mer logical -4642
AAGGATGACAGTCGTGACAAATTTCTTAATGATTGTAGAA
>lc-specific 40mer logical -4643
AAGGATGATATCCGTAACGTCTTCGCGAATACCAGGAATA
>lc-specific 40mer logical -4644
AAGGATGCAACATGGCACAATTAGTAAAAGCTGCACAAGC
>lc-specific 40mer logical -4645
AAGGATGTGGAATTTCCAAAACAACCAGGATGTTGGCTTA
>lc-specific 40mer logical -4646
AAGGATTCACAAGAACAAGGTGAAACATTTAAATTTGCTC
>lc-specific 40mer logical -4647
AAGGATTCAGCGATTTCTTCCAATTTAGATAAACGTTTTA
>lc-specific 40mer logical -4648
AAGGATTCTGTATTCATATTTACTCCTCCAATATAGACTG
>lc-specific 40mer logical -4649
AAGGATTGCTCCTTAAATTTCATGGTACGTTCAACACCAT
>lc-specific 40mer logical -4650
AAGGATTGGTAGTAACTGCTTGTCCTTCCATAATCATTCC
>lc-specific 40mer logical -4651
AAGGATTGTGCGTTCATTGCGGAGCAAATTTAAATGTTTC
>lc-specific 40mer logical -4652
AAGGATTTCCTGATGGGAAATAAATTCCTCCGCCTTTGGA
>lc-specific 40mer logical -4653
AAGGCAAAAAAAAATGGAGCGGGTGAAGGGAATCGAACCC
>lc-specific 40mer logical -4654
AAGGCAAAATCGAGCGTGAGGCGACGACGATAGGCGCAAA
>lc-specific 40mer logical -4655
AAGGCAAATACACTTTCCGTGTGCCTTTGACTGCAAATAA
>lc-specific 40mer logical -4656
AAGGCAACGGACTTTGACTCCGTTATGCGCTGGTTCGATC
>lc-specific 40mer logical -4657
AAGGCAAGTAAGCTTACAGCAGACACGTTGTCCTTGTTAG
>lc-specific 40mer logical -4658
AAGGCAAGTTAGTTCTTGAAGATGGTTCCGTGTTTGAAGG
>lc-specific 40mer logical -4659
AAGGCAAGTTTAAAGAACATAAGGTATCTCCAAAATGTCT
>lc-specific 40mer logical -4660
AAGGCAATGCGAATTTGCCCATTTTCTGCCATGTGAACCT
>lc-specific 40mer logical -4661
AAGGCACAATTAAAATATGCTAACAAAATTAATGCAAAAT
>lc-specific 40mer logical -4662
AAGGCACACGGAAAGTGTATTTGCCTTCTTCCATAAGCAT
>lc-specific 40mer logical -4663
AAGGCACATCTAAAACAGCTTTCACACCTAGCAAAACTAT
>lc-specific 40mer logical -4664
AAGGCACGGTTAGCATCGTCATTTTCAAGGAATGGAATCA
>lc-specific 40mer logical -4665
AAGGCACTGATAAAGCGGTAGAGGATTTTACATCCTCTAT
>lc-specific 40mer logical -4666
AAGGCACTTGCCTCAACTTATGTTCTCATTATCACACAGT
>lc-specific 40mer logical -4667
AAGGCAGGCGCTCTCCCAGCTGAGCTAATCGTCCATGTGG
>lc-specific 40mer logical -4668
AAGGCAGGTGCTCTCCCAACTGAGCTACGCCCCCGTAATG
>lc-specific 40mer logical -4669
AAGGCATAAAAAAGACCAAACAGCGCGAAGCCATTTGGTC
>lc-specific 40mer logical -4670
AAGGCATAAAGATTGTCATAATCTTTTGTTGTTGCGCAGC
>lc-specific 40mer logical -4671
AAGGCATAAGCAAGTGCATATAATGATGTTGCTATACGAA
>lc-specific 40mer logical -4672
AAGGCATACACGAAGATTTTAACGCGGTCAATCTTGATAC
>lc-specific 40mer logical -4673
AAGGCATACCGAATTGAGTCAACAATTCACGAGCTTCTTC
>lc-specific 40mer logical -4674
AAGGCATACGACCACAAAGCTCTCGATCAAAGCGCTGCTA
>lc-specific 40mer logical -4675
AAGGCATCCCTGTACTTAACGGTACAATGCTTGAAGTTCA
>lc-specific 40mer logical -4676
AAGGCATGGCGTTGGGTACAAAAGTTACTCTTCGTGGCGA
>lc-specific 40mer logical -4677
AAGGCATTAGCGCCACCAACGATTTCAGAAATTTCGTTTG
>lc-specific 40mer logical -4678
AAGGCATTGAAAAACGCCAAGATGACTTCGTAGCAGAAGT
>lc-specific 40mer logical -4679
AAGGCATTGAATTCTTGACTCAAAAAGTAGATACTATTAT
>lc-specific 40mer logical -4680
AAGGCATTGCTGAAACTATCGTATATGATGCATTCGAAAT
>lc-specific 40mer logical -4681
AAGGCATTGCTGCACAAGCTGTCGTTTCTGTATATGAAGG
>lc-specific 40mer logical -4682
AAGGCCAACATAGAAAAAAGAGGGCGCAAGCCAAATAGGG
>lc-specific 40mer logical -4683
AAGGCCAATCCATGATTTCCGCAATTACAGATGCACAGGA
>lc-specific 40mer logical -4684
AAGGCCAATTAGTTCCTGTAACAGTAGTGGAAACTACCCC
>lc-specific 40mer logical -4685
AAGGCCAGCACCATTAAGCATGCGGTTCAAGATTGTTGCC
>lc-specific 40mer logical -4686
AAGGCCAGGGGTTCGAATCCCTTCTGGGTCACCAAATTAA
>lc-specific 40mer logical -4687
AAGGCCAGTAGATGTACCATGAGCATTGATGTAGTTAACG
>lc-specific 40mer logical -4688
AAGGCCATCGTCAACCGTTCACAAAAGTTCGTATTGAATC
>lc-specific 40mer logical -4689
AAGGCCCTGTTCCGAAACGTGATGTACTTCCAGATCCGGT
>lc-specific 40mer logical -4690
AAGGCCCTTTCGTAGCAGATCATTTGCTTAAGAAAGTTGA
>lc-specific 40mer logical -4691
AAGGCCGTGCCTATGTTGGCGACAAATTGTGCGCTAGCGG
>lc-specific 40mer logical -4692
AAGGCCGTGGCTTGAAACTTGATGACTACTTGAAATTCTC
>lc-specific 40mer logical -4693
AAGGCCTACCTTTAGGTAGACCTTTTTCTTTTAGTCAATC
>lc-specific 40mer logical -4694
AAGGCCTTCTTGCGAATAGTTAGAAGGATTGACGGTACCG
>lc-specific 40mer logical -4695
AAGGCCTTTGGTAAACAAAGATCAAGGCTGTCCATACTGA
>lc-specific 40mer logical -4696
AAGGCGAAAAAATTGTTTCCGTCAATACAGATGCATTGTG
>lc-specific 40mer logical -4697
AAGGCGAAAGCCAGAATAAACCTTATTTATTTCCATGCTG
>lc-specific 40mer logical -4698
AAGGCGAACGTTTCATGAAAAAATATGCGCCTAACAAAAT
>lc-specific 40mer logical -4699
AAGGCGAAGCTGTAGAAGCTAAAATCCCTGTAGATCTTAA
>lc-specific 40mer logical -4700
AAGGCGAAGTAATCTTGTTCGTAGGTACTAAAAAACAAGC
>lc-specific 40mer logical -4701
AAGGCGATACAGTTGTTGTTATCTCCGGTAAAGATAAAGG
>lc-specific 40mer logical -4702
AAGGCGCCAGATCCTAAGTCTGGTGCGTCTGCCAATTCCG
>lc-specific 40mer logical -4703
AAGGCGCTCATAGTACTGCGCACTGTCTTGTCATTAAAAG
>lc-specific 40mer logical -4704
AAGGCGGCATCGTTACTAAAGAAGCTGGTATCCATGTTTC
>lc-specific 40mer logical -4705
AAGGCGGCGCTGCTAAAGATTCCTTCGACGTAATCTTGAA
>lc-specific 40mer logical -4706
AAGGCGGCGGTATCCTTCCTTTAGGTGGTGCTACAGAAGT
>lc-specific 40mer logical -4707
AAGGCGGCTATGCTGTTGGCGCTTTCAATGTAAACAACAT
>lc-specific 40mer logical -4708
AAGGCGGGGGTCGCGAGTTCGAATCTCGTTTCCCGCTCCA
>lc-specific 40mer logical -4709
AAGGCGGTACGCACTAACGTGAATACCGCCGTAATTCTCG
>lc-specific 40mer logical -4710
AAGGCGGTGCTCTACCGCTGAGCTATTCCCGCATACAGAA
>lc-specific 40mer logical -4711
AAGGCGTACTTGAAATGGACCACATGGGTGCTCCATTCTC
>lc-specific 40mer logical -4712
AAGGCGTCCTATCGAGTTCAATAAGGAGTTATATTATGAA
>lc-specific 40mer logical -4713
AAGGCGTCGTGGCCGAATTGGTCATATTGAGCTTTTTTAG
>lc-specific 40mer logical -4714
AAGGCGTGAACCTCGCCCTCCTTGAGGGTAATACTTACAT
>lc-specific 40mer logical -4715
AAGGCGTTGAGGCTCAAGCTAAAGCGCTTGGTCTTAAAGT
>lc-specific 40mer logical -4716
AAGGCTAAACCTGGCATCACGACGCTTGAGTTAGATACAA
>lc-specific 40mer logical -4717
AAGGCTAAACCTGTAGCAGCTAAAGGTCAATACATTAAAT
>lc-specific 40mer logical -4718
AAGGCTAATCGTTCTGCCGTCAAAATAGAGATGGCAATCG
>lc-specific 40mer logical -4719
AAGGCTAATGTGTATATACTCATTCTATTTCCTCTGAAAC
>lc-specific 40mer logical -4720
AAGGCTACATCCAAAAAGAAATTCAAGAATCCGCTTACAA
>lc-specific 40mer logical -4721
AAGGCTATGCCTAGACTTAAAATATTTAGAGAAGAAGTAA
>lc-specific 40mer logical -4722
AAGGCTATTAGAATACTACCTAAAATGGTAATCAATACAT
>lc-specific 40mer logical -4723
AAGGCTCAAGAAATTCGGGAAATGACCGTAGAAGCCGCGG
>lc-specific 40mer logical -4724
AAGGCTGGGGCTCTACCATTGAGCTACACCCGCAAATAAA
>lc-specific 40mer logical -4725
AAGGCTTAATTGCGGGATATCCTATGATTGGCGTGCAAGT
>lc-specific 40mer logical -4726
AAGGCTTACACCGTACGCACGGTTGTGGCACCATCTCTGA
>lc-specific 40mer logical -4727
AAGGCTTATGGGATGAAAAGAAACATAATAATGGAGGAGG
>lc-specific 40mer logical -4728
AAGGCTTATTGATGGTAAGCACTTCCTACCCCTATGTGTC
>lc-specific 40mer logical -4729
AAGGCTTCTTGCAGTTTTTCTGACAAGCTATCAAATGCCA
>lc-specific 40mer logical -4730
AAGGCTTGATCCTCGATTTCTCCATCGGTTCCAATATTAC
>lc-specific 40mer logical -4731
AAGGCTTGATGCCAAACCCTAAAGTTGGTACAGTAACTCC
>lc-specific 40mer logical -4732
AAGGCTTGCAATATTCATAGTAATCTCCTATCTGTTATCT
>lc-specific 40mer logical -4733
AAGGCTTGCGTGAAGGGATGATTAGTGGCCGTGTGTGCCC
>lc-specific 40mer logical -4734
AAGGCTTTCATATCTTCGTCTACTTCAAAGATTTCATGAA
>lc-specific 40mer logical -4735
AAGGCTTTCATGGTCTTAAATACATAGACATAAGTAGCAC
>lc-specific 40mer logical -4736
AAGGGAAGGAACAACGGAGATAACTTTTACTTTACCTTCG
>lc-specific 40mer logical -4737
AAGGGAATAACACAGTGTTTTTTGCGTCTGCCATCGTTAA
>lc-specific 40mer logical -4738
AAGGGAATCGAACCCTCCTCTCAAGCTTGGGAAGCTCGCA
>lc-specific 40mer logical -4739
AAGGGAATCGAACCCTCGCGACCAGCTTGGAAGGCTGGGG
>lc-specific 40mer logical -4740
AAGGGACAGTGGATCATATGGACTTATCATTGTCCTCTAA
>lc-specific 40mer logical -4741
AAGGGACGAAGATCATTCGCGGTTCCACCCTAGTTAACTA
>lc-specific 40mer logical -4742
AAGGGACGGCGGTTAGTCAATGAAACAATTTAACTTAGCC
>lc-specific 40mer logical -4743
AAGGGAGCAACTATTTTGAACGGTAAAGCTATTATCAAGT
>lc-specific 40mer logical -4744
AAGGGAGCAGACTGTAAATCTGCCGTCTTCGACTTCGAAG
>lc-specific 40mer logical -4745
AAGGGAGGATCTTATGATTCGCGAAAATCTTCGTAATGTA
>lc-specific 40mer logical -4746
AAGGGAGGGATAGGATGCATAAAATTTTGGTCAATGTTAT
>lc-specific 40mer logical -4747
AAGGGAGGTAGTTATCCTCAAACTTGATTATGATTGATGT
>lc-specific 40mer logical -4748
AAGGGATGTGAGCTCATGTTTAAAAATCCAGACTTCTCCT
>lc-specific 40mer logical -4749
AAGGGATTATGTTATAGGAGGCTATGATGGAATTTAATCA
>lc-specific 40mer logical -4750
AAGGGATTCGAACCCCTGGCCTTTTGATTCGTAGTCAAAC
>lc-specific 40mer logical -4751
AAGGGATTTCTGGATCTCGTGGCGTTGCAGTAGGCAATGT
>lc-specific 40mer logical -4752
AAGGGATTTTTTTGTAGTTTTGAAGGAGGACACGAGATGA
>lc-specific 40mer logical -4753
AAGGGCAAACATGTATTCACCGCTAGCGCACAATTTGTCG
>lc-specific 40mer logical -4754
AAGGGCAAGCATCTGAAATTGAAATCCATGCCCGTGAGAT
>lc-specific 40mer logical -4755
AAGGGCCATTGTATTTATATTAAATAATACATCGCCCACC
>lc-specific 40mer logical -4756
AAGGGCCTTTTTTAATAGATCTGGACACTATTTTATCTCC
>lc-specific 40mer logical -4757
AAGGGCGTAGAATTTAGACAGGGGTGAGTGTATGGAGTTA
>lc-specific 40mer logical -4758
AAGGGCTGCTACGCGGCCGTGGTAAATGTAACCACCACGG
>lc-specific 40mer logical -4759
AAGGGCTGTATAGCTATAAGAGGTGGAATAATTGGAAAAA
>lc-specific 40mer logical -4760
AAGGGGAATGATTATGGAAGGACAAGCAGTTACTACCAAT
>lc-specific 40mer logical -4761
AAGGGGAATGCACTGCATTCAAACAAGGTGGTACCGCGAT
>lc-specific 40mer logical -4762
AAGGGGACCTATGAACGTAGTTTTATCCACATTAAACTCA
>lc-specific 40mer logical -4763
AAGGGGAGGGATTCGAACCCCCGAACCCGAAGGAGCGGAT
>lc-specific 40mer logical -4764
AAGGGGCATGAGGATTACCAAATCTTAAAGGATAAAACGA
>lc-specific 40mer logical -4765
AAGGGGCCACTATTTTAGAGGTATTTTATAAAAGAGGTAG
>lc-specific 40mer logical -4766
AAGGGGCCTTCGCTGCCAATGGACATATCATTAGAAACTG
>lc-specific 40mer logical -4767
AAGGGGCTAACATCGTTCGTGTAGGCACAGCAATTTTTGG
>lc-specific 40mer logical -4768
AAGGGGGAATAATCCATGGCGGAACCTATGACCCTACAGA
>lc-specific 40mer logical -4769
AAGGGGGAGCAAAGCATAATGGCTAACGATAAAACATTCC
>lc-specific 40mer logical -4770
AAGGGGGCTACGCGTCACTGTTCTATTTGCTTTAACTTAT
>lc-specific 40mer logical -4771
AAGGGGGTGAAAGAGTGCTTGAAGGCCTCTATAAACGAAG
>lc-specific 40mer logical -4772
AAGGGGTATATGGGTGGAACAAATTATTGATTTAAAAGAG
>lc-specific 40mer logical -4773
AAGGGGTTGAGAACGTGGAATTACATGCGGGACACCATGA
>lc-specific 40mer logical -4774
AAGGGTAACCATCTTGCCCCATTTTTCTTCTACACCTTGG
>lc-specific 40mer logical -4775
AAGGGTATCATATCGTAATTGTTGGACGTGGCCCTCTGAA
>lc-specific 40mer logical -4776
AAGGGTTCCTATGAGCGCAGAAACAATCAATGGGGCACGC
>lc-specific 40mer logical -4777
AAGGGTTCTTATTATGGTAGTCAAATTGTAGCCCCTGTAT
>lc-specific 40mer logical -4778
AAGGTAAAAAAATCTTAGTATTCAAATACAAAGCTAAATC
>lc-specific 40mer logical -4779
AAGGTAAAAAACTCCCTGGACAAATGGGTGGTTACAGAGT
>lc-specific 40mer logical -4780
AAGGTAAAAAAGCTGTAAAAGCTAAAGAAAACTTACCTGC
>lc-specific 40mer logical -4781
AAGGTAAAACTGTATATATGGTAGTGGATGATGTAGTTCC
>lc-specific 40mer logical -4782
AAGGTAAAAGCTATACCTTGATTAATCACGGTGATGGAAA
>lc-specific 40mer logical -4783
AAGGTAAAGTAAAAGTTATCTCCGTTGTTCCTTCCCTTGA
>lc-specific 40mer logical -4784
AAGGTAAATAGTAATATCATCTATATGAATGAAAGGAGTG
>lc-specific 40mer logical -4785
AAGGTAAATCTCCTGTTGGTCGTAAACATCCTGTTACACC
>lc-specific 40mer logical -4786
AAGGTAAATTCGTACGTCAATCTGGTGGTCGTGGTCAATA
>lc-specific 40mer logical -4787
AAGGTAACGAGCTTCATGACGAGCTTCGATTTTACCAACT
>lc-specific 40mer logical -4788
AAGGTAAGACGGTAGGCGATGTTGATTATGAAGCGGTAAA
>lc-specific 40mer logical -4789
AAGGTACATTAGAGCAAACAGTTACCGTTAAAATCGGGGA
>lc-specific 40mer logical -4790
AAGGTACCATTCTTGTAAGAAGTGTACGCCTTCTTTCAAG
>lc-specific 40mer logical -4791
AAGGTACGCCCAATGGGTTCAATACGATTTGTACTGGAGT
>lc-specific 40mer logical -4792
AAGGTAGACTCTTGTCAGCAGTGTAATTTTTATCCTAAGG
>lc-specific 40mer logical -4793
AAGGTAGCTTGGTTATGGTTCGCAACACGGTTAAACCTGT
>lc-specific 40mer logical -4794
AAGGTAGGCCTTTTTCTTTTTGCTAGTCTTCGACTAGCTA
>lc-specific 40mer logical -4795
AAGGTAGGTCAGCACGCGATTGGAAGAGCGTGTTTAAGCA
>lc-specific 40mer logical -4796
AAGGTAGGTCAGCACGCGATTGGAAGTGCGTGTTTAAGCA
>lc-specific 40mer logical -4797
AAGGTAGTCAAGCATGTTACGGCGTTGACCAACCAATTTC
>lc-specific 40mer logical -4798
AAGGTATACAAAGGTAAAAAACTCCCTGGACAAATGGGTG
>lc-specific 40mer logical -4799
AAGGTATCCAATTCTACGGTATCTGCTGCTCTGGTTTGTC
>lc-specific 40mer logical -4800
AAGGTATCGATGATGCTAAGAAAAATATTGTAAACGTAGC
>lc-specific 40mer logical -4801
AAGGTATCGCTTCTGGTGCGGTAGGTTTCACTAAAAACCC
>lc-specific 40mer logical -4802
AAGGTATCTCCCAAATTCGATGATATGTTTACCGAATCGA
>lc-specific 40mer logical -4803
AAGGTATCTTGCCAATCGTTGGTGGTCAACGTAGAAAAGG
>lc-specific 40mer logical -4804
AAGGTATGAACATTTTCGATCTTCTTCATTACGATAAGCT
>lc-specific 40mer logical -4805
AAGGTATGAATACTTCAACAACTAGGTCTATTACCTATAA
>lc-specific 40mer logical -4806
AAGGTATGATAATAGATAAATAAGTTATATAATATTATAT
>lc-specific 40mer logical -4807
AAGGTATGGGTGACAGTGCATAACCACTGCCGGGTTCCCC
>lc-specific 40mer logical -4808
AAGGTATGTATAAGTGCGTCAATATGCATAAAAATAGCTC
>lc-specific 40mer logical -4809
AAGGTATTTATGGCTATGGACGAGAAATATAAAGTATAGA
>lc-specific 40mer logical -4810
AAGGTCAAAACTCCCGTTCTGGCGGTGGCGTTCGCTCCGG
>lc-specific 40mer logical -4811
AAGGTCAAGAAGAATTTAAGAAAGGGAACGTTGTAGAAGG
>lc-specific 40mer logical -4812
AAGGTCAATACATTAAATCTGTAACCTTGTCCGCTACAAT
>lc-specific 40mer logical -4813
AAGGTCAATCCATAATAGCGAGACAGGGCACAGAGTGTAT
>lc-specific 40mer logical -4814
AAGGTCAGTTGCGTAACCGAACATTTCGCTCAATGGAACA
>lc-specific 40mer logical -4815
AAGGTCATAAGACCTAACTTTCATGAAGATTTCTACATAT
>lc-specific 40mer logical -4816
AAGGTCATCAAGTAGTTGTAGTATCCTCTGGTGACTCTGG
>lc-specific 40mer logical -4817
AAGGTCATGATGGTACTTGGTATCGTTGCCCTCGTTGGGC
>lc-specific 40mer logical -4818
AAGGTCCATTGTCAAGAGGGAAACAGCCCAGAACACCGAC
>lc-specific 40mer logical -4819
AAGGTCCCCAATGTTACACTAAGTGGCGAAGGATGTGGAA
>lc-specific 40mer logical -4820
AAGGTCCTAGAAAAGCAATTGCTGGTAAAAAGAAATAAGA
>lc-specific 40mer logical -4821
AAGGTCGGGGTCGCGAGTTCGAGCCTCGTTTCCCGCTCCA
>lc-specific 40mer logical -4822
AAGGTCGGTTATCAAATCCTACACCTGATATTGATGTAGA
>lc-specific 40mer logical -4823
AAGGTCGTCCTGTTGACACAATTGGTCAATATGATGCTAC
>lc-specific 40mer logical -4824
AAGGTCGTGCTATGCGCGGTAATACAGTGTCTCATGGTGA
>lc-specific 40mer logical -4825
AAGGTCGTGTAGCTATGTTGGCAGGCTCTGTAGCTCGCAA
>lc-specific 40mer logical -4826
AAGGTCGTGTCCTCATTCCTGTACCACTACGTGAATATGC
>lc-specific 40mer logical -4827
AAGGTCGTTTCCGTCAAAACTTGCTCGGTAAACGTGTTGA
>lc-specific 40mer logical -4828
AAGGTCTACCTAAAGGTAGGCCTTTTTCTTTTTGCTAGTC
>lc-specific 40mer logical -4829
AAGGTCTTGGTGGCGAAGTAATCGCATACGTTTGGTAATA
>lc-specific 40mer logical -4830
AAGGTCTTTTTTGTTACGTGAGTTAGGAGGAAATCATGGG
>lc-specific 40mer logical -4831
AAGGTGAAACATTTAAATTTGCTCCGCAATGAACGCACAA
>lc-specific 40mer logical -4832
AAGGTGACAAATAAATATAACCGGGAATTCTTACTTGAAT
>lc-specific 40mer logical -4833
AAGGTGACCTTCGTCGTGAAGAAGCTCTTAACATTAAACG
>lc-specific 40mer logical -4834
AAGGTGATGTTATGAAATTAGTTGTTACCGTTGTCGGCGT
>lc-specific 40mer logical -4835
AAGGTGCATACTTCATTACATGTACTGATGTTATTAAAGA
>lc-specific 40mer logical -4836
AAGGTGCATCAACTCAGCTGGTCGAGTACTCATATAGTAC
>lc-specific 40mer logical -4837
AAGGTGCTAATTCCTATGACAAATGTCGTTAGATGGGAGG
>lc-specific 40mer logical -4838
AAGGTGCTCAGCCTACTGACACTGTTCGCTCCTTGTTCAA
>lc-specific 40mer logical -4839
AAGGTGCTCGTGAAGCAGGCTTAAAATTCTAAGAAGGAGG
>lc-specific 40mer logical -4840
AAGGTGGCCATACAGTAGGCGCTGGCGTTGTAACTGAAAT
>lc-specific 40mer logical -4841
AAGGTGGCGTTGAACCTCAATCCGAAACAGTATGGCGTCA
>lc-specific 40mer logical -4842
AAGGTGGTATCCCAGGCGCTAAAGGTAGCTTGGTTATGGT
>lc-specific 40mer logical -4843
AAGGTGGTCGTAACAATACTGGTAAAATGACAGTTCGTCA
>lc-specific 40mer logical -4844
AAGGTGGTTGCCTTAGTGGCACATCATAATATTGACCTCT
>lc-specific 40mer logical -4845
AAGGTGGTTGGAGCGACTTCGACGTAGTAGTTGCTACACC
>lc-specific 40mer logical -4846
AAGGTGTAACAGGATGTTTACGACCAACAGGAGATTTACC
>lc-specific 40mer logical -4847
AAGGTGTACCGTGAGGAGCGCTGGAACGCATAGAAGTGAG
>lc-specific 40mer logical -4848
AAGGTGTACTTCATAAAAACACTGCAGCTCGCAAAAAATC
>lc-specific 40mer logical -4849
AAGGTGTAGAAATGTGTATGCCTGGCGATAACGTAACAAT
>lc-specific 40mer logical -4850
AAGGTGTAGAAATTAACGATAAACATATCGAAGTTATCGT
>lc-specific 40mer logical -4851
AAGGTGTAGGTATTGAATGTCTGCAAACAGGAGGAAACAA
>lc-specific 40mer logical -4852
AAGGTGTATGTGGTAAAACTGCACCAGTTGCTAACTTACA
>lc-specific 40mer logical -4853
AAGGTGTATTGCGTGTAGGTTCTGAAACTACATTCCCACC
>lc-specific 40mer logical -4854
AAGGTGTCGTTTCTCGCGTTATGAGAAAAGAAGATATGCC
>lc-specific 40mer logical -4855
AAGGTGTTACAGGTCAAAACATGTTGATCCTTTTGGAACA
>lc-specific 40mer logical -4856
AAGGTGTTGAATACAAAGTAATCAAAAATACTTTGACTCG
>lc-specific 40mer logical -4857
AAGGTTAAAATAACGGCATTAACATTAACTTTTGTGTGTG
>lc-specific 40mer logical -4858
AAGGTTAAGAGGAGGGGTTAGACTTCGGTCGAAGCTCTGA
>lc-specific 40mer logical -4859
AAGGTTAAGCAGGCTCAAAAAGAAGGTGCTACGGTACAAG
>lc-specific 40mer logical -4860
AAGGTTACAGATTTAATGTATTGACCTTTAGCTGCTACAG
>lc-specific 40mer logical -4861
AAGGTTACCGCTTAGTGCTGCTACCTCTCAGTCCTGACAC
>lc-specific 40mer logical -4862
AAGGTTACGTTCAGCATCAACTTTCACAACGGATAAGCGT
>lc-specific 40mer logical -4863
AAGGTTACTGCATTATCTGATGTAAACTTTACCATAGAAA
>lc-specific 40mer logical -4864
AAGGTTCAACCATCAGTTAAAAAGATATGCGAAAAATGTA
>lc-specific 40mer logical -4865
AAGGTTCAGGTTTTCTCCATTTACGGATATCAGCTGCTAC
>lc-specific 40mer logical -4866
AAGGTTCAGTATGGACAGCCTTGATCTTTGTTTACCAAAG
>lc-specific 40mer logical -4867
AAGGTTCCCGTAAACCAGAAGTAGTTGAATCCATGAAGAA
>lc-specific 40mer logical -4868
AAGGTTCTATCGGTTAAGGAGGAATTATGAGCGAATTACT
>lc-specific 40mer logical -4869
AAGGTTCTATTCCTTTGCATACACTTCGTGCAGACATCGA
>lc-specific 40mer logical -4870
AAGGTTCTCCTGAATACTGGGTAGCAGTAGTTAAACCAGG
>lc-specific 40mer logical -4871
AAGGTTCTTGGGTAAATTTGGTGAACCCAGACCCCGATGA
>lc-specific 40mer logical -4872
AAGGTTGAAGGCCGTGCCTATGTTGGCGACAAATTGTGCG
>lc-specific 40mer logical -4873
AAGGTTGAGTCCGTAACGATTACCAATGATCATGGTATTA
>lc-specific 40mer logical -4874
AAGGTTGTATTCTCTGGTTTATCTGATAGTACAGTTGTGT
>lc-specific 40mer logical -4875
AAGGTTGTTTTACGATCAATTCCAAAGTTTGGCGACCGAA
>lc-specific 40mer logical -4876
AAGGTTTACAACACCTGTTACGTCTGTTGTACGGAAGTAG
>lc-specific 40mer logical -4877
AAGGTTTACTTCACATTTCTCAAATTACAAAACAACGTAA
>lc-specific 40mer logical -4878
AAGGTTTCACGTGTCTCGTGGTACTCTGGATACAGTCCCA
>lc-specific 40mer logical -4879
AAGGTTTCACGTGTCTCGTGGTACTCTGGATACAGTCCCG
>lc-specific 40mer logical -4880
AAGGTTTCGACAGGGGTGCGTGTGGTATAGATAGCGAGTC
>lc-specific 40mer logical -4881
AAGGTTTCTACAGGATTTTTAAATTTGCTAAGGAAAATCA
>lc-specific 40mer logical -4882
AAGGTTTGATAAATCTTTGTCAATTCCTCACCATGATGGT
>lc-specific 40mer logical -4883
AAGGTTTGCCATAGTTTCCACCTCCAAGCTTAATCTATAA
>lc-specific 40mer logical -4884
AAGGTTTGGAAATCTAGAGATTTGCGGATCACTTTGGAGC
>lc-specific 40mer logical -4885
AAGTAAAAAATATGGTAAAAACCTTCTTTAAGGGCACAAT
>lc-specific 40mer logical -4886
AAGTAAAAATGACAGTAAAACGCTAATCGGCGTTACACTT
>lc-specific 40mer logical -4887
AAGTAAAACAACAAATCGCTGAAGAATTCAACTTGAAACC
>lc-specific 40mer logical -4888
AAGTAAAACCATTAGGTAAAAAAATCGTGTTGCCAGAATA
>lc-specific 40mer logical -4889
AAGTAAAACTACAAATTGAAGCCGCTAAAGCTACTCCAGC
>lc-specific 40mer logical -4890
AAGTAAAAGTTATCTCCGTTGTTCCTTCCCTTGATACAGG
>lc-specific 40mer logical -4891
AAGTAAACGTCAGGGTTTTCTGCAGTACCACGAGTTACAG
>lc-specific 40mer logical -4892
AAGTAAAGTTGAAAATAATCTGCGTTTATTGTTCATATCT
>lc-specific 40mer logical -4893
AAGTAAATAAAGGAGAGAAGGAATGAAGTTTTCTCATTCT
>lc-specific 40mer logical -4894
AAGTAACAAATCCTCCAATCGACTCCATTCGTGAGGAAAT
>lc-specific 40mer logical -4895
AAGTAACATTCCCTGAAGACTACTTCGTAGCAGAACTTGC
>lc-specific 40mer logical -4896
AAGTAACGGCTTGGTGCTTCTACGAGAATATCAGCATCAA
>lc-specific 40mer logical -4897
AAGTAACTCAAGCAGTTAACTTCGATGCTGCATTAGAAGC
>lc-specific 40mer logical -4898
AAGTAACTTTGAATTATGGTTGGTTTTGACTTTGTCAAAA
>lc-specific 40mer logical -4899
AAGTAAGAATTCCCGGTTATATTTATTTGTCACCTTGAAT
>lc-specific 40mer logical -4900
AAGTAATAAAAAATTTACCGGCCATTACGAAATTAGCTCA
>lc-specific 40mer logical -4901
AAGTAATCAAAAATACTTTGACTCGTATCGCTGCAAACGA
>lc-specific 40mer logical -4902
AAGTAATCCCATATCCCTCTCTTGTTTTAGGATACCCAAA
>lc-specific 40mer logical -4903
AAGTAATCGATGACGTAGCAGGTACAACTTTGGTTGCTGC
>lc-specific 40mer logical -4904
AAGTAATCGCATACGTTTGGTAATAGTAGCAATAGGAGGT
>lc-specific 40mer logical -4905
AAGTAATCTTGTTCGTAGGTACTAAAAAACAAGCTCAAGA
>lc-specific 40mer logical -4906
AAGTAATGAATAAATACCCTGTTACTGTTGGCAAAGATGC
>lc-specific 40mer logical -4907
AAGTAATGGACTTGTCCGCTGTAGCTCACTTGACAGCTAT
>lc-specific 40mer logical -4908
AAGTAATGGAGGCGCCCCTTGGCAAAAGATAAAGACACTA
>lc-specific 40mer logical -4909
AAGTAATTAATAGAGAGGCATACTGTGATGATAGAATTAA
>lc-specific 40mer logical -4910
AAGTAATTAATGACGGGGCATAGCGCAGTTTGGTAGCGCA
>lc-specific 40mer logical -4911
AAGTAATTGATATTTCAAGGAAGAACTACCGCAGTTAACT
>lc-specific 40mer logical -4912
AAGTAATTTATGAAGCAGAGGCCATCCGCCACTCACCTAA
>lc-specific 40mer logical -4913
AAGTACAAAGGAGTATTAAAATGGCAGAATTAAAAGGTTC
>lc-specific 40mer logical -4914
AAGTACAACACATCAACCGTATCGTGTACGATATTACATC
>lc-specific 40mer logical -4915
AAGTACAACACTGTGTTCTTGTAAATTGTGACCAATGCCT
>lc-specific 40mer logical -4916
AAGTACAACAGAAAAAGGTTGAGTCCGTAACGATTACCAA
>lc-specific 40mer logical -4917
AAGTACACCTGCAGCTTCGTGTTCAGCCCGAAGTTCATCA
>lc-specific 40mer logical -4918
AAGTACACCTTTGGAGGCTGCTTTATCAATTACGCTAGTA
>lc-specific 40mer logical -4919
AAGTACAGAAGAAAAGCGCCAGTATCGCTTTTCTATACCG
>lc-specific 40mer logical -4920
AAGTACATATATTCCGCGCCTTCGCGGTTCGTCCATGTAT
>lc-specific 40mer logical -4921
AAGTACATCACGTTTCGGAACAGGGCCTTTTCTTGGCATG
>lc-specific 40mer logical -4922
AAGTACATGTACTCTTTGGGGTTCTAGAGCCCCAAAAAAA
>lc-specific 40mer logical -4923
AAGTACCAGAAGCAATTCGCAAAGGTATCGATGATGCTAA
>lc-specific 40mer logical -4924
AAGTACCCGCGAAGGCAGTCGTTAGGGTAGACGAGGTGAA
>lc-specific 40mer logical -4925
AAGTACCGGAAATACGACGAGGTAAGATTTTGCCGCGTTC
>lc-specific 40mer logical -4926
AAGTACCTCACGCATTATATAACAAGCCAATGGTTAGCAC
>lc-specific 40mer logical -4927
AAGTACGACTGAAACATCTGTTGTGGGACAACCAGTTCCG
>lc-specific 40mer logical -4928
AAGTACGTCTAAGTCCGGATTGGAGTCTGCAACTCGACTC
>lc-specific 40mer logical -4929
AAGTACGTGGATAGGATTGACCACCGAAGTTACGTTGCGC
>lc-specific 40mer logical -4930
AAGTACGTTCAGGGTCACCTACATAACAAGTTTTGTAATC
>lc-specific 40mer logical -4931
AAGTACGTTTTAATCATAGCCGCTTCCATAGCGATACAAG
>lc-specific 40mer logical -4932
AAGTACTATGTATGATGTAAAATCTCCAAAGGCGGAGGAA
>lc-specific 40mer logical -4933
AAGTAGAACATATACTTAAGTCTCAGGGCTTGGATAAGAA
>lc-specific 40mer logical -4934
AAGTAGAAGCTTTAATTGCTCGTGTAGGCGGCACAGTAGA
>lc-specific 40mer logical -4935
AAGTAGAATTGTGGACGGTAGTTGGAGAAGAATGGAGTAT
>lc-specific 40mer logical -4936
AAGTAGACTCCTTAGATTGTGATCTTATCGATGGTTTAGC
>lc-specific 40mer logical -4937
AAGTAGAGATAGCTGCAGAGTCTACAGGGTTGATGATCAA
>lc-specific 40mer logical -4938
AAGTAGAGCAAGCAAAAGAACATATAGGAAAGAAATTTCC
>lc-specific 40mer logical -4939
AAGTAGAGGCATCCTTGCGGCGTCGCCGTCGTGGTGATGC
>lc-specific 40mer logical -4940
AAGTAGCAAAGGCCGTAGGTATCAGTAATGCGGCGCTTTC
>lc-specific 40mer logical -4941
AAGTAGCATATGTTTTAACTGCTGCAAGAATTAATGGCAT
>lc-specific 40mer logical -4942
AAGTAGCATTTGAACGTGCTGGTCGTTATAACCGTAAAGT
>lc-specific 40mer logical -4943
AAGTAGCCCTTTAGGGAATTGAAAGAGAGGACTTACAGAT
>lc-specific 40mer logical -4944
AAGTAGCGAAAATCCGTGAATTGTTAGATGCTGATTACAA
>lc-specific 40mer logical -4945
AAGTAGCGCCGCCCCAACATTCAAGAGCTTCATAACCAAT
>lc-specific 40mer logical -4946
AAGTAGCGGTACAACTGTTCAGGCTGGTACAGCAATTACT
>lc-specific 40mer logical -4947
AAGTAGCTGCTGAAGATATTTCTAACGATCCTAAGAAACA
>lc-specific 40mer logical -4948
AAGTAGGAGGAACTCATGAGTAAGTACCAATTTTTAGACC
>lc-specific 40mer logical -4949
AAGTAGGATCTTCTTCTGCCAAACGAGCAAGAGCTGTACC
>lc-specific 40mer logical -4950
AAGTAGGCAAATACGGCCGCCACCGTTATCGGGCTTAATG
>lc-specific 40mer logical -4951
AAGTAGGCCGTAACTACTACACAGAATTCGTAAAACAAAC
>lc-specific 40mer logical -4952
AAGTAGGGATGTCTGTACGAAGTTGTTCTTGTTCAAGTAC
>lc-specific 40mer logical -4953
AAGTAGGTAAGAAATACGCTGAAGCAGTAAAACTTATTGA
>lc-specific 40mer logical -4954
AAGTAGGTCCCAAGGGTTCGGCTGTTCGCCGATTAAAGTG
>lc-specific 40mer logical -4955
AAGTAGGTGCTGCTACAGAAGTTGAAATGAAAGATAAAAA
>lc-specific 40mer logical -4956
AAGTAGTAGCACGCGCACTTCGCGATGCTGGTTTCGAAGT
>lc-specific 40mer logical -4957
AAGTAGTAGCAGCTATCGTAGGTGCCATTGTGGCGATGGG
>lc-specific 40mer logical -4958
AAGTAGTCTTCAGGGAATGTTACTTTTACAGTTACATCAT
>lc-specific 40mer logical -4959
AAGTAGTTAAAGGCGGTCGTCGTTTTTCCTTCAGCGCTCT
>lc-specific 40mer logical -4960
AAGTAGTTTTACCATGGTCAACGTGACCGATTGTACCGAT
>lc-specific 40mer logical -4961
AAGTATACATGCGTCTATAGCTCAGTAGGATAGAGCAGCA
>lc-specific 40mer logical -4962
AAGTATAGAAGACAAATAATTTATGGTCGGATAAAAGCTG
>lc-specific 40mer logical -4963
AAGTATAGTCGGTCTAGACTTATAAGTAAAGATAATCTTA
>lc-specific 40mer logical -4964
AAGTATATCAAGAAACACTATAAAGGGCCAATATTTTTTG
>lc-specific 40mer logical -4965
AAGTATATCACTCCTAGTCATATTAATATAGCCTCTCGGC
>lc-specific 40mer logical -4966
AAGTATATGAACGGAGGTATATCTATGAAGGCCTATGTAC
>lc-specific 40mer logical -4967
AAGTATATGACAATGGTCAACGTGTAGCTCCAGAAGTTAA
>lc-specific 40mer logical -4968
AAGTATATTTGGCAAGCCCTTACGTGGCGGCAGCAAGTGC
>lc-specific 40mer logical -4969
AAGTATATTTTCGTAACTGGCGGCGTTGTTTCTTCTCTTG
>lc-specific 40mer logical -4970
AAGTATCTGAAATCACAAAAACAGTCCGTCAAATGTGTAT
>lc-specific 40mer logical -4971
AAGTATGCACCTTTTAAGCGTACTTCTTTACCTGGTGCCA
>lc-specific 40mer logical -4972
AAGTATGCGTTTTCTGTGCAGACCATATCGATCAAATCGA
>lc-specific 40mer logical -4973
AAGTATGGAAAAAGTTATCGCTGTAGCTATGAGTGGCGGC
>lc-specific 40mer logical -4974
AAGTATGGATTTACAAAGGTGAAGTTTTGCCAGAAGCAAA
>lc-specific 40mer logical -4975
AAGTATGTATATAAGACTAACCAGGAGGTTAACTATGGCT
>lc-specific 40mer logical -4976
AAGTATTACCCTCAAGGAGGGCGAGGTTCACGCCTTGATG
>lc-specific 40mer logical -4977
AAGTATTCACTCCTGACGAAAAAGAAATCGCTCATTCCGT
>lc-specific 40mer logical -4978
AAGTATTCGCTTGAGAGGAGCTTTGTATGAAGCAGTTAGG
>lc-specific 40mer logical -4979
AAGTATTCGTAAAAGGTCCTGGATCCGGCCGTGAAGCTGC
>lc-specific 40mer logical -4980
AAGTATTCTATTCCATTGCATTCACAACCAAGTGGTTATG
>lc-specific 40mer logical -4981
AAGTATTCTTTCACAGAAAAAGGCCTACGTTTTAACACGA
>lc-specific 40mer logical -4982
AAGTATTGAGGAGGATAATCATGGCTAAACGTATTCGTAC
>lc-specific 40mer logical -4983
AAGTATTGCCTAAAAAAGAAGTTATCGGTCTTCGTCATGA
>lc-specific 40mer logical -4984
AAGTATTGGAGTGTACTATGAATCGATTTGTAAAATCAAT
>lc-specific 40mer logical -4985
AAGTATTGGATCGTATGATCCGTTACATGCCGGATGCAAC
>lc-specific 40mer logical -4986
AAGTATTGGCGCAAATGGAGGGATATTATGGCATTTGATA
>lc-specific 40mer logical -4987
AAGTATTGGCTGAAAAAGGTCAAGCTGACTTCCAAGATTA
>lc-specific 40mer logical -4988
AAGTATTGGGCAACATCTCCCGTCATGAAGGCGGCGGTAT
>lc-specific 40mer logical -4989
AAGTATTGTTCATCACTGAAGGTGATGTAAATGTTGAACG
>lc-specific 40mer logical -4990
AAGTATTTATTTTGCTCACCTTTAGTTTGAGTTGGGAAGC
>lc-specific 40mer logical -4991
AAGTATTTTTGATTACTTTGTATTCAACACCTTCAGCCAA
>lc-specific 40mer logical -4992
AAGTCAAAACCAACCATAATTCAAAGTTACTTAAATGTAA
>lc-specific 40mer logical -4993
AAGTCAAAAGTACGTCTTGGATGATGTCAGCTTCTTTTTC
>lc-specific 40mer logical -4994
AAGTCAAAATATAGTAAGGTTAAAATAACGGCATTAACAT
>lc-specific 40mer logical -4995
AAGTCAATAATACGGTATTGACGTTTGTGACCGCCACCTT
>lc-specific 40mer logical -4996
AAGTCAATTACATTTTTTCGAATTGGTCTTTACCAACACC
>lc-specific 40mer logical -4997
AAGTCACCCATAACGCCTACAGTACGTGTAGATGTTAATA
>lc-specific 40mer logical -4998
AAGTCAGAGAATTATTTCCTATGTGCTCGGGTCAACCTAC
>lc-specific 40mer logical -4999
AAGTCAGGCATTTTCAATTCAGCAATTTCACGAACTTTAT
>lc-specific 40mer logical -5000
AAGTCAGGTGCTCTGCCAACTGAGCTAGTGAGTCATGTTG
>lc-specific 40mer logical -5001
AAGTCATCAATTTAGCTGTCATAACAACTGTGATGATTGT
>lc-specific 40mer logical -5002
AAGTCATCATGATCTATACACGTTTTGTAAATTCTATGAC
>lc-specific 40mer logical -5003
AAGTCATGGGCGGTTCTTATCGCAAATTCGGCAATATCGG
>lc-specific 40mer logical -5004
AAGTCCATACGACGTTCTGGTTGGAAACGATGCATGATAT
>lc-specific 40mer logical -5005
AAGTCCATGAGCAAATTTGATTGGAAAGTATTGGATCGTA
>lc-specific 40mer logical -5006
AAGTCCATTTCATTGCCTACACGAACATCACTCACTTCGT
>lc-specific 40mer logical -5007
AAGTCCCAATACCAGATGAACCCTCTCCAATTCATCATGG
>lc-specific 40mer logical -5008
AAGTCCCTGTAACGAAAAACGTTACAGGGACGAGTATACC
>lc-specific 40mer logical -5009
AAGTCCGAGCTCCATAGGGCAGGATGCCAGATAACGTCTG
>lc-specific 40mer logical -5010
AAGTCCGTTGCGTCTGCCTGTTCCGCCACCCCGGCATGGG
>lc-specific 40mer logical -5011
AAGTCGAACGAAGAGCGATGGAAGCTTGCTTCTATCAATC
>lc-specific 40mer logical -5012
AAGTCGAAGCTACGATCTTCATATACGTTAATAACTACTG
>lc-specific 40mer logical -5013
AAGTCGACGCTAGACGAATTTACGGACCTCAAACGCAACG
>lc-specific 40mer logical -5014
AAGTCGGGACCTAAGCCGAGGCGGAAAAGCGTAGGCGATG
>lc-specific 40mer logical -5015
AAGTCGGTAAAAACGAAACGCTTGAAAGTGCTCTTCGTCG
>lc-specific 40mer logical -5016
AAGTCGTGTAAGGCTAATCGTTCTGCCGTCAAAATAGAGA
>lc-specific 40mer logical -5017
AAGTCGTTCCAAATACGGCGCGAAAAAAGCTAAAAAATAA
>lc-specific 40mer logical -5018
AAGTCGTTCGCAATGAGCAAATAGGCTCTGATGTGTGGAT
>lc-specific 40mer logical -5019
AAGTCGTTCTTGATCATTCATCAGGCAATGCCACCTCGGA
>lc-specific 40mer logical -5020
AAGTCTAAAATCTTCTGTGGTTGTACCACTGAATTCGGCG
>lc-specific 40mer logical -5021
AAGTCTAAAATTAATAATAGCCTTATTTATTTATATGATG
>lc-specific 40mer logical -5022
AAGTCTAACCACAAGCGAGAAGCGTGGGAGAGGTAATGAC
>lc-specific 40mer logical -5023
AAGTCTAACTCAGCAGTGCAGCAGCGTGGTGGATTTGGAA
>lc-specific 40mer logical -5024
AAGTCTAGGCATAGCCTTTTGCAACTGACCATAACGATTC
>lc-specific 40mer logical -5025
AAGTCTCGTTTGCAGGCTGCCCATATTCCTTTTAAGGTAA
>lc-specific 40mer logical -5026
AAGTCTGACGACGTTGTTGGTCGTGTGAAAGCATACGAAA
>lc-specific 40mer logical -5027
AAGTCTGCGAACACCATCAATACCATTTACAGGTTTTTGA
>lc-specific 40mer logical -5028
AAGTCTGGATTTTTAAACATGAGCTCACATCCCTTTCTTA
>lc-specific 40mer logical -5029
AAGTCTGGCGTCGAAACCATTTATGCCTCACTTTGATATA
>lc-specific 40mer logical -5030
AAGTCTGGTGCGTCTGCCAATTCCGCCACTCCCGCGTCTC
>lc-specific 40mer logical -5031
AAGTCTGTCATCTGTAAGTCCTCTCTTTCAATTCCCTAAA
>lc-specific 40mer logical -5032
AAGTCTTATTATATTTACACCTATGGTTGTCAAATGAATA
>lc-specific 40mer logical -5033
AAGTCTTCACAGCTGAAGGCCAATTAGTTCCTGTAACAGT
>lc-specific 40mer logical -5034
AAGTCTTGCCATGTCATAATCTTAGTGAAAATCATCAAGA
>lc-specific 40mer logical -5035
AAGTCTTTGTATGCTTCTGCAATTGGTCTCATAAAAACGC
>lc-specific 40mer logical -5036
AAGTGAAACGCCGATGCGCCGATGGTAGTGTGGGGCTTCC
>lc-specific 40mer logical -5037
AAGTGAAGCGAATGCAACGACGATAGACGCGAAATATATG
>lc-specific 40mer logical -5038
AAGTGAAGTACAGAAGAAAAGCGCCAGTATCGCTTTTCTA
>lc-specific 40mer logical -5039
AAGTGAAGTTCGCCCATACCGGAGATAATAGTTTGACCTG
>lc-specific 40mer logical -5040
AAGTGAATAATAGCGAATTATACGTTTTGGAAGAAATCAC
>lc-specific 40mer logical -5041
AAGTGAGGCATAAATGGTTTCGACGCCAGACTTCGCTTCT
>lc-specific 40mer logical -5042
AAGTGAGTTTCAAGAACCTGACCGATGTTCATACGAGAAG
>lc-specific 40mer logical -5043
AAGTGATCCGCAAATCTCTAGATTTCCAAACCTTTCAGCC
>lc-specific 40mer logical -5044
AAGTGATGACCGCAACTGATGCGGAAACCGGCGAACAATG
>lc-specific 40mer logical -5045
AAGTGATTGATCCTACACTGTCGAGAAAAGCTTCTAGGTA
>lc-specific 40mer logical -5046
AAGTGCAAATCCGTCAAGCAGTTGAAAAAATCTTCAATGT
>lc-specific 40mer logical -5047
AAGTGCAAGCTATTGATCGAATGATTGAAGAAGACATTCC
>lc-specific 40mer logical -5048
AAGTGCAGCATTTGCATTACGGATGCGCGTAAGCATATCC
>lc-specific 40mer logical -5049
AAGTGCCTTTCTAAATGATAATAAAAAGTTCTGATCTATA
>lc-specific 40mer logical -5050
AAGTGCGAATAAAGTGTCATCTTTACCGATACCTACGTTA
>lc-specific 40mer logical -5051
AAGTGCGCGTGCTACTACTTTTGCACCACGGTCATGACCA
>lc-specific 40mer logical -5052
AAGTGCTCCAAAGGATATCATGACTGATAAAATCCCAAGG
>lc-specific 40mer logical -5053
AAGTGCTGATAATTTACATACGCACATATAATATTATATG
>lc-specific 40mer logical -5054
AAGTGCTGCTAACATTGGCTTAGTAAATATGAGCCAAGTA
>lc-specific 40mer logical -5055
AAGTGCTGGCAACATAAGATAGGGGTTGCGCTCGTTGCGG
>lc-specific 40mer logical -5056
AAGTGCTTACCATCAATAAGCCTTACTATTATAACCTAAA
>lc-specific 40mer logical -5057
AAGTGCTTGTTTTGCTTCTTCTACTGCGCCTGCTTGAACA
>lc-specific 40mer logical -5058
AAGTGGATTACGGGTGGGGCGATTTACATCGCCTCACCTT
>lc-specific 40mer logical -5059
AAGTGGCGAAGGATGTGGAATTTCCAAAACAACCAGGATG
>lc-specific 40mer logical -5060
AAGTGGCGGTCATGGTCAATATGGTCACGTTAAGATTCAA
>lc-specific 40mer logical -5061
AAGTGGCTCAAGTGTTACGCCATTATATTCTGCCATAAGT
>lc-specific 40mer logical -5062
AAGTGGCTGCAGCTCCAGAACATTTCGATACAATCCCTGC
>lc-specific 40mer logical -5063
AAGTGGGCTTCCCAACTCAAACTAAAGGTGAGCAAAATAA
>lc-specific 40mer logical -5064
AAGTGGTAAACCCATACGATGACGTTTGCCTCGATAGGAG
>lc-specific 40mer logical -5065
AAGTGGTAAGGCAACGGACTTTGACTCCGTTATGCGCTGG
>lc-specific 40mer logical -5066
AAGTGGTATGGTTTATCTTAATTACTGTACTATTCGCTGG
>lc-specific 40mer logical -5067
AAGTGGTATGTAATTCATACCTATTCAGGCTACGAAAATA
>lc-specific 40mer logical -5068
AAGTGTAAAAACTGTACGTTATGCCGTCGCGCTTGTGCGG
>lc-specific 40mer logical -5069
AAGTGTAAAACCGAAGTCGTGTCATATGCAGCAATGTATA
>lc-specific 40mer logical -5070
AAGTGTAAGAGCTAATTTATTGCCTTGTTTAGCCGCTCTG
>lc-specific 40mer logical -5071
AAGTGTAATCAAAAGCAATATGAATTAAACTAATTTGCAT
>lc-specific 40mer logical -5072
AAGTGTACACCAGCCTCTAATAATTGTTTCATTGATACTA
>lc-specific 40mer logical -5073
AAGTGTACGCCTTCTTTCAAGCATTGTTCGTAAGTTGTGT
>lc-specific 40mer logical -5074
AAGTGTATGCAAAGGAATAGAACCTTCACGGTAGGATTCG
>lc-specific 40mer logical -5075
AAGTGTATTATAAGTTGATTGAGTATCATAATCCTGCAAC
>lc-specific 40mer logical -5076
AAGTGTATTCGTTTTTCCCGTCCCAGCGGACGCTAACAAG
>lc-specific 40mer logical -5077
AAGTGTATTTGCCTTCTTCCATAAGCATAGTGGATTTTTC
>lc-specific 40mer logical -5078
AAGTGTCACTATACAATCCAATAGTGTACTATTTTTACTA
>lc-specific 40mer logical -5079
AAGTGTGTTGCCAATTCTTCATCAGTAAGAAATGGCGTAA
>lc-specific 40mer logical -5080
AAGTGTTACATACAGTTAAAAGGTTCAAACCTTTTTCTTC
>lc-specific 40mer logical -5081
AAGTGTTACGCCATTATATTCTGCCATAAGTATTCTCCTT
>lc-specific 40mer logical -5082
AAGTGTTATGTCAGGATGATTGCAAAGGATTGTGCGTTCA
>lc-specific 40mer logical -5083
AAGTGTTGATTATATATCTATAACGATGTATGATGATACA
>lc-specific 40mer logical -5084
AAGTGTTGCTGCAATCGGTTCTTTCATCATCGCTATTACA
>lc-specific 40mer logical -5085
AAGTGTTTCGTTAACTTCGATAGGAAGTTCTTCACGTTGA
>lc-specific 40mer logical -5086
AAGTTAAAGCAAATAGAACAGTGACGCGTAGCCCCCTTCG
>lc-specific 40mer logical -5087
AAGTTAAATTGTTTCATTGACTAACCGCCGTCCCTTCTTG
>lc-specific 40mer logical -5088
AAGTTAACAAAAAATTAGCTCAAATCGGTAAACAATACCG
>lc-specific 40mer logical -5089
AAGTTAACACAACGATGTTTAACGAATTGATCAAGTTCAA
>lc-specific 40mer logical -5090
AAGTTAACGAAACTGACTTGGCTGAATTTATTTTGCAAAC
>lc-specific 40mer logical -5091
AAGTTAACGATTGGAATATTGAAAGCATCACAGAAACGGA
>lc-specific 40mer logical -5092
AAGTTAAGGATGATATCCGTAACGTCTTCGCGAATACCAG
>lc-specific 40mer logical -5093
AAGTTAAGTTACGTCCACATATTGAAGACCATGACTTTTA
>lc-specific 40mer logical -5094
AAGTTAATAACAATAATACGAAGATTAAGATGAATGGCAT
>lc-specific 40mer logical -5095
AAGTTAATAGCAACTTCTGGGAACATAGCGTAAGTCAATA
>lc-specific 40mer logical -5096
AAGTTACAACACCGTATGAGTTTGATTAAACTAACTCGAT
>lc-specific 40mer logical -5097
AAGTTACAGGTACAGTTCTTGAGCATGGTAAAGGTAAAAA
>lc-specific 40mer logical -5098
AAGTTACGAATTTTTACGTCTTCATGAAGATTAGCAGCGA
>lc-specific 40mer logical -5099
AAGTTACGATAGTGTTATTGAATGTAGAACGAATATGAGC
>lc-specific 40mer logical -5100
AAGTTACGTCCACATATTGAAGACCATGACTTTTACGTAA
>lc-specific 40mer logical -5101
AAGTTACGTTCCAAGTTAGATGCATCAAGAACATTAACAA
>lc-specific 40mer logical -5102
AAGTTACTTCCATTAAAGACGTAACTCCAATTCCTCACAA
>lc-specific 40mer logical -5103
AAGTTAGAAGAATATAAACAAAAACAACAAGCGTTATTGG
>lc-specific 40mer logical -5104
AAGTTAGATCCTAAGTAGCCCTTTAGGGAATTGAAAGAGA
>lc-specific 40mer logical -5105
AAGTTAGTCAACATACCGCCCAACCAACGTTCGTTAACGA
>lc-specific 40mer logical -5106
AAGTTAGTTCTTGAAGATGGTTCCGTGTTTGAAGGTTCCT
>lc-specific 40mer logical -5107
AAGTTATAAACGAAGATAGCAGCTGTAATAACTAATAGGA
>lc-specific 40mer logical -5108
AAGTTATACAAAAAATATTGGCCCTTTATAGTGTTTCTTG
>lc-specific 40mer logical -5109
AAGTTATCGACCAATATGGTGCTGATGCATTGCGCTTTAC
>lc-specific 40mer logical -5110
AAGTTATCGGTCTTCGTCATGAAATGGAAAAATTGGAAAA
>lc-specific 40mer logical -5111
AAGTTATCGGTGTTGGTGGCGGCGGTAATAACGCTGTTAA
>lc-specific 40mer logical -5112
AAGTTATCGTAATCAAGTGTAGTAACCATGAATTGAAGAG
>lc-specific 40mer logical -5113
AAGTTATCGTATCCATGTGGGAATCCGGCAAGGATGCTGA
>lc-specific 40mer logical -5114
AAGTTATGTGAAAAATGCGATTAAGGAGGTCCTATAATAT
>lc-specific 40mer logical -5115
AAGTTATTAAAGGAATAATCCTGGCGGCGATAGAGCGGTG
>lc-specific 40mer logical -5116
AAGTTCAAAAAATTGACAGCCATCGCCCTCGTAGCGGTAG
>lc-specific 40mer logical -5117
AAGTTCAACATTTGAGCAAGAATCGTTCCAAGGCTTAAGT
>lc-specific 40mer logical -5118
AAGTTCAAGAGTGGTTTTTACTTTATTTTCGTAGCCTGAA
>lc-specific 40mer logical -5119
AAGTTCAATGTCTGATTTTGCAAATATTAAAGTTATCGGT
>lc-specific 40mer logical -5120
AAGTTCACGAACTTCCATTTCTACTAATTCTAATAACTCT
>lc-specific 40mer logical -5121
AAGTTCACGAGCACGAATCTCTTCATTAATGCGTGGTGTA
>lc-specific 40mer logical -5122
AAGTTCACGTTTGTTAACAGTGATTTTACCTGTGCCCGGT
>lc-specific 40mer logical -5123
AAGTTCACTCCGAAAGTTGGCGCTGATGTAGTAGAAAAAG
>lc-specific 40mer logical -5124
AAGTTCATATCCAATTGGATAGTACCACATTGCCATGTAC
>lc-specific 40mer logical -5125
AAGTTCCAATAATTGTGCAGCTAAATATAAGTTACGTTCC
>lc-specific 40mer logical -5126
AAGTTCCGACAGCGTTTTTTACATGTAGAAGCTTGTGTTA
>lc-specific 40mer logical -5127
AAGTTCCTAAGAAAATTGCTGAAGAAATTCAAGCAAAGAA
>lc-specific 40mer logical -5128
AAGTTCGCCATCTACGTCCAATAACGCACGGGAGATACCG
>lc-specific 40mer logical -5129
AAGTTCGCCCATACCGGAGATAATAGTTTGACCTGTTTCT
>lc-specific 40mer logical -5130
AAGTTCGGGGCTTAACCCCGTGATGGGATGGAAACTGCCA
>lc-specific 40mer logical -5131
AAGTTCGTACTGATGAAGAAACAGGTCAAACTATTATCTC
>lc-specific 40mer logical -5132
AAGTTCGTGAAATTGCTGAATTGAAAATGCCTGACTTGAA
>lc-specific 40mer logical -5133
AAGTTCGTGAAGGCATGGCGTTGGGTACAAAAGTTACTCT
>lc-specific 40mer logical -5134
AAGTTCTATGCATGCTTTCATTTGATCTAAAGTAAATTCA
>lc-specific 40mer logical -5135
AAGTTCTTCTTGAAGAAAATGGTAAACATAAAGATTGGGC
>lc-specific 40mer logical -5136
AAGTTCTTGGCGGCCACAAAGGTTATGGTAACGGCATGAT
>lc-specific 40mer logical -5137
AAGTTCTTTCGCTTTAGCTTCAGTCGTTTCAATACGCTCA
>lc-specific 40mer logical -5138
AAGTTGAAAGAAATGGTGACAACTGCATATTGACATTAAC
>lc-specific 40mer logical -5139
AAGTTGAAAGATTGTGCTTGGTCAATATGACGTTGACGTA
>lc-specific 40mer logical -5140
AAGTTGAAAGCGATTTCAACTGTTTCATCGAAATTTGCAG
>lc-specific 40mer logical -5141
AAGTTGAACTTAAATCTGAAAACGCATAATAACAGATTTG
>lc-specific 40mer logical -5142
AAGTTGAAGCTTTAAACGAAACTAACGAAAAGAAAGTTGT
>lc-specific 40mer logical -5143
AAGTTGAAGTTAAAATCATTTCTCTTAACAAAGATGAAAA
>lc-specific 40mer logical -5144
AAGTTGAATGTTAAACTTGCAAAAGATTTAACAGGCTTGA
>lc-specific 40mer logical -5145
AAGTTGAATTCTTCAGCGATTTGTTGTTTTACTTTACGGA
>lc-specific 40mer logical -5146
AAGTTGAATTGGAAAATGGTCATATCGTATTGGCTCATGT
>lc-specific 40mer logical -5147
AAGTTGAATTGGAAATTATTCGCACCGCTTGTAGTAGCTA
>lc-specific 40mer logical -5148
AAGTTGACGAAGTCATCATGATCTATACACGTTTTGTAAA
>lc-specific 40mer logical -5149
AAGTTGACTAAACATAGCCTCTCCAAGCATATCAACGCGA
>lc-specific 40mer logical -5150
AAGTTGAGGTAGTATAGTGTTTTTACAACAATTAGTTAAC
>lc-specific 40mer logical -5151
AAGTTGATAACAACATCGTTCGTGTTGCTCTTCAAACTGC
>lc-specific 40mer logical -5152
AAGTTGATAGGCACTACTATGGAGGTTATGATGAGATATG
>lc-specific 40mer logical -5153
AAGTTGATATCTTTAACGTTTTTAAGGAGTTTGAAAGGAG
>lc-specific 40mer logical -5154
AAGTTGATGCTGAACGTAACCTTTTATTGGTTAAAGGTGG
>lc-specific 40mer logical -5155
AAGTTGATTGAGTATCATAATCCTGCAACGGCACGTGCCT
>lc-specific 40mer logical -5156
AAGTTGATTGGGTTTTTACCAAAACGAAGGTGAGACATTG
>lc-specific 40mer logical -5157
AAGTTGCCCGTGTACGTTTGACAAACGCTATTGAAGTAAC
>lc-specific 40mer logical -5158
AAGTTGCCGTACCAGAGATGTGACGGCGAATACGAAGATG
>lc-specific 40mer logical -5159
AAGTTGCGAACTTTTCCTAAGTCATCAATGGTTTTGTCTA
>lc-specific 40mer logical -5160
AAGTTGCTAAATTCCGCGCATCTCGTCGCTTATGGGCAAC
>lc-specific 40mer logical -5161
AAGTTGCTATCTTTGAAGCGTTCAATCAAATCAGTACGAG
>lc-specific 40mer logical -5162
AAGTTGCTTCCCAAGGCGAAGTAATCTTGTTCGTAGGTAC
>lc-specific 40mer logical -5163
AAGTTGGAAAATCTGTAGACATATGTAGCTCATTCCAAAC
>lc-specific 40mer logical -5164
AAGTTGGAACTTGTTTTATTTTGAGATACCTTTTGCAATA
>lc-specific 40mer logical -5165
AAGTTGGCGAGAATTACGGCGGTATTCACGTTAGTGCGTA
>lc-specific 40mer logical -5166
AAGTTGGCGCTGATGTAGTAGAAAAAGTTATGCGTTCTGC
>lc-specific 40mer logical -5167
AAGTTGGTAAAATCGAAGCTCGTCATGAAGCTCGTTACCT
>lc-specific 40mer logical -5168
AAGTTGGTACAGTAACTCCAGACGTTGCTCGTGCAGTAAA
>lc-specific 40mer logical -5169
AAGTTGGTGTTCCTGCAATCGTAGTATTCTTGAACAAAGC
>lc-specific 40mer logical -5170
AAGTTGTAAAAACCTGGTCCCGTGCCTCTACTATTATCCC
>lc-specific 40mer logical -5171
AAGTTGTAGGTACTAAACCAGGTCTTAAAACTGTATCTTC
>lc-specific 40mer logical -5172
AAGTTGTCTTGTGTCATGCCTATATAAGACCTCCTTAGGT
>lc-specific 40mer logical -5173
AAGTTGTGAAATCCGTCGCATTATTCAATGTCGGTAGGTA
>lc-specific 40mer logical -5174
AAGTTGTTAAACCTTTAACTGGTTTACGTGTAGCTGAATA
>lc-specific 40mer logical -5175
AAGTTGTTCAATTCGTTGGAGAATTCATCAGCCAAACGGT
>lc-specific 40mer logical -5176
AAGTTGTTCGTGAAGCAACTGGTCTTGGCTTGAAAGAAGC
>lc-specific 40mer logical -5177
AAGTTGTTGGCGGTGGCAAAGATATGCCAATCTTGCACAT
>lc-specific 40mer logical -5178
AAGTTTAAACAATTTCAATTCTTAAAGAATGAAGCGATAA
>lc-specific 40mer logical -5179
AAGTTTACAAATGATATTCCTTTTGTTTACAGAATTCCTA
>lc-specific 40mer logical -5180
AAGTTTACATCAGATAATGCAGTAACCTTTTGCTTATTAA
>lc-specific 40mer logical -5181
AAGTTTACCACGAGTTACTACTGTAGTGGAGCAATCGAAG
>lc-specific 40mer logical -5182
AAGTTTAGCGAATGCTGCTGCATCGTTAACTGCCAAGTCA
>lc-specific 40mer logical -5183
AAGTTTATGGCTTGCAAGACGCATAGCTTCACGAGCTGTA
>lc-specific 40mer logical -5184
AAGTTTCTTGCGCCCGCGATGGATAGGGACCGAACTGTCT
>lc-specific 40mer logical -5185
AAGTTTCTTTTCTTCGCTCATCAGGAACATCCTCCTATAT
>lc-specific 40mer logical -5186
AAGTTTGAAACAAACTGAACAACGTACAGAAGAAAACCAA
>lc-specific 40mer logical -5187
AAGTTTGCCCCTTTGGGGGATCCGGTGGAAATCAAAGTAA
>lc-specific 40mer logical -5188
AAGTTTGGGATATTATTGCAAAAGAAGGTCGTGTAGCTAT
>lc-specific 40mer logical -5189
AAGTTTGTGAGTTTTAATTTGGTGACTCACCCGCGACTCG
>lc-specific 40mer logical -5190
AAGTTTGTTACTACATTGTCAGGAAGGAAGCTCCCAGTAC
>lc-specific 40mer logical -5191
AAGTTTGTTGTACTCAGCAATTTGGGCTTTTAAGTTTTCG
>lc-specific 40mer logical -5192
AAGTTTTACTGCTTCAGCGTATTTCTTACCTACTTTTGCC
>lc-specific 40mer logical -5193
AAGTTTTAGCAACATCTAAAGGTTTATGGAAACGACTAAA
>lc-specific 40mer logical -5194
AAGTTTTCAATATATTGTTTTGTTACAAGACCTGCATGGT
>lc-specific 40mer logical -5195
AAGTTTTCTGTAATATAGAAGGAATCTTGCATATCACGTG
>lc-specific 40mer logical -5196
AAGTTTTGAGCCATAATGAAGATTTCACGGTTCATATCAT
>lc-specific 40mer logical -5197
AAGTTTTGCATTGCTGCTACAGCTGCATTTTGTGCATCCA
>lc-specific 40mer logical -5198
AAGTTTTGTAGGCCACACAATTGCTGTGCATGATGGTCGC
>lc-specific 40mer logical -5199
AAGTTTTTATAACCCCTATAAAGGTAATCTATTATTCATA
>lc-specific 40mer logical -5200
AAGTTTTTGTTAATTTACATAAGTATGGTAATACATCTGC
>lc-specific 40mer logical -5201
AAGTTTTTTATCTTTCATTTCAACTTCTGTAGCAGCACCT
>lc-specific 40mer logical -5202
AATAAAAAAACTCGCCCATGACAATATAACGTCAAGGACG
>lc-specific 40mer logical -5203
AATAAAAAAGGCGAAAAAATTGTTTCCGTCAATACAGATG
>lc-specific 40mer logical -5204
AATAAAAAGAAGATTACAGAAGATGTTCTTGAAGCATTAA
>lc-specific 40mer logical -5205
AATAAAAAGTACATGTACTCTTTGGGGTTCTAGAGCCCCA
>lc-specific 40mer logical -5206
AATAAAACAGGAAGCTTTACATTAGCTGCACAATCTATGA
>lc-specific 40mer logical -5207
AATAAAACTATAAGGAGGTGCGATAATGTCTAAAGCTATT
>lc-specific 40mer logical -5208
AATAAAAGATACTTTTAATTTGGTTATTTATATACTATAA
>lc-specific 40mer logical -5209
AATAAAAGCCCCCGAGTAGGGGGCAGCCAGTGGTAATAGA
>lc-specific 40mer logical -5210
AATAAAAGGTATGAATACTTCAACAACTAGGTCTATTACC
>lc-specific 40mer logical -5211
AATAAAAGGTTACGTTCAGCATCAACTTTCACAACGGATA
>lc-specific 40mer logical -5212
AATAAAAGTATATGAACGGAGGTATATCTATGAAGGCCTA
>lc-specific 40mer logical -5213
AATAAAATGATACTGTAACAAGTTTTATTTGGAGGTGCTA
>lc-specific 40mer logical -5214
AATAAAATGGAGCTGGCGATAGGAATTGAACCCACAACCT
>lc-specific 40mer logical -5215
AATAAAATTGCGCAACGTAACTTCGGTGGTCAATCCTATC
>lc-specific 40mer logical -5216
AATAAACAAAAAAAGCTATGTATTTTACATAGCTTTTTGC
>lc-specific 40mer logical -5217
AATAAACATGGCCGTATAGCCATATGTTTCCATAAACGAA
>lc-specific 40mer logical -5218
AATAAACCAGCTTTCATACCTGCCGTAGCACATGAACCTG
>lc-specific 40mer logical -5219
AATAAACCGATGGTGCCTGCAATCAATTCTTGATTTGGAA
>lc-specific 40mer logical -5220
AATAAACCTTATTTATTTCCATGCTGTCCCTTCTTTCTAT
>lc-specific 40mer logical -5221
AATAAACGCTTGGCTTTCAAAGAAGAAGTAACAGCTAAAT
>lc-specific 40mer logical -5222
AATAAACGTATTAAATTGACTATCCACACTGCAAAACCAG
>lc-specific 40mer logical -5223
AATAAACGTATTTCTGTTTTATCTGTGCCTATCGATTGTG
>lc-specific 40mer logical -5224
AATAAAGCAAGATGTATTTGTAAGGAGGAATTCACTATGA
>lc-specific 40mer logical -5225
AATAAAGGAATGATTCAAGGTGACAAATAAATATAACCGG
>lc-specific 40mer logical -5226
AATAAAGGACGCAATGTATTGTCCGTCGAGATAACCGCCA
>lc-specific 40mer logical -5227
AATAAAGGAGAGAAGGAATGAAGTTTTCTCATTCTTGGCG
>lc-specific 40mer logical -5228
AATAAAGGGAATGCCATCTTTGGTTCCGTACTATCTAAAT
>lc-specific 40mer logical -5229
AATAAAGGGTGGTGGGCTTATGTTAATACATACTGACAAA
>lc-specific 40mer logical -5230
AATAAAGTGCAAATCCGTCAAGCAGTTGAAAAAATCTTCA
>lc-specific 40mer logical -5231
AATAAATAAAGGAGTTCCTATGGGACAATATAATTTTGAT
>lc-specific 40mer logical -5232
AATAAATAGGGGTGAATTGTATGAAAACAGAAAAATTATT
>lc-specific 40mer logical -5233
AATAAATATAACCGGGAATTCTTACTTGAATATGTAGAAT
>lc-specific 40mer logical -5234
AATAAATCACAAATGTCAGTCTTAATCATCTTGATGTGTC
>lc-specific 40mer logical -5235
AATAAATGCGGCATCTTGATAACTTCGTTAATTTTAGCGT
>lc-specific 40mer logical -5236
AATAAATGTACTTTTACCGGCCCCAGGCACACCAGTAATA
>lc-specific 40mer logical -5237
AATAAATGTTGGGGTGACACCACTACGGTGTCACTTCCAA
>lc-specific 40mer logical -5238
AATAAATTATAACACTTTTTAAATTTATACACTACTATAA
>lc-specific 40mer logical -5239
AATAAATTATATGAACTACAAGAGGAGGCTCGTAAAGGAG
>lc-specific 40mer logical -5240
AATAAATTATTAAGATACAAATATAAAGAAAAAAATAGAT
>lc-specific 40mer logical -5241
AATAAATTCCTCCGCCTTTGGAGATTTTACATCATACATA
>lc-specific 40mer logical -5242
AATAACAACCATTACAAACTTGCGCACATGAAAAAATAAT
>lc-specific 40mer logical -5243
AATAACAATAATACGAAGATTAAGATGAATGGCATTGCAG
>lc-specific 40mer logical -5244
AATAACAATCGTACCATTCCTCGATAGCTCAGTCGGTAGA
>lc-specific 40mer logical -5245
AATAACAATGAAAACGAAACGATTACAATTGATGATAATG
>lc-specific 40mer logical -5246
AATAACACTATCGTAACTTTGACAGATACAAACGGTAATG
>lc-specific 40mer logical -5247
AATAACAGAAGGCTGTACTCATCACATAGAGATGGGTACA
>lc-specific 40mer logical -5248
AATAACAGCGTTAGTTGCTTCCTCTTCAGCTGGTTTCACA
>lc-specific 40mer logical -5249
AATAACATCAGTACATGTAATGAAGTATGCACCTTTTAAG
>lc-specific 40mer logical -5250
AATAACCATTGGCTTTTCAAGTTCCAATAATTGTGCAGCT
>lc-specific 40mer logical -5251
AATAACCTTGAAGTGGTATGGTTTATCTTAATTACTGTAC
>lc-specific 40mer logical -5252
AATAACCTTGGTTGACTTAAGCCTTGGAACGATTCTTGCT
>lc-specific 40mer logical -5253
AATAACGATAGATCGTTTAATGGACAAGTATATCACTCCT
>lc-specific 40mer logical -5254
AATAACGGCATTAACATTAACTTTTGTGTGTGCCACAACA
>lc-specific 40mer logical -5255
AATAACGTCATAATTCTACCAAAATCAGCTTGTCCTTTGC
>lc-specific 40mer logical -5256
AATAACGTCTTCTTTTGACATATCTTTTCCTCCGGTTACC
>lc-specific 40mer logical -5257
AATAACGTGACCAGTTTTATCCGCAGAGTAGCAAGTACGT
>lc-specific 40mer logical -5258
AATAACTACTTGAACGTGACGCTCATTCCCGTCTACGCGT
>lc-specific 40mer logical -5259
AATAACTCCATACACTCACCCCTGTCTAAATTCTACGCCC
>lc-specific 40mer logical -5260
AATAACTGCAATTGTTACATCATCTAGACTACGAGGTAAT
>lc-specific 40mer logical -5261
AATAACTGGTACTGTTTTCAATCCAGCAATCATAGCAGCA
>lc-specific 40mer logical -5262
AATAACTTGGTCAGTTTGGTTTTCTTGACCCATCCAGTAC
>lc-specific 40mer logical -5263
AATAAGAACCTCTAAATCTTCTAATAATTTTTCTGTTTTC
>lc-specific 40mer logical -5264
AATAAGAACCTTGTAGGTTTAAATAGTTTTCATTAATATT
>lc-specific 40mer logical -5265
AATAAGAAGAAGCCAGCGAATAGTACAGTAATTAAGATAA
>lc-specific 40mer logical -5266
AATAAGACAGTTTGAAACCATCCTGTCTCTAAACAAAACT
>lc-specific 40mer logical -5267
AATAAGAGAACACCGTACAGTGTTCTCTTATTTTGCAATA
>lc-specific 40mer logical -5268
AATAAGAGGTGTTACATGGATATTCGTGGCTTTGAAGTAG
>lc-specific 40mer logical -5269
AATAAGAGTAAATAATGAAACGATATTACTTAGGCATTGA
>lc-specific 40mer logical -5270
AATAAGATAAAGGAGGGATAAAGCGTGGCTAAAAAAGTTG
>lc-specific 40mer logical -5271
AATAAGATCCAAAACAGCATCGCCTAAAAACTCTAATCGC
>lc-specific 40mer logical -5272
AATAAGCAAAAGGTTACTGCATTATCTGATGTAAACTTTA
>lc-specific 40mer logical -5273
AATAAGCAAATAAAGGCACTAAAGATTTTCATAAACCTAT
>lc-specific 40mer logical -5274
AATAAGCACGGGCCTAAGACCGTGCTTATTCCCTGAGTCT
>lc-specific 40mer logical -5275
AATAAGCCCATTAAAGAGTTAACTAAAACGGATTTACCAC
>lc-specific 40mer logical -5276
AATAAGCTAGTATCTATTATAACGGATACTAGCTTATTTG
>lc-specific 40mer logical -5277
AATAAGGAACCTTCAAACACGGAACCATCTTCAAGAACTA
>lc-specific 40mer logical -5278
AATAAGGAGACAAGAAATGGCACAAGTTAAAGTAACATTA
>lc-specific 40mer logical -5279
AATAAGGAGGGATAGTATGAATCCATATAATGTAACAGGA
>lc-specific 40mer logical -5280
AATAAGGAGTTATATTATGAATAAACGTATTAAATCTTTA
>lc-specific 40mer logical -5281
AATAAGGCTATTAGAATACTACCTAAAATGGTAATCAATA
>lc-specific 40mer logical -5282
AATAAGGCTTGCAATATTCATAGTAATCTCCTATCTGTTA
>lc-specific 40mer logical -5283
AATAAGGGCGTACGGTGGATGCCTTGGCGATATCAGCCGA
>lc-specific 40mer logical -5284
AATAAGGGGGATAGTCGGTGGGGCTCACTCTTTAAAAATG
>lc-specific 40mer logical -5285
AATAAGGTGAATAGTAGCACGAAACCCCTCCATTACTGGA
>lc-specific 40mer logical -5286
AATAAGTTAGTTTTGTTTTCATAGGAACACTTCCTTCCTT
>lc-specific 40mer logical -5287
AATAATAAACCGATGGTGCCTGCAATCAATTCTTGATTTG
>lc-specific 40mer logical -5288
AATAATAAACCGTATAAATTACGATTATTACCTGCATAGG
>lc-specific 40mer logical -5289
AATAATAACAGCTATGATTACACCAATCAAGCTTTCACCA
>lc-specific 40mer logical -5290
AATAATAAGATCCAAAACAGCATCGCCTAAAAACTCTAAT
>lc-specific 40mer logical -5291
AATAATACATGGAAGCAAAAGCAATCGCTAGACATATCCG
>lc-specific 40mer logical -5292
AATAATACCCGTAGGTGATAATTTTCTAGCTAATTGTATT
>lc-specific 40mer logical -5293
AATAATAGCCATAACACGGTTAGCAGATACCATATTACCA
>lc-specific 40mer logical -5294
AATAATAGCGAATTATACGTTTTGGAAGAAATCACATTAG
>lc-specific 40mer logical -5295
AATAATAGGAGGAACATATAGATGGCTAAAAAATCTATGA
>lc-specific 40mer logical -5296
AATAATAGTGTTCTCATAGTAATAGTCCTCTAATCTGCCC
>lc-specific 40mer logical -5297
AATAATATATGTATATTATCGCACATATAGTCTATATAAT
>lc-specific 40mer logical -5298
AATAATATCAATTTACACATATAGTGTCAATGGTTTTTCC
>lc-specific 40mer logical -5299
AATAATCACCTGGTGATTTTGTCATAGACGGCTGGCCCCT
>lc-specific 40mer logical -5300
AATAATCATTTGTCGAAAGGAGGATTATGTAATGCCTACA
>lc-specific 40mer logical -5301
AATAATCCAGTCGGGAGTCGATGCTCCTGCTGTTACTCCT
>lc-specific 40mer logical -5302
AATAATGAATCGAGCTGCTTTTTTGCGAGCTACAGAGCCT
>lc-specific 40mer logical -5303
AATAATGAGCTATTCAAATAGCTTCAAGATATCTTGGAGA
>lc-specific 40mer logical -5304
AATAATGATTTTTCATTTAGTTATCATTCTCAATATCAAA
>lc-specific 40mer logical -5305
AATAATGCTACTATAATATAGTTACGTATATGTAACGAAG
>lc-specific 40mer logical -5306
AATAATGGACGAATAGGACGGTCAATCAAACGGCTATTCA
>lc-specific 40mer logical -5307
AATAATGGAGGAGGTCACTAATGAAACGCGTAGTAGTAGA
>lc-specific 40mer logical -5308
AATAATGGCGCCGTAGAGTCCGCTACGCGAACATTACAAA
>lc-specific 40mer logical -5309
AATAATGGCTAAATTGTGGGGCGGGCGTTTCACAAAAGGC
>lc-specific 40mer logical -5310
AATAATGTTCATTGTTTCCTCCTGTTTGCAGACATTCAAT
>lc-specific 40mer logical -5311
AATAATGTTGGAAGTGACACCGTAGTGGTGTCACCCCAAC
>lc-specific 40mer logical -5312
AATAATTATTGAAAATATATATCAATTATTCTTGACAATT
>lc-specific 40mer logical -5313
AATAATTCGCATACAACCCTCACAAGATTATACTCATTAA
>lc-specific 40mer logical -5314
AATAATTCTCTGACTTAATGGTGACGTACATGAAAATGTA
>lc-specific 40mer logical -5315
AATAATTCTTATCATTCATTACCTGTTGATTTGAGGATGT
>lc-specific 40mer logical -5316
AATAATTGCGTACATGAGAACACCTCCTTGTTATCGAACT
>lc-specific 40mer logical -5317
AATAATTGGAAAAACGTGTAGTAATTACTGGCTTAGGGGC
>lc-specific 40mer logical -5318
AATAATTTACGGCTGTCTACAGAATGAATTAAATCAAACA
>lc-specific 40mer logical -5319
AATAATTTCCGTAACGAATAAAACAGCCATGACTGCAAGG
>lc-specific 40mer logical -5320
AATAATTTCGAATGCATCATATACGATAGTTTCAGCAATG
>lc-specific 40mer logical -5321
AATAATTTCTTTAGCATAGTCTACCTCGATAGAATTTCCG
>lc-specific 40mer logical -5322
AATAATTTGAACAAAAATAATTAAAATAACAACGGTAAAT
>lc-specific 40mer logical -5323
AATACAAAAGTAGAAGGTAGCAAAAACATCAATGTTGATG
>lc-specific 40mer logical -5324
AATACAAAATTGATCGAAGACGCTATTCGTCAACTTGATA
>lc-specific 40mer logical -5325
AATACAAAGCTAAATCCAACTACCGTCGTCGTCAAGGCCA
>lc-specific 40mer logical -5326
AATACAAAGTAATCAAAAATACTTTGACTCGTATCGCTGC
>lc-specific 40mer logical -5327
AATACAAATATAATTAGAACCGATGTGGCTCCAACTATTG
>lc-specific 40mer logical -5328
AATACAAATGCATAAGGAGATTTGGACAATCGGTCGTATT
>lc-specific 40mer logical -5329
AATACAACAGATAATCAGGTTACTGCACAAGTGAAAGCAG
>lc-specific 40mer logical -5330
AATACAACGTCACCAACTTTTAGACCGTTAGGAGCTAAAA
>lc-specific 40mer logical -5331
AATACAAGAACGCGTTTAGTTTTGCCAGTACCATGAGGCA
>lc-specific 40mer logical -5332
AATACACGCGGAGGCTATAACTAAGTAAATACCATTCATA
>lc-specific 40mer logical -5333
AATACAGAGGGGTGGATCTTCATGAGTAAAATTAAAGACG
>lc-specific 40mer logical -5334
AATACAGATGCATTGTGTAAATAAAGGGTGGTGGGCTTAT
>lc-specific 40mer logical -5335
AATACAGCAAAAGTAGCCCTTGTAGGCGTTGAAAATAAAC
>lc-specific 40mer logical -5336
AATACAGCACAAAACAATTTATCCCAAAACAACGGTAGCC
>lc-specific 40mer logical -5337
AATACAGGCAAGCCAAATGCTGCTGTCTTACCAGTACCTG
>lc-specific 40mer logical -5338
AATACAGGCGATCCAATCTGGTTCTTGGCTAACTACTGGC
>lc-specific 40mer logical -5339
AATACAGGGGCTACAATTTGACTACCATAATAAGAACCCT
>lc-specific 40mer logical -5340
AATACAGGTACATGTTTGCGACCATCATGCACAGCAATTG
>lc-specific 40mer logical -5341
AATACAGTAGTTGCGGATGTTCCTGAATGGTTAGATTTCC
>lc-specific 40mer logical -5342
AATACAGTGTCTCATGGTGAGTTCGGCTTGGTAGCATGCG
>lc-specific 40mer logical -5343
AATACATACGGTACTACGTTAGTTACAACCGCTAAGTTTA
>lc-specific 40mer logical -5344
AATACATATGGCAAAAGAAATCTTGTTTAATGAAGAAGCT
>lc-specific 40mer logical -5345
AATACATCATTGTCATAAAAATGTGTAGCATAGTATGTAT
>lc-specific 40mer logical -5346
AATACATCCATTAACTCTGGATTTACTTTAACCGCATCAG
>lc-specific 40mer logical -5347
AATACATCTTCGTTAAACAATGTACTACCTCTTTTATAAA
>lc-specific 40mer logical -5348
AATACATGGAAGCAAAAGCAATCGCTAGACATATCCGAAT
>lc-specific 40mer logical -5349
AATACATGGACGAACCGCGAAGGCGCGGAATATATGTACT
>lc-specific 40mer logical -5350
AATACATTAAATCTGTAACCTTGTCCGCTACAATGGGCCC
>lc-specific 40mer logical -5351
AATACATTGCGTCCTTTATTGGCTTTGGCCCTGTAGAGGA
>lc-specific 40mer logical -5352
AATACATTGCTGGAGAAGAATTTAGGCAAGGAAGGTCCGA
>lc-specific 40mer logical -5353
AATACCAACTTTTACTGCCATTGTTAGATCCTCCTAATAA
>lc-specific 40mer logical -5354
AATACCAGATGAACCCTCTCCAATTCATCATGGTAAACCT
>lc-specific 40mer logical -5355
AATACCAGCAATACCTGGCAATGTCATAGTCGCATTAAAG
>lc-specific 40mer logical -5356
AATACCAGCACTGAAGGCTACAACAGATTTATCCTTGGAG
>lc-specific 40mer logical -5357
AATACCAGCCCATTCGTATAAGAAGTAAGCCCAACGGGAA
>lc-specific 40mer logical -5358
AATACCAGGAATAGTAGAGAATTCATGAAGAACTCCATCA
>lc-specific 40mer logical -5359
AATACCAGTACCATAGTCAAAACCTTCTAATAAGAAGAAG
>lc-specific 40mer logical -5360
AATACCATGGTGGTGTGATTACAAAATGCGATGATATGGA
>lc-specific 40mer logical -5361
AATACCATTTACAGGTTTTTGAGGTACTACAAGTTCGAAT
>lc-specific 40mer logical -5362
AATACCCAATTTTTTAGCTTCTGCAATAGCGATTTTTTCT
>lc-specific 40mer logical -5363
AATACCCGTAGGTGATAATTTTCTAGCTAATTGTATTTCG
>lc-specific 40mer logical -5364
AATACCGATACCAGAAATTGGAGAAGCAGATGTACCGATA
>lc-specific 40mer logical -5365
AATACCGCTATCGAATTTGATATTTTTGGCAATGTAAACT
>lc-specific 40mer logical -5366
AATACCGTAAATTAAACGTATACGCTGGTCCTGAGCATCC
>lc-specific 40mer logical -5367
AATACCGTACAAGTTGAGATACGATGTCCTTAAATACAGG
>lc-specific 40mer logical -5368
AATACCGTTTTTGTTTTCCTGTCATTATTACTCCTACTCT
>lc-specific 40mer logical -5369
AATACCTAACTGCTTCATACAAAGCTCCTCTCAAGCGAAT
>lc-specific 40mer logical -5370
AATACCTACACCTTATAGGCAGCGGACTGTCTCAAATTAA
>lc-specific 40mer logical -5371
AATACCTGCAGCTTTTTTCAACAATACTGCAGCTGGTGGA
>lc-specific 40mer logical -5372
AATACCTGCTTTATCAGTACGGTATTCGATTTTACCAGCT
>lc-specific 40mer logical -5373
AATACCTGGGATAAAACCACCGTATTTTTTCATATTATCT
>lc-specific 40mer logical -5374
AATACCTGTTCTTTCACTTTGTTCCATGCCTAATACACGA
>lc-specific 40mer logical -5375
AATACCTTGAAGGACTCAGGTACACCTGGTTCAGGGATGT
>lc-specific 40mer logical -5376
AATACCTTTTACAACTTGTTGATAGAAACTGGAAACGTCG
>lc-specific 40mer logical -5377
AATACGAAACAGTCGTTGGTTTAGAGGTTCATACAGAGCT
>lc-specific 40mer logical -5378
AATACGAACTTTTGTGAACGGTTGACGATGGCCTTGACGA
>lc-specific 40mer logical -5379
AATACGAAGATCACCCCGCACGCCGTGCGGGGCGATGATA
>lc-specific 40mer logical -5380
AATACGAAGTCATGTTTATTGTGAAACCAGCTGAAGAGGA
>lc-specific 40mer logical -5381
AATACGAAGTGAGTGATGTTCGTGTAGGCAATGAAATGGA
>lc-specific 40mer logical -5382
AATACGAATTAACAGAACGCGACGTAGTGTTCACTAAATA
>lc-specific 40mer logical -5383
AATACGACATACGCCTTTTTGTCAGTATGTATTAACATAA
>lc-specific 40mer logical -5384
AATACGACCTCTTTACCTACCTCTTGTTCAGAGATGGTGC
>lc-specific 40mer logical -5385
AATACGACGATGTACTGGTTTCAAGCCATCGCGCACATCT
>lc-specific 40mer logical -5386
AATACGAGCAGCTTTACCAGTAAGGTTACGTAAGTAGTAC
>lc-specific 40mer logical -5387
AATACGAGCGATTGTCTTCTTAACTTCACGAATGCGCATA
>lc-specific 40mer logical -5388
AATACGATATGACCATTTTCCAATTCAACTTGGAACATGG
>lc-specific 40mer logical -5389
AATACGATGGTAATCCATTCACAAAAAGTTATGTGAAAAA
>lc-specific 40mer logical -5390
AATACGATTACGCCTACTTCGTTATCTTCACGAGCTACTG
>lc-specific 40mer logical -5391
AATACGATTTGTACTGGAGTACCATCTGGAAGGAATGGCA
>lc-specific 40mer logical -5392
AATACGCCAGCGCCTTTTACTTTGAGGTCTTTTACAACAA
>lc-specific 40mer logical -5393
AATACGCGAGCTTTAATTGTGTAATCCCAAGCATTTTTAT
>lc-specific 40mer logical -5394
AATACGCTACTCATGAAGGTGACACTGGTTCTCCAGAAGT
>lc-specific 40mer logical -5395
AATACGCTCATATTGGAAGAAAGATGTTAACATGCTACGG
>lc-specific 40mer logical -5396
AATACGCTGTTCATTTAAAATATCATTTAATGTCATGAAA
>lc-specific 40mer logical -5397
AATACGCTTTCTACGTCTCATGATGAACCTCCTTTGTGTA
>lc-specific 40mer logical -5398
AATACGGCGCCGTTCATTGTCATGGATACGGACATTTGGT
>lc-specific 40mer logical -5399
AATACGGCGCGAAAAAAGCTAAAAAATAATTTTAGCCATT
>lc-specific 40mer logical -5400
AATACGGCTGCTAGATTCAATAAGAACCTCTAAATCTTCT
>lc-specific 40mer logical -5401
AATACGGCTGTGAGTACTAACGCGGACGTAGTACTGCGGG
>lc-specific 40mer logical -5402
AATACGGGAAATCGGATCTACTACTACGCGTTTCATTAGT
>lc-specific 40mer logical -5403
AATACGGGCAGCTTCGATTTGACGGTTAGTGATCCAAGAT
>lc-specific 40mer logical -5404
AATACGGGTAATGAGTGGAAAATTTACCCTATGTATGATT
>lc-specific 40mer logical -5405
AATACGGTCCATAATAAATAGGGGTGAATTGTATGAAAAC
>lc-specific 40mer logical -5406
AATACGGTCTTAAAAAAGCCCGCAAAGCAAGCCAATTCTC
>lc-specific 40mer logical -5407
AATACGGTGGTTTTATCCCAGGTATTCGTGCGGGTAAACC
>lc-specific 40mer logical -5408
AATACGTATACTTCTGCTTTGAATTTTGTGTGTGGGTTGA
>lc-specific 40mer logical -5409
AATACGTCCAGCCGATGTATGAGGTTGCTCTAAATAGCCT
>lc-specific 40mer logical -5410
AATACGTTGATTGCTTTTTGGAGATTTGCTTTTGGGAATG
>lc-specific 40mer logical -5411
AATACGTTTAAGTATACCATATATTGGTGTATTTATCATT
>lc-specific 40mer logical -5412
AATACGTTTAATTCCTGTAATAACTTTTTCGTTATTGGAA
>lc-specific 40mer logical -5413
AATACGTTTATTCAATGTAATACTCCATTATCAACCACTA
>lc-specific 40mer logical -5414
AATACGTTTATTCATAATATAACTCCTTATTGAACTCGAT
>lc-specific 40mer logical -5415
AATACGTTTATTTGTACGCTCGATTTCAATGCGGGAAATA
>lc-specific 40mer logical -5416
AATACGTTTCCCCAAACCAGTTTTAATAAAGCCACGAGAG
>lc-specific 40mer logical -5417
AATACTAAAGATTTAATACGTTTATTCATAATATAACTCC
>lc-specific 40mer logical -5418
AATACTAAATCCGATACGGTATTTACAGAAAATATGATCA
>lc-specific 40mer logical -5419
AATACTAAATGGTGGAGACGAGGAGATTCGAACTCCTGAC
>lc-specific 40mer logical -5420
AATACTAAGATTTTTTTACCTTTACCATGCTCAAGAACTG
[truncated: 2,386,572 more chars]
